# Supplementary material for: Aging differentially alters the transcriptome and landscape of chromatin accessibility in the male and female mouse hippocampus
Source: Front Mol Neurosci. 2024 Jan 22;17:1334862. doi: 10.3389/fnmol.2024.1334862 (PMC10839115; doi:10.3389/fnmol.2024.1334862)
Supplement: Supplementary file 1 [file Table_1.XLSX]

## Sheet: CompleteRNAGeneList
Gene	Gene Alias	description	chromosome	strand	Aged Male vs Young Male log2FC	Aged Female vs Young Female log2FC	Young Female vs Young Male log2FC	Aged Female vs Aged Male log2FC	Aged Male vs Young Male p-value	Aged Female vs Young Female p-value	Young Female vs Young Male p-value	Aged Female vs Aged Male p-value	Aged Male vs Young Male FDR-adjusted p-value	Aged Female vs Young Female FDR-adjusted p-value	Young Female vs Young Male FDR-adjusted p-value	Aged Female vs Aged Male FDR-adjusted p-value	Young Male Replicate 1 FPKM	Young Male Replicate 2 FPKM	Young Male Replicate 3 FPKM	Young Male Replicate 4 FPKM	Aged Male Replicate 1 FPKM	Aged Male Replicate 2 FPKM	Aged Male Replicate 3 FPKM	Aged Male Replicate 4 FPKM	Young Female Replicate 1 FPKM	Young Female Replicate 2 FPKM	Young Female Replicate 3 FPKM	Young Female Replicate 4 FPKM	Aged Female Replicate 1 FPKM	Aged Female Replicate 2 FPKM	Aged Female Replicate 3 FPKM	Aged Female Replicate 4 FPKM
Ddx3x		DEAD/H (Asp-Glu-Ala-Asp/His) box polypeptide 3, X-linked [Source:MGI Symbol;Acc:MGI:103064]	chrX	+	-0.000150825	0.0223212	0.333237	0.355709	0.998132	0.726652	2.21084e-07	2.82752e-08	0.999441	0.929856	0.000328366	4.19958e-05	76.391	74.9451	66.0596	80.3382	74.0126	79.4793	73.8739	72.5545	92.9329	103.168	89.0731	91.3366	106.738	92.491	91.1272	91.0112
Kdm5c	Jarid1c	lysine (K)-specific demethylase 5C [Source:MGI Symbol;Acc:MGI:99781]	chrX	+	-0.107937	-0.0764776	0.352933	0.384393	0.0509015	0.151222	9.23215e-11	1.29092e-12	0.408407	0.554616	1.54312e-07	2.876e-09	10.184	10.8924	11.4546	10.6515	10.1649	9.41663	10.459	10.2925	14.4865	13.4149	14.2503	13.2009	12.2673	13.1388	13.0148	14.1503
Uts2r		urotensin 2 receptor [Source:MGI Symbol;Acc:MGI:2183450]	chr11	+	-0.316242	0.527959	-0.450071	0.39413	0.484083	0.188753	0.294636	0.354364	0.868981	0.604047	0.99919	0.994368	0.316176	0.132429	0.135225	0.340834	0.221295	0.155772	0.204501	0.11478	0.152438	0.206343	0.134164	0.180253	0.199735	0.188778	0.249865	0.39951
Xirp2		xin actin-binding repeat containing 2 [Source:MGI Symbol;Acc:MGI:2685198]	chr2	+	0.592455	1.04059	-0.167512	0.280627	0.247402	0.0185152	0.7501	0.516396	0.719056	0.195725	0.99919	0.994368	0	0.0188394	0.0170997	0.0226274	0.0125926	0.0221602	0.0290924	0.0435429	0.0144573	0	0.0159052	0.0160268	0.0390697	0.0298397	0.0391006	0.0103335
Eif2s3x		eukaryotic translation initiation factor 2, subunit 3, structural gene X-linked [Source:MGI Symbol;Acc:MGI:1349431]	chrX	-	0.0899951	0.0883372	0.667176	0.665519	0.229661	0.174175	3.33458e-21	6.88815e-22	0.700559	0.585722	9.90537e-18	2.04612e-18	6.30466	4.99841	6.07766	6.33248	6.44043	6.65602	7.06821	5.74002	10.084	9.60063	9.24668	9.49389	10.8104	9.47549	10.4868	10.0873
Pcdhb8		protocadherin beta 8 [Source:MGI Symbol;Acc:MGI:2136742]	chr18	+	0.992895	1.07478	-0.0278256	0.0540601	4.39491e-08	1.17762e-09	0.883407	0.746438	1.70284e-05	3.8868e-07	0.99919	0.994368	1.57239	1.30111	1.90266	1.57099	3.38212	2.66413	3.27428	3.61981	1.25733	1.65189	1.30189	2.03335	3.81576	2.8241	4.03699	2.88111
Abca7		ATP-binding cassette, sub-family A (ABC1), member 7 [Source:MGI Symbol;Acc:MGI:1351646]	chr10	+	0.0338821	0.100136	-0.0348931	0.0313608	0.712798	0.261596	0.703349	0.726355	0.946972	0.681551	0.99919	0.994368	3.45682	3.84769	4.42369	3.70881	4.06356	3.74143	4.25692	3.94259	3.80572	3.43729	3.65556	4.12868	3.35944	4.5342	4.34297	4.03338
BC055402		cDNA sequence BC055402	chr1	-	-0.58972	0.489383	-0.0378634	1.04124	0.0767267	0.0377595	0.889983	0.000384617	0.476813	0.286744	0.99919	0.112377	0.108646	0.204775	0.209099	0.199102	0.136876	0.0802904	0.14757	0.118323	0.235717	0.106357	0.218984	0.168397	0.257376	0.264881	0.2447	0.299522
Igfbp7		insulin-like growth factor binding protein 7 [Source:MGI Symbol;Acc:MGI:1352480]	chr5	-	-0.0511876	0.0686416	-0.0888881	0.0309411	0.67627	0.549143	0.456068	0.793251	0.938058	0.863922	0.99919	0.994368	7.62024	5.57772	6.7924	6.73114	6.02736	7.43569	6.14416	7.03669	6.13515	4.20061	6.6554	6.83282	5.88879	6.80261	7.19141	6.67974
Ptprn2		protein tyrosine phosphatase, receptor type, N polypeptide 2 [Source:MGI Symbol;Acc:MGI:107418]	chr12	+	0.00814523	-0.02745	-0.00610691	-0.0417021	0.849238	0.518478	0.886643	0.326747	0.974292	0.848196	0.99919	0.986432	91.9236	93.4239	89.9057	95.0068	94.4735	94.7547	94.3613	91.4248	91.518	87.401	91.7807	97.5613	90.8053	88.9864	92.4564	90.0724
Eif2s2		eukaryotic translation initiation factor 2, subunit 2 (beta) [Source:MGI Symbol;Acc:MGI:1914454]	chr2	-	0.074537	0.0751781	-0.020765	-0.0201238	0.198499	0.168773	0.716253	0.716927	0.672073	0.577915	0.99919	0.994368	14.8914	14.8975	13.8578	14.2127	14.7867	16.5206	15.2721	14.8307	14.1871	15.2419	13.8652	13.9636	16.0396	14.115	14.4267	15.4321
Get4		golgi to ER traffic protein 4 homolog (S. cerevisiae) [Source:MGI Symbol;Acc:MGI:1914854]	chr5	+	0.0881781	-0.0327484	0.0771551	-0.0437713	0.277456	0.670415	0.335191	0.575216	0.744029	0.911565	0.99919	0.994368	9.66008	7.70113	9.22355	9.52088	9.28953	9.29857	10.0494	10.4616	9.62795	11.2843	9.86881	8.8596	8.61524	9.9279	8.89148	10.3225
Zc3h8		zinc finger CCCH type containing 8 [Source:MGI Symbol;Acc:MGI:1930128]	chr2	-	-0.0325819	-0.0797776	0.0615598	0.014364	0.837556	0.591357	0.69152	0.9248	0.971903	0.882154	0.99919	0.994368	3.89433	3.52609	3.24947	3.03741	3.31891	2.9626	3.68934	3.16011	3.31337	3.92441	4.08262	2.99968	3.17464	3.92088	3.31293	2.6051
Kdm5d	Jarid1d	lysine (K)-specific demethylase 5D [Source:MGI Symbol;Acc:MGI:99780]	chrY	+	-0.0437812	-0.25164	-10.8152	-11.0231	0.520402	0.822138	0	0	0.883984	0.955589	0	0	8.79206	8.2238	9.48483	8.14803	8.56919	8.02481	8.21169	9.0869	0.0158169	0	0	0.0035068	0	0.00652916	0	0
Pcdhb5		protocadherin beta 5 [Source:MGI Symbol;Acc:MGI:2136739]	chr18	+	0.543337	0.674869	-0.0307828	0.10075	1.4072e-05	1.72011e-08	0.810661	0.385105	0.00234122	4.37965e-06	0.99919	0.994368	2.15908	1.53202	2.08582	2.31103	3.14677	2.62801	3.31211	2.95076	1.788	2.58604	1.87545	2.10157	3.55023	3.34664	3.38441	2.60851
Pcdhb19		protocadherin beta 19 [Source:MGI Symbol;Acc:MGI:2136757]	chr18	+	0.0827364	0.268899	-0.0816954	0.104468	0.359737	0.00171273	0.362662	0.226304	0.809237	0.0454934	0.99919	0.962848	4.11203	4.42536	3.5499	3.90737	4.27711	4.05178	4.4475	3.92542	3.63465	3.01905	3.48974	4.20832	4.8255	4.20181	4.56753	4.36922
Gpr165		G protein-coupled receptor 165 [Source:MGI Symbol;Acc:MGI:1923456]	chrX	+	-0.434339	-0.413579	0.0216424	0.0424015	0.00031124	0.000232882	0.849397	0.721883	0.0224748	0.0106701	0.99919	0.994368	3.70878	3.38924	3.18843	3.82842	2.8554	3.32222	2.39882	2.08077	3.79298	3.08055	3.31443	3.85035	2.91533	2.67852	2.55792	2.57553
C1galt1c1		C1GALT1-specific chaperone 1 [Source:MGI Symbol;Acc:MGI:1913493]	chrX	-	-0.0739304	-0.0347322	-0.0159436	0.0232546	0.320727	0.616619	0.825161	0.74591	0.781344	0.891768	0.99919	0.994368	16.0784	13.6184	14.8228	12.9415	13.9042	14.9627	13.0339	13.2302	12.403	15.6231	14.7317	14.1187	14.3045	13.5228	14.1464	13.421
S100a9		S100 calcium binding protein A9 (calgranulin B) [Source:MGI Symbol;Acc:MGI:1338947]	chr3	-	0.432945	0.835159	-0.395456	0.00675854	0.585557	0.249642	0.625911	0.992704	0.907758	0.670278	0.99919	0.99972	0	0	0.244156	0.147695	0.287683	0.506258	0	0.124344	0	0	0	0.219683	0.243427	0.20451	0.162413	0.236074
Gatc		glutamyl-tRNA(Gln) amidotransferase, subunit C homolog (bacterial) [Source:MGI Symbol;Acc:MGI:1923776]	chr5	-	0.033435	-0.102005	0.0501147	-0.0853251	0.593793	0.0790577	0.409016	0.156263	0.909559	0.418504	0.99919	0.931803	14.6455	14.4682	15.0617	13.7189	15.5454	14.5553	13.9541	15.29	14.3169	16.3144	15.5149	14.5755	14.3802	14.1618	14.2958	12.9133
Pcdhb13		protocadherin beta 13 [Source:MGI Symbol;Acc:MGI:2136748]	chr18	+	0.426676	0.279973	0.206792	0.0600889	4.5618e-05	0.00369675	0.047194	0.534928	0.00568567	0.0747868	0.93877	0.994368	2.23564	2.87022	2.57746	2.28425	3.27576	3.01699	3.77216	3.24636	2.69467	2.99734	3.11406	2.68589	3.85694	3.26935	3.32996	3.50039
Sox10		SRY-box containing gene 10 [Source:MGI Symbol;Acc:MGI:98358]	chr15	-	0.179276	0.164918	-0.0602704	-0.0746283	0.0238718	0.0335121	0.452207	0.330686	0.298155	0.270822	0.99919	0.986485	11.3458	12.0951	10.6953	11.2679	14.2661	11.9781	13.1963	11.5519	11.2593	13.3411	9.48846	10.5157	11.0645	12.5807	12.6574	12.197
Dpysl2		dihydropyrimidinase-like 2 [Source:MGI Symbol;Acc:MGI:1349763]	chr14	-	-0.104029	-0.0178558	0.059104	0.145277	0.00496336	0.627383	0.109905	8.05358e-05	0.130091	0.895551	0.99919	0.0387943	223.3	235.169	218.672	223.489	210.856	202.431	204.417	225.225	231.35	225.415	239.909	241.613	235.559	225.006	231.396	235.92
Lyve1		lymphatic vessel endothelial hyaluronan receptor 1 [Source:MGI Symbol;Acc:MGI:2136348]	chr7	-	-0.448104	-0.612702	0.25593	0.0913318	0.253823	0.0798119	0.469748	0.815525	0.724564	0.419984	0.99919	0.994368	0.206539	0.346031	0.382782	0.192961	0.144559	0.254391	0.427482	0.0749787	0.298737	0.404376	0.365172	0.331168	0.212022	0.157573	0.326445	0.237251
Kdm5b		lysine (K)-specific demethylase 5B [Source:MGI Symbol;Acc:MGI:1922855]	chr1	+	-0.0219198	-0.0572105	-0.00169417	-0.0369849	0.623269	0.188775	0.969576	0.39784	0.921029	0.604047	0.99919	0.994368	21.1676	23.1433	21.0508	22.2533	21.601	21.6434	22.0236	21.4293	21.9907	22.144	21.6392	21.7499	20.6181	21.444	20.371	21.6087
Npm3-ps1		nucleoplasmin 3, pseudogene 1 [Source:MGI Symbol;Acc:MGI:894683]	chr6	+	-0.0424973	-0.285843	0.249443	0.00609671	0.880791	0.258207	0.346216	0.981922	0.979126	0.678285	0.99919	0.99808	1.63828	0.800548	1.4792	0.667174	0.802654	1.7488	1.05963	1.32163	1.49197	1.42557	1.42897	1.28423	0.991811	1.0325	1.33784	1.25459
Il31ra		interleukin 31 receptor A [Source:MGI Symbol;Acc:MGI:2180511]	chr13	-	-3.45333	0.24419	-1.3989	2.29862	0.00197497	0.778953	0.0968266	0.0537781	0.0757314	0.943697	0.99919	0.787581	0.024466	0.0307424	0.139518	0.0210993	0	0	0	0.0177635	0	0.0479011	0.0519086	0.00523056	0.0115917	0.0292157	0.0348027	0.0337248
Treh		trehalase (brush-border membrane glycoprotein) [Source:MGI Symbol;Acc:MGI:1926230]	chr9	+	-1.51628	-0.316322	0.283293	1.48325	0.0296439	0.457805	0.539391	0.0255695	0.326138	0.818997	0.99919	0.673007	0.087638	0	0.0999513	0.113367	0.0368032	0	0	0.0636294	0.169012	0	0.130157	0.103048	0.103805	0.113372	0.0415548	0.0604017
C1qa		complement component 1, q subcomponent, alpha polypeptide [Source:MGI Symbol;Acc:MGI:88223]	chr4	-	0.322415	0.584378	-0.0455689	0.216394	3.52235e-07	7.23904e-22	0.476755	0.000306186	0.000101256	1.29021e-18	0.99919	0.101058	42.2166	32.62	37.7191	34.4402	46.22	49.6479	45.3838	44.8628	35.7493	37.1863	35.4758	35.0733	56.2329	51.4522	49.9456	57.1068
Gm16532	Smim17	small integral membrane protein 17	chr7	+	-0.0140167	0.0546864	-0.0398845	0.0288186	0.864815	0.474303	0.619116	0.71393	0.977276	0.826829	0.99919	0.994368	7.13013	7.26008	7.0687	7.20913	7.62334	7.14679	6.90168	6.69416	6.87532	8.42404	6.67707	6.80698	6.60105	7.84558	7.11144	7.14539
Gpn3		GPN-loop GTPase 3 [Source:MGI Symbol;Acc:MGI:1289326]	chr5	+	0.0902695	0.0372682	-0.0268888	-0.0798901	0.225893	0.588536	0.711176	0.260157	0.697884	0.881616	0.99919	0.979943	10.9456	11.8232	12.0272	10.6262	12.3113	12.3936	12.3706	11.8044	11.4803	12.9082	11.272	10.5781	10.8267	11.7074	11.9886	11.2938
Itgav		integrin alpha V [Source:MGI Symbol;Acc:MGI:96608]	chr2	+	0.141167	0.192307	0.124651	0.175791	0.0319624	0.00253172	0.0572173	0.00596705	0.33708	0.0582982	0.967999	0.389688	8.53528	9.43021	8.61743	9.2366	9.65266	10.3968	10.0012	9.78964	9.89838	9.31429	9.20833	10.4236	12.5958	10.4201	10.2053	11.4936
C2cd5		C2 calcium-dependent domain containing 5 [Source:MGI Symbol;Acc:MGI:1921991]	chr6	-	-0.0553649	0.0606821	-0.0842002	0.0318468	0.3637	0.306758	0.165214	0.593474	0.811292	0.718159	0.99919	0.994368	16.7035	14.6919	16.0907	14.705	14.1043	15.577	13.8133	17.0218	14.6876	14.2881	14.7072	14.8877	14.5654	15.9371	15.4538	15.295
Gpx7		glutathione peroxidase 7 [Source:MGI Symbol;Acc:MGI:1914555]	chr4	-	-0.10338	-0.177097	-0.0633038	-0.137021	0.563276	0.282649	0.709816	0.431751	0.899566	0.697735	0.99919	0.994368	2.21766	2.32214	2.0234	2.70936	2.11094	1.74813	1.77862	2.84456	2.35225	2.02621	2.13299	2.24412	2.03136	1.83902	2.17317	1.83414
Ncam2		neural cell adhesion molecule 2 [Source:MGI Symbol;Acc:MGI:97282]	chr16	+	0.00917971	-0.0069938	-0.00366888	-0.0198424	0.863417	0.893817	0.945121	0.705271	0.977253	0.976351	0.99919	0.994368	18.9121	21.0196	19.3027	20.93	20.384	19.5603	20.8484	20.2848	19.7804	20.5802	18.7374	21.0003	21.142	20.1206	19.067	19.2759
C4a		complement component 4A (Rodgers blood group) [Source:MGI Symbol;Acc:MGI:98320]	chr17	-	-0.272741	0.073619	-0.30248	0.04388	0.23401	0.736034	0.176	0.845118	0.705744	0.932702	0.99919	0.994368	0.368273	0.399645	0.467744	0.433084	0.323369	0.321641	0.441746	0.340306	0.403536	0.360514	0.362262	0.304194	0.190346	0.38313	0.428616	0.473029
Osm		oncostatin M [Source:MGI Symbol;Acc:MGI:104749]	chr11	+	-0.284623	0.057086	-0.148826	0.192883	0.651514	0.913342	0.789673	0.748643	0.930369	0.980636	0.99919	0.994368	0.141177	0	0.0805061	0.0811664	0.0592866	0.0695541	0.0365249	0.102501	0.0907542	0.276405	0.0399373	0.060364	0.044592	0.0561946	0.133882	0.0973016
Top1mt		DNA topoisomerase 1, mitochondrial [Source:MGI Symbol;Acc:MGI:1920210]	chr15	-	-0.0622309	-0.105619	0.0135279	-0.0298605	0.390634	0.111469	0.845082	0.668725	0.824815	0.48658	0.99919	0.994368	9.99231	9.22335	9.27632	10.0058	9.32716	8.11937	9.18904	9.97118	10.0462	9.55	9.56526	9.69915	9.13194	8.7559	8.64515	9.98761
Fcgr2b		Fc receptor, IgG, low affinity IIb [Source:MGI Symbol;Acc:MGI:95499]	chr1	-	-0.20008	0.664142	-0.293719	0.570502	0.383777	0.00146932	0.192472	0.00735649	0.821116	0.0412404	0.99919	0.415247	1.56728	1.53171	0.976497	1.47676	1.51136	1.20114	0.99118	0.800759	1.00751	1.59109	1.05915	0.992791	1.81515	1.75602	1.3762	1.92035
Pcdhga5		protocadherin gamma subfamily A, 5	chr18	+	0.0447021	0.030151	0.0462886	0.0317375	0.592131	0.693422	0.566271	0.689009	0.908937	0.91875	0.99919	0.994368	3.36036	3.25373	3.20126	3.09398	3.14608	3.44746	3.17581	3.65967	3.60241	3.21216	2.99441	3.4399	3.28722	3.36754	3.27107	3.69201
Dcun1d5		DCN1, defective in cullin neddylation 1, domain containing 5 (S. cerevisiae) [Source:MGI Symbol;Acc:MGI:1924113]	chr9	+	0.0550453	-0.0419174	0.029518	-0.0674447	0.399829	0.500992	0.647358	0.285729	0.827424	0.840376	0.99919	0.980027	26.3769	30.3268	27.3132	31.4144	30.1555	29.5982	30.5058	30.3811	28.2443	31.161	28.1559	30.6556	30.9419	29.0884	27.6004	26.6769
9630001P10Rik		RIKEN cDNA 9630001P10 gene [Source:MGI Symbol;Acc:MGI:2441755]	chr5	+	-0.38854	0.0818333	-0.504809	-0.0344353	0.0974661	0.705843	0.0212664	0.883185	0.52434	0.923217	0.848947	0.994368	0.542726	0.521494	0.455132	0.523106	0.321763	0.566231	0.37168	0.394045	0.338625	0.187515	0.325124	0.389037	0.378144	0.400289	0.272479	0.418063
Tyro3		TYRO3 protein tyrosine kinase 3 [Source:MGI Symbol;Acc:MGI:104294]	chr2	+	0.0611754	0.00627643	0.0349255	-0.0199734	0.251196	0.905081	0.512925	0.703983	0.722456	0.979017	0.99919	0.994368	32.9225	32.8795	33.2818	32.3805	33.5208	33.0361	35.3754	36.0915	36.358	35.4901	31.6993	32.1645	34.8384	32.5282	34.3805	33.8374
Fbxw11		F-box and WD-40 domain protein 11 [Source:MGI Symbol;Acc:MGI:2144023]	chr11	+	-0.0446361	-0.0504841	-0.00157438	-0.00742232	0.391031	0.327023	0.975852	0.885478	0.825165	0.733817	0.99919	0.994368	55.496	51.5844	53.653	49.0727	53.1452	49.1779	50.5895	51.4852	54.2709	52.3012	53.5774	49.8244	48.136	52.3296	51.8337	50.1713
Ermard		ER membrane associated RNA degradation [Source:MGI Symbol;Acc:MGI:1917317]	chr17	+	-0.129743	0.0491222	-0.0917772	0.0870885	0.31299	0.678729	0.457679	0.481879	0.77481	0.914121	0.99919	0.994368	2.05181	1.85966	2.41681	2.58167	2.30244	2.23718	2.01022	1.95372	2.36769	1.77809	2.28367	2.10697	2.27891	2.27608	2.07338	2.411
Pcdhb7		protocadherin beta 7 [Source:MGI Symbol;Acc:MGI:2136741]	chr18	+	0.297624	0.298494	-0.0554084	-0.0545392	0.00361959	0.0025291	0.592624	0.575865	0.109342	0.0582982	0.99919	0.994368	3.89067	4.05252	3.78047	3.5098	4.76187	4.84252	4.60909	4.4974	3.67758	4.46019	3.24757	3.61715	4.18394	3.84108	5.03683	5.04549
Npw		neuropeptide W [Source:MGI Symbol;Acc:MGI:2685781]	chr17	-	-0.751034	-0.327868	-0.347571	0.0755957	0.405096	0.677283	0.649519	0.933584	0.830365	0.914121	0.99919	0.994389	0	0.186077	0.0844473	0.25542	0.062189	0.218877	0	0.107519	0.142796	0.289936	0.125677	0.0633191	0.0701625	0.117891	0.070218	0
Luzp1		leucine zipper protein 1 [Source:MGI Symbol;Acc:MGI:107629]	chr4	+	-0.0261665	-0.0283069	0.00516062	0.00302029	0.601814	0.567469	0.917938	0.951413	0.913924	0.872463	0.99919	0.996675	26.3896	25.3114	27.2188	25.9704	24.9525	25.0692	26.5789	27.243	25.1247	27.2105	27.6358	25.7015	25.6557	25.6367	26.0263	26.2554
Bcar3		breast cancer anti-estrogen resistance 3 [Source:MGI Symbol;Acc:MGI:1352501]	chr3	+	-0.223849	-0.104344	-0.00811576	0.111389	0.0385904	0.308739	0.938429	0.291641	0.363817	0.719946	0.99919	0.980729	3.99757	3.55374	4.90815	3.68199	3.80291	3.29589	3.73593	3.23808	4.14315	4.52564	3.93495	4.04062	3.94262	4.02674	3.36548	3.89851
Pmm2		phosphomannomutase 2 [Source:MGI Symbol;Acc:MGI:1859214]	chr16	+	-0.0600753	-0.0401702	-0.0252115	-0.00530649	0.47187	0.607153	0.756268	0.947425	0.865598	0.887952	0.99919	0.996306	9.21318	8.69814	9.28648	9.19085	9.43208	7.65512	8.81291	8.82252	8.21162	9.65285	10.1434	8.28328	8.56505	9.02938	8.85518	8.44364
Aspdh		aspartate dehydrogenase domain containing [Source:MGI Symbol;Acc:MGI:1915602]	chr7	+	-0.12945	-0.479563	-0.0813317	-0.431444	0.521825	0.013402	0.674959	0.033542	0.883984	0.164847	0.99919	0.723368	2.787	2.68483	2.48988	2.24325	1.91163	1.37308	2.37945	3.30504	3.04572	2.18263	2.36523	2.10526	1.49651	1.66402	1.71794	1.98488
Vwa3a		von Willebrand factor A domain containing 3A [Source:MGI Symbol;Acc:MGI:3041229]	chr7	+	-0.247921	-0.0438198	-0.111562	0.0925392	0.0343331	0.695038	0.330054	0.419019	0.346108	0.919534	0.99919	0.994368	2.64868	2.44065	2.90894	2.5803	2.52122	2.0299	2.05578	2.32193	2.21349	2.68892	2.48096	2.54607	2.03576	2.71774	2.08388	2.75857
Myl6b		myosin, light polypeptide 6B [Source:MGI Symbol;Acc:MGI:1917789]	chr10	-	0.133143	-0.0522865	0.021962	-0.163468	0.216226	0.604512	0.834928	0.114019	0.69245	0.887351	0.99919	0.903024	7.60964	7.69338	9.12771	7.99568	8.81556	10.4716	9.02908	8.95426	8.94018	7.7062	8.98188	7.94729	8.41253	7.95542	7.54822	8.86175
Mpdz		multiple PDZ domain protein [Source:MGI Symbol;Acc:MGI:1343489]	chr4	-	-0.0397087	0.0737378	-0.0465159	0.0669307	0.583892	0.305802	0.521357	0.352345	0.90725	0.717333	0.99919	0.994368	22.0084	23.2728	23.1599	21.2198	21.6089	19.9445	20.6595	25.4383	21.1528	21.7435	22.0019	21.9889	19.7684	23.4005	23.5381	24.8064
Pcdhb3		protocadherin beta 3 [Source:MGI Symbol;Acc:MGI:2136737]	chr18	+	0.559361	0.554918	0.30128	0.296836	2.59048e-05	4.91163e-06	0.0234004	0.0143722	0.00363544	0.00055405	0.860911	0.553396	1.89578	1.31016	1.68241	1.42032	2.5874	2.27662	2.09676	2.35713	1.75947	1.71665	2.17199	1.96062	3.3907	2.69299	2.82033	2.59688
Ctsw		cathepsin W [Source:MGI Symbol;Acc:MGI:1338045]	chr19	-	-0.414242	0.122643	-0.155273	0.381611	0.101363	0.570778	0.497735	0.113485	0.53513	0.873491	0.99919	0.903024	1.16547	1.37293	1.12153	0.816638	0.642384	0.430648	1.13073	0.951962	0.913104	1.28353	1.05091	0.856504	1.03535	0.956814	1.2434	1.00408
Trpc5os		transient receptor potential cation channel, subfamily C, member 5, opposite strand	chrX	+	-0.321726	0.23769	-0.52665	0.0327653	0.378716	0.484602	0.129953	0.927122	0.819056	0.832293	0.99919	0.994368	0.0751812	0.157446	0.192925	0.140477	0.0736681	0.185199	0.213958	0.0909753	0.120824	0.19626	0.10634	0.0910798	0.10686	0.12469	0.13071	0.155449
Pcdhb15		protocadherin beta 15 [Source:MGI Symbol;Acc:MGI:2136750]	chr18	+	0.157136	0.213893	-0.00372159	0.0530354	0.198875	0.0599417	0.975529	0.6453	0.672208	0.365748	0.99919	0.994368	3.01813	2.86446	2.29784	2.69973	2.93941	3.22701	3.31443	2.51768	2.69355	2.76596	2.39789	2.75944	3.19459	2.97143	3.25801	2.83255
Crebl2		cAMP responsive element binding protein-like 2 [Source:MGI Symbol;Acc:MGI:1889385]	chr6	+	0.249702	0.12983	0.0377192	-0.0821525	5.0111e-05	0.0287878	0.54149	0.164943	0.00615951	0.250898	0.99919	0.931803	19.4274	16.0963	17.5158	16.159	20.8792	20.3458	20.7091	20.6312	18.0507	17.39	19.2503	16.3487	18.9623	20.4241	19.1451	18.9261
Uba1		ubiquitin-like modifier activating enzyme 1 [Source:MGI Symbol;Acc:MGI:98890]	chrX	+	-0.0743862	-0.0117907	0.00291627	0.0655117	0.0964721	0.790818	0.947993	0.140913	0.522673	0.946962	0.99919	0.931803	116.994	124.292	115.82	121.391	114.789	109.817	111.548	121.001	120.305	113.784	122.731	122.472	120.683	113.69	119.381	122.559
Tmem176a		transmembrane protein 176A [Source:MGI Symbol;Acc:MGI:1913308]	chr6	+	0.3122	0.407069	0.0879119	0.182781	0.0143161	0.000754721	0.493822	0.126682	0.239768	0.0256451	0.99919	0.926478	8.50097	7.55784	6.1968	8.50691	10.9119	8.89006	8.65215	8.96703	9.20247	9.10695	8.1333	6.90959	11.3231	10.5024	10.6475	10.3362
Ly86		lymphocyte antigen 86 [Source:MGI Symbol;Acc:MGI:1321404]	chr13	+	0.267637	0.390541	0.00589907	0.128803	0.0121363	5.18485e-05	0.955306	0.188126	0.218269	0.00345611	0.99919	0.94478	8.19103	7.46475	6.95508	7.1415	9.52558	8.78056	9.22185	7.5809	6.76997	7.75412	7.2952	7.46645	9.89397	9.40499	9.68839	9.61581
Dlg3		discs, large homolog 3 (Drosophila) [Source:MGI Symbol;Acc:MGI:1888986]	chrX	+	-0.107846	-0.10267	0.0632098	0.0683865	0.0309764	0.0373005	0.203958	0.167382	0.332004	0.284713	0.99919	0.93431	44.6557	43.2488	44.1756	46.9474	41.5775	42.8955	41.0232	42.12	45.516	44.1046	47.8485	49.3512	43.7253	43.5661	42.5219	44.921
Adck5		aarF domain containing kinase 5 [Source:MGI Symbol;Acc:MGI:2679274]	chr15	+	-0.02722	-0.0213638	0.0153903	0.0212465	0.799089	0.832231	0.883151	0.836756	0.962987	0.957991	0.99919	0.994368	6.08864	6.26461	6.42833	5.89763	6.20697	6.78197	5.75304	5.86216	5.74342	6.3059	6.70241	6.13112	4.95422	6.98966	6.52716	5.9297
Lims2		LIM and senescent cell antigen like domains 2 [Source:MGI Symbol;Acc:MGI:2385067]	chr18	+	0.0028126	0.0283102	0.0735056	0.0990032	0.981848	0.807661	0.543648	0.404286	0.997329	0.952521	0.99919	0.994368	4.41264	5.34422	6.48783	5.13502	6.22899	5.02899	5.44679	5.05658	5.22896	6.14122	6.18126	5.58067	5.28962	6.36969	6.02485	5.71612
Lcorl		ligand dependent nuclear receptor corepressor-like [Source:MGI Symbol;Acc:MGI:2651932]	chr5	-	-0.140652	-0.0863528	-0.0727267	-0.0184274	0.0904781	0.283494	0.376072	0.821073	0.510961	0.698242	0.99919	0.994368	3.95218	3.9954	3.07839	3.71817	3.15343	3.35881	3.52064	3.29989	3.5511	3.07754	3.39981	3.66009	3.63009	3.09265	2.97281	3.3987
Fgf12		fibroblast growth factor 12 [Source:MGI Symbol;Acc:MGI:109183]	chr16	-	0.0027201	0.0684888	-0.0246992	0.0410695	0.966065	0.279073	0.699275	0.516273	0.994965	0.696063	0.99919	0.994368	22.4596	22.7202	20.1242	22.1091	21.3438	23.5346	22.2419	21.079	21.1541	21.7727	20.6662	22.3072	25.58	21.7826	21.0748	21.6313
Adamts20		a disintegrin-like and metallopeptidase (reprolysin type) with thrombospondin type 1 motif, 20 [Source:MGI Symbol;Acc:MGI:2660628]	chr15	-	-0.0607767	-0.079835	0.109669	0.0906103	0.584099	0.462172	0.319641	0.407651	0.907382	0.82042	0.99919	0.994368	2.76222	3.29085	4.1975	3.0791	3.26943	3.09976	3.77962	2.82999	3.90647	3.34498	3.59878	3.64161	2.86462	3.37175	3.774	3.77934
Igfbp5		insulin-like growth factor binding protein 5 [Source:MGI Symbol;Acc:MGI:96440]	chr1	-	0.0522272	0.180339	-0.047872	0.08024	0.481987	0.0142931	0.519425	0.275411	0.868172	0.170399	0.99919	0.980027	26.3368	24.4056	22.9431	23.7967	25.3003	24.312	26.7475	25.1878	21.8183	20.7396	23.9969	27.035	29.5392	25.6924	26.6405	24.9561
Chd2		chromodomain helicase DNA binding protein 2 [Source:MGI Symbol;Acc:MGI:2448567]	chr7	-	0.0944256	0.0793059	-0.0277132	-0.0428328	0.143126	0.213823	0.668347	0.500556	0.60643	0.634103	0.99919	0.994368	12.0895	10.4919	12.8036	10.8226	12.3766	11.6687	12.1246	13.5758	10.9038	11.8348	11.9098	10.9793	11.2214	12.4301	11.6759	12.8189
Pcdhb22		protocadherin beta 22 [Source:MGI Symbol;Acc:MGI:2136760]	chr18	+	-0.0795892	-0.172	0.081086	-0.0113249	0.451875	0.0838573	0.43088	0.912007	0.856588	0.429974	0.99919	0.994368	4.03792	4.59582	3.93783	3.92386	3.95665	4.58422	3.63367	3.54781	4.79648	4.81217	4.3953	3.75957	4.33919	3.71536	3.59341	3.67035
Txlna		taxilin alpha [Source:MGI Symbol;Acc:MGI:105968]	chr4	-	-0.0559908	-0.0331587	-0.0235897	-0.000757595	0.287741	0.51082	0.64959	0.98819	0.752101	0.84415	0.99919	0.999095	13.2218	12.3292	12.9386	11.6448	12.194	11.7145	11.8247	12.6152	12.452	11.4696	12.9448	12.0473	11.4975	12.1717	11.756	12.8628
Cd82		CD82 antigen [Source:MGI Symbol;Acc:MGI:104651]	chr2	-	0.0925157	0.203116	0.032881	0.143482	0.378938	0.0449256	0.754381	0.15682	0.819118	0.314744	0.99919	0.931803	6.0058	6.94928	8.93161	7.09832	8.50986	7.66334	8.01495	7.49755	8.4576	9.30532	6.82033	6.95562	9.17106	8.61639	8.33832	8.93376
Zfp568		zinc finger protein 568 [Source:MGI Symbol;Acc:MGI:2142347]	chr7	+	-0.0822107	0.0499482	-0.139895	-0.00773622	0.515183	0.676087	0.25846	0.949489	0.882101	0.913731	0.99919	0.996392	1.02447	1.22449	1.02236	1.06127	0.986366	1.07101	1.08605	0.952448	0.78306	1.29642	0.917148	1.00429	0.994446	0.924978	0.959688	1.20551
Hexa		hexosaminidase A [Source:MGI Symbol;Acc:MGI:96073]	chr9	+	0.0342391	0.0904135	-0.0459642	0.0102103	0.575728	0.129123	0.452531	0.86391	0.904556	0.519593	0.99919	0.994368	32.1433	31.0778	34.478	29.214	34.6554	28.6615	33.4259	33.2595	30.6697	32.5024	31.2605	29.7301	30.8459	35.2805	33.0378	31.8709
Gfra1		glial cell line derived neurotrophic factor family receptor alpha 1 [Source:MGI Symbol;Acc:MGI:1100842]	chr19	-	0.0817896	0.100736	-0.0397813	-0.0208348	0.122954	0.0518367	0.454231	0.686754	0.579127	0.338943	0.99919	0.994368	18.2694	17.1162	18.0082	17.1403	18.518	17.7039	18.1977	20.5895	16.9243	19.1977	16.8515	16.5966	18.3859	18.6389	18.8483	17.8002
Frem2		Fras1 related extracellular matrix protein 2 [Source:MGI Symbol;Acc:MGI:2444465]	chr3	-	0.0481937	0.055584	-0.0607578	-0.0533675	0.74908	0.705586	0.686538	0.716937	0.952445	0.923217	0.99919	0.994368	0.552344	0.757963	0.775003	0.833589	0.772165	0.644508	0.676899	0.95508	0.679771	0.782603	0.539685	0.846793	0.723104	0.689947	0.758136	0.796434
Upk1a		uroplakin 1A [Source:MGI Symbol;Acc:MGI:98911]	chr7	-	-0.0841025	-0.274979	-0.332248	-0.523125	0.831892	0.482712	0.389654	0.197403	0.970868	0.831509	0.99919	0.9487	0.205829	0.517261	0.508621	0.266257	0.230499	0.304219	0.479263	0.498138	0.198473	0.268657	0.436699	0.264023	0.195039	0.245787	0.195193	0.425583
Tmx4		thioredoxin-related transmembrane protein 4 [Source:MGI Symbol;Acc:MGI:106558]	chr2	-	0.0369119	0.0219868	0.00587674	-0.00904834	0.430622	0.636589	0.90022	0.845714	0.845804	0.899148	0.99919	0.994368	86.4111	85.3554	78.4479	85.4591	84.9136	89.1394	86.3388	86.3226	80.4648	89.0967	83.5145	84.7271	91.497	84.2606	82.1031	84.6115
Rasgrp2		RAS, guanyl releasing protein 2 [Source:MGI Symbol;Acc:MGI:1333849]	chr19	+	-0.0668388	0.0606982	0.0368391	0.164376	0.531177	0.526934	0.717393	0.103658	0.888449	0.851308	0.99919	0.900533	4.3377	4.01072	3.86205	3.91725	3.91816	4.53624	3.43024	3.68418	4.57727	3.60536	3.907	4.12934	3.87766	4.52011	4.327	4.2588
Tbc1d15		TBC1 domain family, member 15 [Source:MGI Symbol;Acc:MGI:1913937]	chr10	-	0.0403857	0.154913	-0.00063445	0.113893	0.629945	0.0488331	0.993842	0.155169	0.922931	0.330686	0.999516	0.931803	4.58324	4.98317	5.09178	4.97653	5.10598	6.00195	5.27143	4.39664	4.39655	5.5793	4.82678	5.10738	6.03067	5.31704	5.0558	5.71213
Cplx1		complexin 1 [Source:MGI Symbol;Acc:MGI:104727]	chr5	-	0.0168254	-0.0275542	0.045013	0.000633442	0.760104	0.614673	0.413852	0.990769	0.95516	0.89095	0.99919	0.99972	149.596	134.986	138.654	165.27	145.365	150.551	153.7	151.061	153.251	150.132	150.236	155.201	153.509	148.539	148.971	146.417
Flywch2		FLYWCH family member 2 [Source:MGI Symbol;Acc:MGI:1924167]	chr17	-	-0.195985	-0.129197	0.0364887	0.103276	0.19375	0.357916	0.80171	0.480158	0.667203	0.755616	0.99919	0.994368	7.5654	9.17838	8.36801	9.50528	7.88787	6.16929	9.71901	6.25048	10.8168	7.91678	8.02562	8.92357	9.33182	7.83994	8.22591	7.19202
Nfam1		Nfat activating molecule with ITAM motif 1 [Source:MGI Symbol;Acc:MGI:1921289]	chr15	-	0.123238	0.357816	-0.0417906	0.192787	0.489622	0.024735	0.80915	0.242705	0.869718	0.229969	0.99919	0.965772	0.751672	0.498487	0.589382	0.666242	0.59625	0.833241	0.729265	0.697347	0.422805	0.572317	0.646778	0.665116	0.939799	0.752153	0.712832	0.733927
Erbb2		v-erb-b2 erythroblastic leukemia viral oncogene homolog 2, neuro/glioblastoma derived oncogene homolog (avian) [Source:MGI Symbol;Acc:MGI:95410]	chr11	+	-0.274573	-0.0419925	0.017733	0.250314	0.136103	0.789178	0.915066	0.153114	0.596742	0.946445	0.99919	0.931803	0.574574	0.609164	0.46076	0.456796	0.377016	0.504232	0.473829	0.365022	0.536726	0.386698	0.472383	0.533575	0.493412	0.460986	0.570426	0.445508
Syne4		spectrin repeat containing, nuclear envelope family member 4 [Source:MGI Symbol;Acc:MGI:2141950]	chr7	+	-0.378135	-0.141657	-0.0173655	0.219112	0.127858	0.525732	0.939934	0.366718	0.583711	0.850927	0.99919	0.994368	1.32557	0.999376	1.663	1.14316	0.974171	0.685729	0.977404	1.39552	1.15038	0.908353	1.29371	1.54449	0.816456	1.18718	1.22565	1.69018
Pcdhb4		protocadherin beta 4 [Source:MGI Symbol;Acc:MGI:2136738]	chr18	+	0.6034	0.583622	0.146311	0.126533	1.39174e-07	4.63932e-08	0.208029	0.228176	4.35175e-05	1.03358e-05	0.99919	0.962848	2.12348	1.94053	2.06407	2.19545	3.47579	2.60357	2.82807	3.64414	2.09413	1.93701	2.47793	2.42981	3.42983	3.2513	3.39822	3.97485
Cd209g		CD209g antigen [Source:MGI Symbol;Acc:MGI:1917442]	chr8	+	2.16013	0.703244	1.30051	-0.156377	0.0406217	0.456698	0.284532	0.856413	0.371268	0.818997	0.99919	0.994368	0	0.103929	0.023583	0.0356646	0.138936	0.366746	0.128392	0.120104	0	0.809684	0	0	0.15675	0.164613	0.117656	0.171018
Ctso		cathepsin O [Source:MGI Symbol;Acc:MGI:2139628]	chr3	+	0.0929073	0.223256	-0.0919131	0.0384352	0.289901	0.00897221	0.295363	0.65247	0.753633	0.129798	0.99919	0.994368	7.45895	7.80491	8.72925	8.70746	7.91275	10.1026	9.42019	8.49129	7.1172	8.19228	7.69764	8.03987	10.6881	8.90181	8.23191	8.4009
Rimkla		ribosomal modification protein rimK-like family member A [Source:MGI Symbol;Acc:MGI:3040686]	chr4	-	-0.12477	-0.199732	0.0405178	-0.0344436	0.222827	0.0360835	0.681163	0.728505	0.695036	0.280339	0.99919	0.994368	2.75957	3.30106	2.6815	2.92243	2.60514	2.57774	2.57022	2.83707	3.27829	2.85272	3.13822	2.66665	2.79273	2.667	2.38669	2.38885
Mllt6		myeloid/lymphoid or mixed-lineage leukemia (trithorax homolog, Drosophila); translocated to, 6 [Source:MGI Symbol;Acc:MGI:1935145]	chr11	+	0.115856	-0.0104017	0.0348528	-0.091405	0.013015	0.821297	0.455556	0.0468827	0.228107	0.955589	0.99919	0.773953	29.1033	30.2728	28.2937	29.1218	31.8866	31.7051	32.0819	31.5701	30.0507	29.3843	30.3657	29.7218	29.4548	30.6068	30.5549	28.0547
Dbndd1		dysbindin (dystrobrevin binding protein 1) domain containing 1 [Source:MGI Symbol;Acc:MGI:1919435]	chr8	-	0.0728494	-0.057285	-0.0108487	-0.140983	0.444964	0.528378	0.908303	0.125935	0.853391	0.851942	0.99919	0.92482	5.9215	4.91761	5.13303	5.26807	6.08815	6.28743	4.91295	5.21351	4.95512	5.86338	5.35751	5.122	4.36955	5.07301	5.5187	5.30088
Slc7a10		solute carrier family 7 (cationic amino acid transporter, y+ system), member 10 [Source:MGI Symbol;Acc:MGI:1858261]	chr7	+	-0.251677	-0.231453	0.0259569	0.0461814	2.02316e-05	1.53707e-05	0.638389	0.422368	0.00305583	0.0013562	0.99919	0.994368	15.0489	15.5555	15.4969	15.5181	13.1226	13.6721	12.7518	12.8976	15.1768	16.2186	15.0758	16.2931	13.0608	12.942	13.7258	14.3685
Plec		plectin [Source:MGI Symbol;Acc:MGI:1277961]	chr15	-	-0.0227583	0.00825195	-0.00999878	0.0210115	0.74894	0.906909	0.888081	0.766096	0.952445	0.979291	0.99919	0.994368	8.85373	10.0949	10.1532	10.4081	9.17042	9.57217	10.6657	9.82463	9.81692	9.0183	9.32492	11.0437	9.3412	9.43656	10.4151	10.4139
Jade1		jade family PHD finger 1	chr3	+	0.151246	0.118293	0.0154416	-0.0175123	0.0160774	0.0510435	0.80548	0.77312	0.252731	0.336944	0.99919	0.994368	7.49352	9.39691	7.9918	8.45826	8.30091	9.82764	9.86516	9.40347	7.79273	8.85592	8.41321	8.54201	9.32235	9.12531	8.84357	9.16547
Selo	Selenoo	selenoprotein O [Source:MGI Symbol;Acc:MGI:1919007]	chr15	+	0.138297	0.0737109	0.0167343	-0.0478523	0.0628548	0.280351	0.817382	0.495838	0.442535	0.696538	0.99919	0.994368	6.42639	7.40604	6.53783	7.3129	7.66505	7.75605	8.17536	6.985	7.2234	6.47713	7.1481	6.8288	7.56685	7.20475	7.51874	7.10242
Pla2g15		phospholipase A2, group XV [Source:MGI Symbol;Acc:MGI:2178076]	chr8	+	0.020507	0.171264	-0.10963	0.0411265	0.77495	0.0115045	0.121555	0.549531	0.958321	0.150879	0.99919	0.994368	9.05373	8.83435	9.09653	8.32266	8.42585	10.4406	8.72592	9.10169	8.98599	8.44094	7.68358	8.0543	8.70482	9.13487	8.93185	10.3086
Hapln1		hyaluronan and proteoglycan link protein 1 [Source:MGI Symbol;Acc:MGI:1337006]	chr13	+	-0.076357	-0.0595971	-0.0225187	-0.00575879	0.263089	0.362395	0.737606	0.930971	0.73272	0.75837	0.99919	0.994368	7.33198	6.42448	7.54212	7.03495	6.82159	6.7435	6.7655	6.94745	6.95012	7.95957	6.37306	7.27955	7.58688	6.52589	6.48172	6.47268
A130077B15Rik		RIKEN cDNA A130077B15 gene	chr10	-	-0.147255	-0.23177	-0.15635	-0.240866	0.739448	0.56935	0.706757	0.580977	0.951224	0.87287	0.99919	0.994368	0.0704683	0.30991	0.120554	0.167121	0.118371	0.260384	0.027347	0.204653	0.169875	0.206951	0.134559	0.11299	0.116855	0.14726	0.066827	0.097136
Pcdhga12		protocadherin gamma subfamily A, 12	chr18	+	0.027984	0.0101983	0.0556605	0.0378747	0.741881	0.897655	0.501936	0.641667	0.951579	0.977749	0.99919	0.994368	3.78119	3.06385	3.42074	3.29896	3.75455	3.5778	3.31877	3.24564	3.40753	3.49396	3.20146	3.87189	3.3988	3.65369	3.3596	3.8482
Slc25a33		solute carrier family 25, member 33 [Source:MGI Symbol;Acc:MGI:1917806]	chr4	-	-0.0202232	-0.090853	0.0750093	0.00437953	0.812388	0.264787	0.370659	0.957879	0.966181	0.684651	0.99919	0.997891	13.0524	12.3757	15.2953	12.5139	13.4322	13.7798	14.8063	11.6289	14.0612	12.8242	15.1956	14.0443	14.4975	13.4834	13.3755	11.8299
Hist1h4c	H4c3	histone cluster 1, H4c [Source:MGI Symbol;Acc:MGI:2448421]	chr13	-	0.381059	-0.0131811	0.156681	-0.237559	1.9855e-06	0.866143	0.0514724	0.00228206	0.000471835	0.969811	0.965724	0.267586	94.5275	91.1125	94.3668	96.379	132.154	126.98	135.22	100.428	112.61	92.3018	106.625	105.649	92.747	102.924	111.657	110.838
Pkp3		plakophilin 3 [Source:MGI Symbol;Acc:MGI:1891830]	chr7	+	0.3908	0.654682	-0.379081	-0.115199	0.462628	0.176009	0.488381	0.808766	0.862673	0.588778	0.99919	0.994368	0.0294717	0.111097	0.0420156	0.0635403	0.0618826	0.0435598	0.0686236	0.106989	0.0568369	0	0.0250116	0.0504057	0.0698169	0.0703863	0.0279488	0.101562
Skap1		src family associated phosphoprotein 1 [Source:MGI Symbol;Acc:MGI:1925723]	chr11	+	-0.0121744	0.00948408	-0.0494466	-0.0277881	0.953002	0.959879	0.804581	0.888356	0.992602	0.990729	0.99919	0.994368	0.7376	0.978309	0.899653	1.13084	0.946465	0.969057	0.89054	1.01156	1.10637	1.36389	0.852022	0.797213	1.16489	0.954192	0.699486	0.875522
Itgb1bp2		integrin beta 1 binding protein 2 [Source:MGI Symbol;Acc:MGI:1353420]	chrX	+	-0.30913	-0.155757	-0.0991945	0.0541791	0.286779	0.530763	0.700173	0.848643	0.751874	0.852925	0.99919	0.994368	0.763461	0.348841	0.672835	0.658402	0.466345	0.615497	0.430954	0.655093	0.803101	0.135887	0.471216	0.682553	0.526138	0.51109	0.592372	0.574027
C1qbp		complement component 1, q subcomponent binding protein [Source:MGI Symbol;Acc:MGI:1194505]	chr11	-	0.13076	0.0284298	0.0960832	-0.00624727	0.0882659	0.693545	0.202641	0.932235	0.504558	0.918833	0.99919	0.994368	18.9497	18.6809	19.284	20.029	19.5711	22.2015	23.7358	20.5816	20.6494	19.0029	21.6714	20.4702	23.3943	20.5128	18.8836	21.9798
Bbs7		Bardet-Biedl syndrome 7 (human) [Source:MGI Symbol;Acc:MGI:1918742]	chr3	-	0.0614712	0.12537	-0.0500868	0.0138119	0.427776	0.089006	0.514262	0.852804	0.845144	0.441951	0.99919	0.994368	8.80833	7.72587	9.65195	7.89412	8.79062	9.13876	9.73211	8.75274	8.76	8.45369	8.35477	8.05681	8.52661	9.86522	8.91006	8.92774
Clec5a		C-type lectin domain family 5, member a [Source:MGI Symbol;Acc:MGI:1345151]	chr6	-	0.317829	0.212116	-0.0552616	-0.160975	0.0923251	0.220577	0.768215	0.357714	0.515995	0.641225	0.99919	0.994368	0.65779	0.413267	0.47558	0.445714	0.651128	0.451392	0.601714	0.648154	0.566323	0.643932	0.428651	0.431929	0.567655	0.509633	0.612661	0.501935
Tmem62		transmembrane protein 62 [Source:MGI Symbol;Acc:MGI:2139461]	chr2	+	0.0180135	0.0811043	-0.0620811	0.00100981	0.774364	0.171136	0.316159	0.986632	0.958321	0.58065	0.99919	0.998897	11.4916	11.1347	10.3654	10.4774	11.1902	9.34864	11.9086	10.7761	11.1413	9.93148	10.1645	10.0681	11.4233	10.9992	10.9127	10.1431
Slc29a3		solute carrier family 29 (nucleoside transporters), member 3 [Source:MGI Symbol;Acc:MGI:1918529]	chr10	-	-0.155783	-0.0580395	-0.0523594	0.0453845	0.0694886	0.46481	0.525023	0.584634	0.456841	0.821285	0.99919	0.994368	2.92858	2.81907	3.08125	2.79882	2.65388	2.50598	2.60534	2.76045	2.55969	2.6154	3.16124	2.74604	2.84809	2.79838	2.50115	2.67944
Adam18		a disintegrin and metallopeptidase domain 18 [Source:MGI Symbol;Acc:MGI:105986]	chr8	-	-0.344526	-0.0861812	-0.250619	0.00772563	0.222026	0.739995	0.347373	0.9784	0.694485	0.934656	0.99919	0.99808	0.722188	0.477607	0.520204	0.442522	0.60656	0.280897	0.383519	0.248373	0.329863	0.297673	0.435479	0.520069	0.288139	0.42363	0.450573	0.523942
Efcc1		EF hand and coiled-coil domain containing 1 [Source:MGI Symbol;Acc:MGI:3611451]	chr6	+	0.206552	-0.0102321	0.158894	-0.0578902	0.0333708	0.906898	0.0899534	0.524842	0.343388	0.979291	0.99919	0.994368	3.35756	3.072	3.18798	3.2891	4.01095	3.51714	3.76981	3.52645	3.11184	3.82931	3.55489	3.79811	3.49044	3.69797	3.52411	3.5947
Cd83		CD83 antigen [Source:MGI Symbol;Acc:MGI:1328316]	chr13	+	0.245011	0.488855	-0.131032	0.112812	0.000401526	4.85332e-15	0.0565633	0.0738986	0.027738	3.7609e-12	0.967999	0.838554	6.79033	7.00489	7.17072	6.81383	8.23787	7.37231	8.49109	8.85593	6.10306	7.63206	6.36745	6.23692	8.89691	9.06791	8.74494	9.12893
Itgb4		integrin beta 4 [Source:MGI Symbol;Acc:MGI:96613]	chr11	+	0.0630309	0.387197	-0.139906	0.18426	0.578952	0.000309125	0.216356	0.0872281	0.905335	0.013276	0.99919	0.874105	1.5129	1.51715	1.48075	1.64971	1.8266	1.05355	1.75007	1.61597	1.37467	1.19622	1.42592	1.4586	1.90916	1.71107	1.78651	1.99521
Gpr3		G-protein coupled receptor 3 [Source:MGI Symbol;Acc:MGI:101908]	chr4	-	0.108042	-0.116776	0.172945	-0.0518736	0.494121	0.43623	0.265388	0.734144	0.871204	0.806595	0.99919	0.994368	2.72197	2.05215	2.68651	2.96134	2.37409	2.66146	3.73779	2.85801	3.31115	3.27954	3.00306	2.70372	3.03562	2.38363	2.60118	3.23255
Mitf		microphthalmia-associated transcription factor [Source:MGI Symbol;Acc:MGI:104554]	chr6	+	0.114939	0.158182	0.00637252	0.0496163	0.261678	0.104419	0.950045	0.613594	0.732067	0.473342	0.99919	0.994368	2.28773	2.04707	3.02425	2.26437	2.66382	2.45914	2.98628	2.66767	2.43994	2.57885	2.54456	2.45657	2.77544	2.7491	2.81873	2.83097
Apc2		adenomatosis polyposis coli 2 [Source:MGI Symbol;Acc:MGI:1346052]	chr10	+	-0.0527928	-0.030505	0.0868318	0.10912	0.489455	0.685354	0.253624	0.149021	0.869718	0.917116	0.99919	0.931803	10.3449	11.6938	12.1057	12.3159	11.0476	10.2469	12.2971	11.5464	13.1699	10.1269	12.3675	13.4685	11.3114	11.806	12.6475	12.7874
Meg3		maternally expressed 3 [Source:MGI Symbol;Acc:MGI:1202886]	chr12	+	-0.222426	-0.127113	-0.136613	-0.0413003	0.0228767	0.193166	0.162087	0.672416	0.294725	0.609557	0.99919	0.994368	109.932	135.375	130.246	118.059	97.765	93.9104	106.291	128.015	118.667	102.443	111.748	116.904	78.1486	107.209	109.418	117.1
Hist2h2ac	H2ac20	histone cluster 2, H2ac [Source:MGI Symbol;Acc:MGI:2448316]	chr3	-	0.768203	0.201624	0.390673	-0.175906	7.96599e-06	0.198588	0.0237975	0.259539	0.0015104	0.616306	0.860911	0.979621	6.32791	4.57798	5.41275	6.11861	11.1932	7.36887	10.8647	8.21418	6.47157	6.00689	7.72995	8.03503	7.90408	8.24332	7.8194	10.8372
Cd200r2		Cd200 receptor 2 [Source:MGI Symbol;Acc:MGI:3042847]	chr16	+	0.363179	-0.164419	0.478282	-0.0493158	0.672351	0.810146	0.537067	0.949193	0.936389	0.952852	0.99919	0.996392	0.0512808	0	0.0146214	0.0663361	0.0646054	0.0757941	0	0.0372323	0.0988962	0.100401	0.0217601	0.043853	0.0728889	0.0510301	0.0243155	0
Ndufv3		NADH dehydrogenase (ubiquinone) flavoprotein 3 [Source:MGI Symbol;Acc:MGI:1890894]	chr17	+	-0.0217341	-0.0444311	0.0301631	0.00746607	0.696631	0.407831	0.584726	0.890545	0.942894	0.789734	0.99919	0.994368	40.125	34.3502	38.4542	38.9656	39.6436	34.3569	39.6126	36.6428	43.2397	38.9458	37.1637	37.8246	38.5871	37.282	36.8928	38.9362
Ablim2		actin-binding LIM protein 2 [Source:MGI Symbol;Acc:MGI:2385758]	chr5	+	0.0270474	0.0545285	-0.00424829	0.0232328	0.616851	0.303853	0.937308	0.661617	0.919574	0.715561	0.99919	0.994368	32.6419	30.5518	32.2821	30.1461	32.5461	29.6949	32.5393	33.713	32.6488	29.0111	32.5924	30.6583	30.3203	33.0237	34.1231	32.8416
Rfx2		regulatory factor X, 2 (influences HLA class II expression) [Source:MGI Symbol;Acc:MGI:106583]	chr17	-	-0.104156	-0.338223	0.0897245	-0.144343	0.501053	0.0170355	0.538036	0.341072	0.87483	0.18696	0.99919	0.989856	0.883228	1.04254	1.27442	1.14253	1.01157	1.18676	1.05944	1.06878	1.18717	1.62444	1.24928	1.08717	0.913013	0.980118	0.875662	1.0699
Chid1		chitinase domain containing 1 [Source:MGI Symbol;Acc:MGI:1915288]	chr7	-	0.0110457	0.0171426	-0.0182333	-0.0121364	0.805228	0.689567	0.681024	0.779613	0.964216	0.918029	0.99919	0.994368	20.0393	18.9318	18.9589	19.0869	19.8918	18.5941	19.3801	19.7954	19.4461	19.1803	18.5216	19.013	19.5225	19.0363	19.286	19.1427
Eogt		EGF domain-specific O-linked N-acetylglucosamine (GlcNAc) transferase [Source:MGI Symbol;Acc:MGI:2141669]	chr6	-	-0.0901197	-0.0906344	-0.109374	-0.109889	0.235582	0.205484	0.138419	0.137148	0.707813	0.624866	0.99919	0.931803	5.96409	5.27752	5.9478	6.07305	5.62064	5.25592	5.49834	5.75329	6.23694	4.87907	5.22786	5.41749	5.22692	5.38323	5.2045	4.47723
Lipg		lipase, endothelial [Source:MGI Symbol;Acc:MGI:1341803]	chr18	-	0.219157	0.183166	0.108704	0.072712	0.173955	0.207744	0.489353	0.626615	0.647708	0.628453	0.99919	0.994368	1.04268	0.774185	0.810801	0.919632	1.06482	0.63045	1.02999	1.22158	0.891162	0.927919	0.945217	0.977776	1.26871	1.07531	1.01127	0.930955
Ndfip2		Nedd4 family interacting protein 2 [Source:MGI Symbol;Acc:MGI:1923523]	chr14	+	0.0780263	0.0148056	0.0389896	-0.024231	0.083739	0.732893	0.384162	0.579275	0.496005	0.931694	0.99919	0.994368	35.6825	35.2384	36.519	35.307	38.4458	38.0685	39.3516	36.1683	37.1471	37.8567	36.1856	36.5096	38.41	36.2939	36.8131	37.4109
Ip6k3		inositol hexaphosphate kinase 3 [Source:MGI Symbol;Acc:MGI:3045325]	chr17	-	1.02547	1.26178	-0.435061	-0.198741	0.00249349	0.000102627	0.262149	0.486303	0.0866305	0.00595805	0.99919	0.994368	0.272533	0.195684	0.155412	0.151091	0.343348	0.460355	0.423055	0.282675	0.112626	0.0762262	0.0826034	0.16647	0.276693	0.348687	0.203069	0.429337
B3galt4		UDP-Gal:betaGlcNAc beta 1,3-galactosyltransferase, polypeptide 4 [Source:MGI Symbol;Acc:MGI:1859517]	chr17	-	0.0176776	-0.0545673	-0.033994	-0.106239	0.907069	0.700549	0.818638	0.465433	0.983897	0.921495	0.99919	0.994368	3.07294	2.93169	2.79078	2.87092	3.36956	2.35505	2.87092	2.80954	2.96312	2.56254	2.87352	2.786	2.39959	3.1825	2.77924	2.23559
Msmo1		methylsterol monoxygenase 1	chr8	-	-0.0538411	0.111976	-0.204338	-0.0385214	0.552825	0.215052	0.0246851	0.668928	0.898072	0.636057	0.868893	0.994368	44.9691	54.8359	60.4898	45.6758	50.7859	50.5398	51.3232	47.4742	38.9024	47.8748	40.5437	51.8981	50.7704	50.4677	43.6252	48.8639
7420461P10Rik	Myocos	RIKEN cDNA 7420461P10 gene [Source:MGI Symbol;Acc:MGI:3642786]	chr1	-	-0.369115	-1.34749	0.691344	-0.28703	0.660791	0.039949	0.286334	0.740378	0.935146	0.295379	0.99919	0.994368	0.121108	0	0.172655	0.0522214	0.101718	0	0	0.175861	0.11678	0	0.256951	0.181241	0.0573799	0.0964131	0	0.0834701
Spg11		spastic paraplegia 11 [Source:MGI Symbol;Acc:MGI:2444989]	chr2	-	-0.00573798	-0.000340032	-0.0250111	-0.0196131	0.91381	0.994598	0.631147	0.70167	0.984992	0.999029	0.99919	0.994368	5.38565	6.16408	6.1824	6.41653	6.28846	5.6586	5.97025	6.32439	6.20924	5.91402	5.82257	6.02979	5.9243	6.00011	6.01225	6.06813
Exoc3l		exocyst complex component 3-like [Source:MGI Symbol;Acc:MGI:3041195]	chr8	-	0.182122	0.00695713	0.200596	0.0254313	0.16582	0.953597	0.116993	0.83663	0.636394	0.989305	0.99919	0.994368	2.15638	2.52892	2.17243	2.27806	2.85252	1.64671	2.76157	2.60939	2.91104	2.39241	2.65356	2.45103	2.74148	2.74667	2.52211	2.32841
Gm16701		predicted gene, 16701 [Source:MGI Symbol;Acc:MGI:4439625]	chr1	-	-0.266476	0.153526	-0.390981	0.0290215	0.131529	0.345691	0.0198925	0.866383	0.589598	0.74709	0.837797	0.994368	2.39694	3.01183	2.8704	2.76991	2.29501	2.26734	2.60454	2.15796	2.12637	1.87715	1.83078	2.33672	2.77097	2.27073	2.31854	2.11458
Pcdhga6		protocadherin gamma subfamily A, 6	chr18	+	0.637795	0.594847	0.111301	0.0683532	3.60777e-12	7.61163e-12	0.233541	0.421314	3.57229e-09	3.66654e-09	0.99919	0.994368	3.04409	4.27208	3.22944	3.04284	5.09681	5.63865	5.44643	4.7791	4.17422	2.82515	3.34669	3.73149	5.82522	5.22833	5.35181	5.32685
Ndn		necdin [Source:MGI Symbol;Acc:MGI:97290]	chr7	+	-0.215313	-0.245876	-0.0517538	-0.0823167	0.000132618	9.14986e-06	0.354239	0.14075	0.0127078	0.000905988	0.99919	0.931803	89.7413	82.8476	82.1869	88.3845	71.6067	79.4553	75.264	72.2997	83.4942	72.26	88.3617	84.424	68.8898	68.6619	70.3617	71.8914
Omp		olfactory marker protein [Source:MGI Symbol;Acc:MGI:97436]	chr7	-	-0.228877	0.114994	0.131428	0.475299	0.548398	0.732107	0.713733	0.187101	0.896953	0.931438	0.99919	0.94478	0.386631	0.161938	0.367461	0.277856	0.342769	0.126989	0.133371	0.374283	0.33139	0.588755	0.309891	0.312261	0.264596	0.256494	0.570349	0.47373
Cxcl17		chemokine (C-X-C motif) ligand 17 [Source:MGI Symbol;Acc:MGI:2387642]	chr7	-	0.166689	0.157272	0.121846	0.112428	0.818867	0.799146	0.864696	0.863834	0.967686	0.949966	0.99919	0.994368	0.118081	0	0.168339	0.254579	0.148763	0.174526	0.274946	0.171464	0.113861	0.231186	0.400844	0.0504886	0.167836	0.258508	0.111979	0.24415
Itk		IL2 inducible T cell kinase [Source:MGI Symbol;Acc:MGI:96621]	chr11	-	-0.174103	-0.203522	-0.133066	-0.162484	0.593736	0.491334	0.662276	0.613332	0.909559	0.835171	0.99919	0.994368	0.134487	0.21727	0.125993	0.223677	0.112955	0.255568	0.178941	0.125542	0.148207	0.0752307	0.122287	0.193048	0.13654	0.122359	0.154867	0.132416
Ahcyl1		S-adenosylhomocysteine hydrolase-like 1 [Source:MGI Symbol;Acc:MGI:2385184]	chr3	-	0.0335288	-0.0391022	0.107377	0.0347462	0.602423	0.540638	0.0950417	0.586936	0.913924	0.85827	0.99919	0.994368	66.2282	56.7768	65.1349	68.7003	64.892	70.8491	66.3249	63.5153	64.6254	73.7298	68.398	71.2625	72.8258	69.3272	61.679	66.3645
Sharpin		SHANK-associated RH domain interacting protein [Source:MGI Symbol;Acc:MGI:1913331]	chr15	-	-0.0207613	-0.024093	-0.119292	-0.122623	0.788938	0.74984	0.122678	0.106091	0.961125	0.938031	0.99919	0.900533	23.9759	22.6437	20.7594	19.7165	20.9635	22.2724	21.2616	21.3554	20.8221	17.4383	19.7542	20.4699	16.1928	20.6638	21.1164	20.0937
Enc1		ectodermal-neural cortex 1 [Source:MGI Symbol;Acc:MGI:109610]	chr13	+	-0.0277749	0.0866488	-0.00647709	0.107947	0.501522	0.035123	0.875465	0.00866611	0.875215	0.277236	0.99919	0.448488	175.358	174.981	172.515	172.749	171.143	163.485	164.139	187.845	168.927	171.515	175.363	177.44	173.203	183.101	189.21	191.031
Dennd1a		DENN/MADD domain containing 1A [Source:MGI Symbol;Acc:MGI:2442794]	chr2	-	0.0201441	-0.0387028	0.0149039	-0.0439429	0.685044	0.41515	0.760988	0.361838	0.939927	0.794589	0.99919	0.994368	14.9088	13.7067	15.3572	15.6225	15.1196	14.7818	15.5087	15.9148	15.052	14.3726	14.8838	15.9146	15.0847	15.0821	14.5979	14.4111
D730045A05Rik		RIKEN cDNA D730045A05 gene [Source:MGI Symbol;Acc:MGI:1925105]	chr18	+	-0.291743	0.635575	-1.00821	-0.0808889	0.425288	0.0902571	0.00731223	0.823458	0.843313	0.445158	0.670523	0.994368	0.212154	0.355439	0.584743	0.54888	0.564258	0.209046	0.27444	0.359413	0.136382	0.138457	0.180048	0.317494	0.368561	0.309639	0.368852	0.536143
A230001M10Rik		RIKEN cDNA A230001M10 gene	chr3	+	0.919153	0.773704	0.215303	0.069854	1.19986e-06	1.05399e-05	0.27396	0.677374	0.000301198	0.000999218	0.99919	0.994368	1.63691	1.51238	1.04327	1.3909	2.68901	2.70403	2.05521	2.69155	1.71768	2.07373	1.24619	1.53362	3.17064	2.85538	2.1687	2.28956
Ddx39b		DEAD (Asp-Glu-Ala-Asp) box polypeptide 39B [Source:MGI Symbol;Acc:MGI:99240]	chr17	+	-0.0485729	-0.0287763	-0.0577996	-0.038003	0.318755	0.546983	0.234225	0.427693	0.779349	0.862387	0.99919	0.994368	77.7962	70.7495	75.8602	72.2195	74.4298	69.3378	71.1189	73.4215	72.604	68.3616	71.8281	71.8426	65.0112	71.6351	71.5979	71.8081
Serpina3n		serine (or cysteine) peptidase inhibitor, clade A, member 3N [Source:MGI Symbol;Acc:MGI:105045]	chr12	+	-0.0764164	0.230809	-0.0671567	0.240069	0.236503	0.000222822	0.296001	0.000132109	0.708078	0.0103152	0.99919	0.053513	33.3571	25.5272	29.7478	27.5791	29.4081	25.0011	27.4937	28.3751	27.3921	27.219	29.6423	26.6943	32.8932	34.3162	31.9192	31.1185
Gstt2		glutathione S-transferase, theta 2 [Source:MGI Symbol;Acc:MGI:106188]	chr10	-	-0.0887477	0.0830889	-0.115181	0.0566556	0.69537	0.681708	0.589987	0.793311	0.942234	0.915468	0.99919	0.994368	0.85156	1.23463	1.27004	1.01683	0.880269	0.968173	1.16936	1.28411	1.13695	0.769495	0.833873	1.17635	1.08624	1.14725	0.869678	1.30926
Apod		apolipoprotein D [Source:MGI Symbol;Acc:MGI:88056]	chr16	-	0.389585	0.590382	-0.0332324	0.167564	1.66679e-05	6.36148e-11	0.714979	0.0610855	0.00260589	2.83452e-08	0.99919	0.809823	56.1968	61.2868	70.1115	53.9085	82.2748	76.2215	84.0174	76.2492	56.0474	68.5066	61.3332	52.1888	105.063	86.5593	76.7629	87.9937
D330050I16Rik		RIKEN cDNA D330050I16 gene	chr19	+	-0.153132	0.131742	-0.487386	-0.202512	0.488239	0.540191	0.0257258	0.353385	0.869407	0.858062	0.868893	0.994368	0.828063	1.4957	0.97392	1.22738	0.804153	1.37688	1.04439	1.01455	1.0979	0.607963	0.74667	0.730251	1.02986	0.741613	0.785275	0.998753
Prmt8		protein arginine N-methyltransferase 8 [Source:MGI Symbol;Acc:MGI:3043083]	chr6	-	-0.0774921	-0.178817	0.0840208	-0.0173042	0.129643	0.000258643	0.0941463	0.728807	0.587347	0.0115534	0.99919	0.994368	32.1328	30.1885	29.0975	30.9825	28.9716	30.5077	29.7894	27.5963	31.8451	33.2762	33.188	31.5017	28.4044	27.0387	29.5907	29.8363
Parn		poly(A)-specific ribonuclease (deadenylation nuclease) [Source:MGI Symbol;Acc:MGI:1921358]	chr16	-	0.0902963	0.118183	-0.0179082	0.0099781	0.228428	0.0976388	0.809766	0.889698	0.700559	0.458628	0.99919	0.994368	8.81333	8.35425	8.42925	8.80062	9.6359	8.82131	9.14465	9.07072	8.64745	8.90011	7.53206	9.07056	10.4465	9.08413	8.53388	8.88767
Def8		differentially expressed in FDCP 8 [Source:MGI Symbol;Acc:MGI:1346331]	chr8	+	-0.0481789	-0.0759579	0.0343229	0.00654397	0.333649	0.106536	0.481041	0.892078	0.78962	0.477805	0.99919	0.994368	13.5257	12.1082	14.18	13.3792	13.5073	12.111	13.1437	13.2312	14.3908	13.9894	13.908	13.2623	12.9719	13.3508	12.9407	13.057
Caskin2		CASK-interacting protein 2 [Source:MGI Symbol;Acc:MGI:2157062]	chr11	-	-0.0195701	-0.0531564	0.00747434	-0.0261119	0.793771	0.443057	0.917592	0.717103	0.962342	0.810075	0.99919	0.994368	3.76298	3.70145	4.20498	4.01548	3.86283	3.90447	4.30721	3.80839	4.10497	3.46045	3.90318	4.19712	3.57472	3.86562	4.13626	3.92957
Dpysl4		dihydropyrimidinase-like 4 [Source:MGI Symbol;Acc:MGI:1349764]	chr7	+	-0.121658	-0.115175	0.00584791	0.0123302	0.0357418	0.0378496	0.918083	0.827449	0.351353	0.287061	0.99919	0.994368	20.8796	23.5866	20.9238	22.8012	20.8354	20.3558	19.1618	20.8629	23.1829	18.5755	22.7846	22.3191	19.35	20.5	20.5908	21.2343
Cdkn2aip		CDKN2A interacting protein [Source:MGI Symbol;Acc:MGI:1918175]	chr8	-	0.0127716	-0.0065941	0.136979	0.117613	0.856394	0.917455	0.0421947	0.0784115	0.976649	0.981332	0.92848	0.851395	5.83036	5.90602	5.75609	5.79223	5.31753	6.52949	6.17985	6.04199	6.61266	6.58755	6.35396	6.23782	6.34005	6.14435	6.17456	7.02776
Slc7a1		solute carrier family 7 (cationic amino acid transporter, y+ system), member 1 [Source:MGI Symbol;Acc:MGI:88117]	chr5	-	-0.138382	-0.152911	0.129685	0.115157	0.0235078	0.00802887	0.0288311	0.0528855	0.29623	0.121786	0.884832	0.784734	6.60028	5.89025	6.83261	7.16354	5.84275	6.35577	6.10276	6.35319	7.40103	6.85282	7.36249	7.49361	7.17229	6.38889	6.21181	6.71155
Rapgef3		Rap guanine nucleotide exchange factor (GEF) 3 [Source:MGI Symbol;Acc:MGI:2441741]	chr15	-	-0.0640667	0.0957102	0.100124	0.2599	0.398484	0.185178	0.179363	0.000410509	0.827133	0.59917	0.99919	0.113742	8.98818	11.2939	10.4779	9.80018	9.70177	10.0673	9.64677	9.6868	11.2174	8.98213	11.0148	11.4594	10.0585	11.6741	12.1752	12.6477
Pemt		phosphatidylethanolamine N-methyltransferase [Source:MGI Symbol;Acc:MGI:104535]	chr11	-	-0.233274	0.0284525	-0.163666	0.0980598	0.221386	0.866027	0.354016	0.593851	0.693696	0.969811	0.99919	0.994368	1.81369	1.27622	1.84098	1.62667	1.5233	1.6084	1.46401	1.26415	1.32914	2.27261	1.50843	1.45793	1.54675	1.58824	1.30718	1.80004
Ankzf1		ankyrin repeat and zinc finger domain containing 1 [Source:MGI Symbol;Acc:MGI:1098746]	chr1	+	-0.0669308	-0.143651	0.0461112	-0.0306088	0.426327	0.0759777	0.578484	0.709424	0.843993	0.410722	0.99919	0.994368	8.23855	8.28161	9.25346	8.04371	8.24161	7.78443	7.6504	8.90828	9.4762	9.56277	8.55243	8.19009	6.62173	8.43837	7.99421	8.82142
Loxl4		lysyl oxidase-like 4 [Source:MGI Symbol;Acc:MGI:1914823]	chr19	-	0.0164627	-0.0136375	0.0412377	0.0111375	0.956581	0.962146	0.889791	0.969318	0.9933	0.990889	0.99919	0.99808	0.148551	0.165919	0.207072	0.234867	0.221808	0.0731872	0.204975	0.251662	0.318316	0.0969476	0.266148	0.134092	0.218966	0.233235	0.187833	0.147888
Sri		sorcin [Source:MGI Symbol;Acc:MGI:98419]	chr5	+	0.0461316	0.0130181	0.0130097	-0.0201037	0.417844	0.810755	0.817026	0.715177	0.838361	0.953061	0.99919	0.994368	19.8443	19.0679	20.1412	19.1879	20.8561	22.8473	18.7242	19.7242	19.1351	18.976	19.5129	20.7889	20.4632	20.1204	18.5002	21.0397
Lsmem1		leucine-rich single-pass membrane protein 1 [Source:MGI Symbol;Acc:MGI:2685735]	chr12	-	0.875682	-0.0125512	0.63298	-0.255254	0.0868754	0.975481	0.198095	0.564169	0.502422	0.993526	0.99919	0.994368	0.073983	0.092962	0.105472	0.255209	0.248551	0.328045	0.229688	0.322291	0	0.289697	0.282541	0.253068	0.0701047	0.250312	0.28064	0.305942
Spock2		sparc/osteonectin, cwcv and kazal-like domains proteoglycan 2 [Source:MGI Symbol;Acc:MGI:1891351]	chr10	+	-0.0407144	-0.091929	0.0176797	-0.033535	0.300088	0.01856	0.652462	0.390805	0.763959	0.195968	0.99919	0.994368	182.967	180.68	172.917	182.499	175.12	173.431	171.864	183.171	182.595	171.528	186.899	186.505	164.633	166.977	178.219	174.163
Hs3st3b1		heparan sulfate (glucosamine) 3-O-sulfotransferase 3B1 [Source:MGI Symbol;Acc:MGI:1333853]	chr11	-	0.36918	-0.211384	0.202569	-0.377994	0.197124	0.398982	0.454016	0.158601	0.670442	0.783658	0.99919	0.931803	0.149469	0.0939065	0.102282	0.109566	0.138092	0.110459	0.162415	0.151931	0.100889	0.175584	0.114164	0.13421	0.127471	0.121966	0.0637856	0.113319
Cdk18		cyclin-dependent kinase 18 [Source:MGI Symbol;Acc:MGI:97518]	chr1	-	0.0648541	-0.0651416	-0.000959095	-0.130955	0.475417	0.456935	0.991568	0.138378	0.866594	0.818997	0.999283	0.931803	7.68959	7.36698	6.7539	7.22852	7.6833	7.01083	7.88912	7.61514	7.27273	6.11436	6.56339	8.21344	7.42608	7.0715	5.75557	7.35069
Dkk2		dickkopf homolog 2 (Xenopus laevis) [Source:MGI Symbol;Acc:MGI:1890663]	chr3	+	0.451258	-0.0195854	-0.132177	-0.60302	0.0802564	0.938255	0.615147	0.0151736	0.4867	0.986249	0.99919	0.560994	0.193773	0.273918	0.317686	0.313329	0.386528	0.286401	0.281996	0.597927	0.326985	0.237114	0.185005	0.300343	0.263947	0.279598	0.275641	0.200328
Nt5dc2		5'-nucleotidase domain containing 2 [Source:MGI Symbol;Acc:MGI:1917271]	chr14	+	-0.105729	-0.194741	0.0662951	-0.0227169	0.41607	0.108819	0.596913	0.857163	0.836411	0.481421	0.99919	0.994368	5.28265	4.47853	5.24454	5.10459	5.50597	4.23318	5.28572	3.6044	5.27797	5.35827	5.48247	5.21143	4.46293	4.35746	5.10021	4.86915
Pld3		phospholipase D family, member 3 [Source:MGI Symbol;Acc:MGI:1333782]	chr7	-	-0.0358842	0.025141	0.00350654	0.0645317	0.420701	0.570126	0.937257	0.145134	0.840075	0.87302	0.99919	0.931803	253.921	259.188	236.164	262.736	249.595	245.788	255.534	242.53	259.842	243.335	251.146	260.23	258.274	245.566	265.42	264.497
Unc80		unc-80 homolog (C. elegans) [Source:MGI Symbol;Acc:MGI:2652882]	chr1	+	-0.0158709	0.0324621	-0.0332049	0.0151282	0.751367	0.515428	0.50756	0.761724	0.9528	0.847136	0.99919	0.994368	43.1896	47.7532	46.1022	48.3579	45.5786	43.4487	44.8397	50.7511	45.828	43.4677	45.2021	46.9045	44.1962	44.8288	48.3596	48.3321
Tbc1d9		TBC1 domain family, member 9 [Source:MGI Symbol;Acc:MGI:1918560]	chr8	+	-0.0384504	0.00644957	0.00339191	0.0482919	0.485063	0.904814	0.950687	0.3726	0.868981	0.978997	0.99919	0.994368	17.7396	19.4751	20.5777	19.1231	18.4244	18.6213	19.6048	19.03	19.044	19.3788	18.428	20.4816	20.7867	18.7462	18.7584	19.6088
Plin2		perilipin 2 [Source:MGI Symbol;Acc:MGI:87920]	chr4	-	-0.100307	0.000329955	-0.167073	-0.0664361	0.45088	0.997751	0.202051	0.606749	0.856239	0.999821	0.99919	0.994368	3.32904	4.2428	3.75609	3.36309	3.4551	3.09282	3.54355	3.45292	2.75148	4.93491	2.92614	3.22303	3.28972	3.55885	2.88642	3.11387
Arhgap42		Rho GTPase activating protein 42 [Source:MGI Symbol;Acc:MGI:1918794]	chr9	-	0.0756868	0.0384527	0.0810612	0.0438271	0.518756	0.72734	0.480678	0.697171	0.883158	0.929895	0.99919	0.994368	1.66065	1.87799	1.94132	1.95485	2.02241	2.28266	1.93337	1.82062	1.90554	1.91828	1.74053	2.26863	2.41547	1.92354	1.92917	1.92284
Adam9		a disintegrin and metallopeptidase domain 9 (meltrin gamma) [Source:MGI Symbol;Acc:MGI:105376]	chr8	-	-0.0577076	-0.0398411	0.00532545	0.023192	0.206743	0.356672	0.905316	0.599799	0.680596	0.754625	0.99919	0.994368	16.5529	16.6394	16.75	16.5361	16.5432	16.0258	15.3826	16.2609	17.5039	17.618	16.5841	15.9936	16.1063	16.0387	16.4983	16.5386
Alpk3		alpha-kinase 3 [Source:MGI Symbol;Acc:MGI:2151224]	chr7	+	-0.554798	-0.335035	-0.0410491	0.178714	0.125284	0.281657	0.898596	0.615872	0.58108	0.696839	0.99919	0.994368	0.112723	0.123935	0.0803502	0.139741	0.106509	0.0833033	0.043745	0.0511513	0.135868	0.027587	0.101643	0.114469	0.0867861	0.103759	0.053449	0.0776905
Tagap1		T cell activation GTPase activating protein 1 [Source:MGI Symbol;Acc:MGI:1919786]	chr17	-	0.0856861	-0.00949983	0.0572182	-0.0379677	0.178304	0.873607	0.359808	0.533184	0.652816	0.971375	0.99919	0.994368	12.3309	13.8204	12.7504	12.8823	13.617	15.1877	12.9085	13.8989	13.615	14.1575	13.2263	13.2054	13.9925	14.2096	12.7223	11.9873
Tet2		tet methylcytosine dioxygenase 2 [Source:MGI Symbol;Acc:MGI:2443298]	chr3	-	-0.151503	-0.188139	0.0277377	-0.00889784	0.0143947	0.00188976	0.651112	0.884261	0.239834	0.0486722	0.99919	0.994368	8.26938	9.69066	10.2116	9.97643	8.09474	8.32158	9.51364	8.85691	9.79294	9.87495	9.69321	9.81749	8.96126	8.46823	8.62536	8.32006
Med9os		mediator complex subunit 9, opposite strand	chr11	-	0.41577	-0.139931	0.220122	-0.335579	0.260033	0.679222	0.542294	0.333593	0.730312	0.914264	0.99919	0.986828	1.52679	0.213162	1.30598	0.658345	1.63854	1.25368	1.58003	0.739015	0.817903	1.66069	0.935808	1.34191	1.04488	1.31675	0.64351	1.05229
Cryaa		crystallin, alpha A [Source:MGI Symbol;Acc:MGI:88515]	chr17	+	0.0681786	0.166829	-0.311279	-0.212629	0.890916	0.717398	0.526516	0.656632	0.980862	0.926729	0.99919	0.994368	0.295688	0.278656	0.147539	0.223124	0.18626	0.109258	0.344248	0.214684	0.213841	0	0.282308	0.110626	0.140094	0.250106	0.140205	0.152845
Fth1		ferritin heavy chain 1 [Source:MGI Symbol;Acc:MGI:95588]	chr19	+	0.167229	0.11763	0.114485	0.0648852	0.00188228	0.0281113	0.0334884	0.22535	0.0737318	0.247299	0.908856	0.962013	365.914	332.095	350.605	366.601	410.736	408.804	423.127	358.9	382.159	404.543	384.179	367.042	443.166	422.423	380.8	419.492
1700061G19Rik		RIKEN cDNA 1700061G19 gene [Source:MGI Symbol;Acc:MGI:1925875]	chr17	+	-0.120651	0.418667	-0.357137	0.182181	0.71251	0.15135	0.255336	0.552275	0.946774	0.554616	0.99919	0.994368	0.475209	0.137796	0.260565	0.22067	0.307018	0.0540284	0.283719	0.212323	0.246737	0.0715688	0.186135	0.226633	0.259787	0.276456	0.225327	0.377911
Cbx7		chromobox 7 [Source:MGI Symbol;Acc:MGI:1196439]	chr15	-	0.243194	0.125032	-0.00121833	-0.11938	9.59914e-05	0.039468	0.984473	0.0482029	0.00988934	0.294159	0.99919	0.773953	16.5958	17.1503	19.0425	17.7229	21.1946	22.2365	21.7891	19.7744	18.2461	16.4587	18.02	17.8527	17.5336	20.7251	20.7098	18.3224
Il17d		interleukin 17D [Source:MGI Symbol;Acc:MGI:2446510]	chr14	+	0.224659	0.0200826	0.0494808	-0.155096	0.113486	0.879278	0.723105	0.24941	0.560797	0.972483	0.99919	0.971846	3.45159	5.44437	3.74809	4.2116	4.04004	5.5357	5.24392	5.01204	4.39044	4.31346	3.89527	4.41177	4.1753	4.37013	4.52682	4.0998
Klc2		kinesin light chain 2 [Source:MGI Symbol;Acc:MGI:107953]	chr19	-	0.0373804	0.0449294	0.0564168	0.0639658	0.463192	0.370658	0.267384	0.203258	0.862907	0.7647	0.99919	0.9487	63.8533	66.7568	64.0023	64.4428	64.23	67.4925	70.1091	65.9672	68.74	63.0546	68.6665	68.2116	67.0495	67.1729	72.0627	72.0789
Ctsc		cathepsin C [Source:MGI Symbol;Acc:MGI:109553]	chr7	+	0.0816962	0.110086	-0.0778822	-0.0494922	0.504965	0.342998	0.52072	0.673429	0.877283	0.743705	0.99919	0.994368	3.04946	3.10189	3.26055	2.84898	3.33873	3.54135	3.1558	3.13658	2.20536	3.69598	3.3582	2.67761	3.09601	3.08513	3.11567	3.35278
Kif13a		kinesin family member 13A [Source:MGI Symbol;Acc:MGI:1098264]	chr13	-	0.101057	0.168597	0.052432	0.119972	0.0656451	0.00107698	0.332307	0.0219745	0.447716	0.0335578	0.99919	0.648779	6.11784	6.60316	6.75377	6.67387	6.84561	7.05222	7.45738	7.12783	7.12189	6.09132	6.74516	6.98678	8.05157	7.34454	7.45049	8.00959
Pin4		protein (peptidyl-prolyl cis/trans isomerase) NIMA-interacting, 4 (parvulin) [Source:MGI Symbol;Acc:MGI:1916963]	chrX	+	-0.0553407	0.179102	-0.316973	-0.0825308	0.838783	0.480761	0.23117	0.751844	0.9722	0.830613	0.99919	0.994368	1.70036	2.84875	1.99313	2.60689	2.69756	1.95469	1.75965	1.9204	0.910886	1.47959	2.3249	1.81759	2.68538	1.80485	1.70208	2.21363
Pde1b		phosphodiesterase 1B, Ca2+-calmodulin dependent [Source:MGI Symbol;Acc:MGI:97523]	chr15	+	-0.0336541	0.0364883	-0.0263285	0.0438139	0.553282	0.514055	0.642301	0.434	0.898072	0.846505	0.99919	0.994368	39.9639	43.8198	37.673	40.6166	39.485	41.4883	39.9265	38.2908	39.9044	39.3855	37.7583	41.6518	42.333	38.4876	42.0995	40.1266
Cage1		cancer antigen 1 [Source:MGI Symbol;Acc:MGI:1918463]	chr13	-	0.0669543	0.231705	-0.228401	-0.0636507	0.632952	0.0796631	0.100476	0.633791	0.923395	0.419697	0.99919	0.994368	1.8526	1.53875	1.57572	1.76014	1.93839	1.80999	1.34042	1.91503	1.39278	1.16806	1.439	1.49699	1.60672	1.70606	1.77176	1.62311
Cradd		CASP2 and RIPK1 domain containing adaptor with death domain [Source:MGI Symbol;Acc:MGI:1336168]	chr10	-	0.220756	0.0412137	0.0263596	-0.153183	0.155352	0.778916	0.864707	0.299357	0.621336	0.943697	0.99919	0.980729	3.10015	3.75877	2.38817	2.93152	3.44889	3.939	3.37711	3.08013	3.19914	3.19457	3.16181	2.61623	3.55609	3.10665	2.88838	2.58651
Fgfr1op2		FGFR1 oncogene partner 2 [Source:MGI Symbol;Acc:MGI:1914779]	chr6	+	0.0523261	0.0436469	-0.000449246	-0.00912846	0.340936	0.418996	0.993481	0.865675	0.795198	0.797041	0.999482	0.994368	44.8707	44.4592	43.3215	39.7086	44.6694	44.651	45.8113	44.3055	41.7677	45.4165	44.6378	40.868	40.4136	47.2407	43.9966	45.5574
Asah1		N-acylsphingosine amidohydrolase 1 [Source:MGI Symbol;Acc:MGI:1277124]	chr8	-	0.140667	0.147553	0.0231259	0.0300115	0.003584	0.00107932	0.62705	0.512735	0.108635	0.033572	0.99919	0.994368	22.8838	22.6428	21.4612	22.6744	24.2258	26.4572	25.1877	23.9091	21.9122	22.3237	22.5842	23.2001	24.7253	24.5572	25.9358	25.6088
H2-K1		histocompatibility 2, K1, K region [Source:MGI Symbol;Acc:MGI:95904]	chr17	-	0.239597	0.456112	-0.231083	-0.0145689	0.0181161	5.22994e-06	0.0249682	0.882187	0.265747	0.000576782	0.868893	0.994368	12.3217	9.72803	15.4054	10.6732	14.1267	15.3108	14.8531	14.3297	9.62075	11.1014	10.2257	10.9449	15.6022	14.2689	13.8307	13.7531
Ifi204		interferon activated gene 204 [Source:MGI Symbol;Acc:MGI:96429]	chr1	-	0.162122	0.665449	-0.701135	-0.197808	0.741274	0.163429	0.169421	0.668654	0.951494	0.571459	0.99919	0.994368	0.117309	0.0982684	0.100343	0.0843052	0.0328423	0.173385	0.121399	0.198734	0	0.0765583	0.0663707	0.0668782	0.0926329	0.085606	0.111247	0.107802
2010204K13Rik		RIKEN cDNA 2010204K13 gene [Source:MGI Symbol;Acc:MGI:1922859]	chrX	-	0.0165442	0.140495	-0.0912727	0.0326778	0.856771	0.101597	0.310717	0.708907	0.976649	0.466571	0.99919	0.994368	15.4628	12.2776	14.2003	12.8851	14.9392	14.582	13.3268	13.0175	12.6234	12.8154	13.9278	12.2496	13.2589	14.7264	13.8542	15.1032
Traf2		TNF receptor-associated factor 2 [Source:MGI Symbol;Acc:MGI:101835]	chr2	-	0.0200713	0.0146237	0.0677828	0.0623352	0.82583	0.860074	0.439345	0.471685	0.968835	0.967929	0.99919	0.994368	3.51353	4.12054	3.93205	3.88854	3.65184	3.8948	4.4996	3.89026	4.34788	3.66881	4.17453	3.94355	4.02296	4.04411	4.41487	3.95526
Tfr2		transferrin receptor 2 [Source:MGI Symbol;Acc:MGI:1354956]	chr5	+	-0.0545887	-0.0730987	0.0401019	0.0215919	0.701421	0.586591	0.773037	0.875561	0.943789	0.881155	0.99919	0.994368	1.84624	2.08494	1.53925	2.36812	1.92358	1.89979	1.94085	1.76466	2.00561	1.83022	2.01309	2.04348	2.09271	1.70698	1.773	2.11003
Gnb3		guanine nucleotide binding protein (G protein), beta 3 [Source:MGI Symbol;Acc:MGI:95785]	chr6	-	1.47069	0.99663	-0.673685	-1.14774	0.117614	0.327131	0.512584	0.20513	0.568955	0.733817	0.99919	0.948878	0	0	0.0970275	0.0628864	0.0612457	0	0.528245	0	0	0	0.0618855	0.0311793	0.0690983	0.038701	0.0691529	0.100517
Tmem143		transmembrane protein 143 [Source:MGI Symbol;Acc:MGI:1917459]	chr7	+	0.0636315	0.0796024	0.0148508	0.0308217	0.442893	0.31075	0.856033	0.69872	0.852357	0.72163	0.99919	0.994368	8.6059	7.79827	9.55551	9.88364	9.74741	8.19443	9.60176	10.514	8.61751	9.55868	9.19964	9.55304	9.35054	10.8201	9.25984	9.43882
Tubb2a-ps2		tubulin, beta 2a, pseudogene 2	chr12	-	-0.161239	0.00522334	-0.0826406	0.0838213	0.304829	0.971746	0.585888	0.581799	0.768237	0.992998	0.99919	0.994368	7.01104	7.84856	7.41457	7.97007	6.5309	7.34794	7.22253	6.47863	6.51465	5.98982	6.43685	8.44824	7.36826	6.59622	8.82472	5.97428
Add1		adducin 1 (alpha) [Source:MGI Symbol;Acc:MGI:87918]	chr5	+	-0.0500074	-0.0182259	-0.00213606	0.0296455	0.181674	0.623141	0.954464	0.42454	0.65585	0.894839	0.99919	0.994368	124.888	129.007	126.629	128.824	124.122	121.398	123.162	126.594	127.438	125.079	129.794	126.767	121.662	126.714	129.423	125.216
Gng5		guanine nucleotide binding protein (G protein), gamma 5 [Source:MGI Symbol;Acc:MGI:109164]	chr3	+	-0.127268	0.13812	-0.115362	0.150027	0.358798	0.273624	0.38491	0.256911	0.808612	0.691852	0.99919	0.976235	8.2193	9.06319	9.66108	9.25813	8.94614	7.93359	9.11347	7.55085	8.57254	7.55352	8.6837	8.53494	10.8879	9.14726	8.19227	9.36441
Lad1		ladinin [Source:MGI Symbol;Acc:MGI:109343]	chr1	+	-0.227249	-0.146623	0.0298323	0.110457	0.277668	0.444445	0.881217	0.585521	0.744303	0.810705	0.99919	0.994368	0.839825	0.716075	0.872302	0.750124	0.780937	0.576309	0.83807	0.500869	0.954421	0.998303	0.95455	0.615583	0.78159	0.740209	0.796429	0.64084
Glra1		glycine receptor, alpha 1 subunit [Source:MGI Symbol;Acc:MGI:95747]	chr11	-	-2.14452	0.480082	-0.575194	2.04941	0.00927255	0.427901	0.356643	0.0113109	0.188443	0.803063	0.99919	0.512964	0.0371908	0.0934629	0.169664	0.032073	0.0156181	0	0.0288657	0.0270023	0	0.0728145	0.0315625	0.103363	0.088103	0.103625	0.0705381	0.0768977
Jph3		junctophilin 3 [Source:MGI Symbol;Acc:MGI:1891497]	chr8	+	0.0873009	-0.0337399	0.0600019	-0.061039	0.127847	0.553012	0.29531	0.283164	0.583711	0.865699	0.99919	0.980027	65.3918	64.9767	63.2837	64.9892	70.4679	70.7887	70.9021	64.5722	70.1496	61.4482	72.1211	65.5302	61.3974	68.2388	69.0013	65.0049
Lrrc51		leucine rich repeat containing 51 [Source:MGI Symbol;Acc:MGI:1916608]	chr7	-	-0.12035	-0.123796	0.00438935	0.00094329	0.415424	0.378531	0.975924	0.99481	0.83612	0.770243	0.99919	0.99972	4.91285	4.62987	7.19066	5.68437	5.94869	4.96189	5.65612	4.8154	6.79009	5.6109	5.87185	5.42661	6.01311	5.57327	4.85311	5.0226
Nckipsd		NCK interacting protein with SH3 domain [Source:MGI Symbol;Acc:MGI:1931834]	chr9	+	0.0432227	-0.0279679	-0.0260415	-0.097232	0.533307	0.682572	0.707461	0.155073	0.889287	0.916075	0.99919	0.931803	27.579	28.6819	28.075	28.8535	29.0462	27.0363	32.618	28.5145	28.1311	25.59	28.6198	28.344	23.1259	28.9253	29.5641	27.5206
Csad		cysteine sulfinic acid decarboxylase [Source:MGI Symbol;Acc:MGI:2180098]	chr15	-	0.0205945	0.00430647	0.0786669	0.0623789	0.790766	0.951742	0.294792	0.398128	0.961633	0.989169	0.99919	0.994368	7.48835	7.86602	7.43337	8.16632	7.78688	7.78855	7.07292	8.91767	8.32867	9.69655	7.53197	8.14015	8.09072	8.36645	7.98439	8.35608
Sphk2		sphingosine kinase 2 [Source:MGI Symbol;Acc:MGI:1861380]	chr7	-	0.0139411	-0.0918663	0.0689811	-0.0368263	0.831908	0.141767	0.285277	0.563099	0.970868	0.540758	0.99919	0.994368	8.88144	8.88452	9.31182	8.47726	9.1342	9.08054	9.73769	8.27956	9.33313	8.94756	9.3028	9.55367	7.66007	8.85518	9.24023	9.43445
Hectd1		HECT domain containing 1 [Source:MGI Symbol;Acc:MGI:2384768]	chr12	-	-0.0111703	0.0231749	-0.0390226	-0.00467733	0.785201	0.568057	0.341429	0.908191	0.960115	0.872546	0.99919	0.994368	37.9813	37.7257	38.2076	38.3818	38.1939	37.5576	36.6941	39.7405	37.4616	38.0804	37.2455	36.0233	37.892	37.3287	37.2638	38.516
Rgs13		regulator of G-protein signaling 13 [Source:MGI Symbol;Acc:MGI:2180585]	chr1	-	0.453007	0.0870539	-0.122328	-0.488281	0.0977973	0.736112	0.658186	0.057891	0.525171	0.932726	0.99919	0.805138	0.419632	0.903911	0.427313	0.516982	0.679717	0.886036	0.83751	0.522297	0.404635	0.469476	0.508753	0.461379	0.681659	0.489166	0.426374	0.371852
Tfcp2		transcription factor CP2 [Source:MGI Symbol;Acc:MGI:98509]	chr15	-	-0.00677909	0.0640455	-0.0243621	0.0464624	0.913515	0.269883	0.688771	0.436421	0.984979	0.688849	0.99919	0.994368	8.18302	8.74502	8.59635	8.75673	8.75661	8.7596	8.20811	8.72438	9.51587	7.98401	8.09824	8.33453	8.46248	8.66785	9.5262	8.80647
Trim30a		tripartite motif-containing 30A [Source:MGI Symbol;Acc:MGI:98178]	chr7	-	0.567061	0.545446	-0.193557	-0.215172	0.0035337	0.00358525	0.33475	0.234994	0.10766	0.07305	0.99919	0.965024	0.809338	0.47857	0.726224	0.564532	0.769724	1.51287	0.886828	0.985125	0.41316	0.605867	0.616151	0.600507	0.812024	0.852757	0.733657	0.967966
Cntn1		contactin 1 [Source:MGI Symbol;Acc:MGI:105980]	chr15	+	-0.0257306	0.0283354	-0.0386823	0.0153837	0.489212	0.444093	0.298711	0.677644	0.869718	0.810617	0.99919	0.994368	144.074	147.117	137.227	142.714	138.978	148.984	139.824	137.351	136.154	145.613	134.728	140.834	151.228	137.691	138.033	140.706
Sez6l		seizure related 6 homolog like [Source:MGI Symbol;Acc:MGI:1935121]	chr5	-	-0.0289134	-0.00296496	0.0792867	0.105235	0.619286	0.958866	0.171871	0.0679633	0.920067	0.990534	0.99919	0.820558	30.8929	33.6434	36.0835	34.5464	33.4716	32.6582	34.0474	33.4784	35.1403	32.6839	37.3724	37.4973	33.6022	36.6993	36.1763	36.5818
Tnfrsf4		tumor necrosis factor receptor superfamily, member 4 [Source:MGI Symbol;Acc:MGI:104512]	chr4	+	-0.17169	-0.241583	-0.0332062	-0.103099	0.585674	0.391217	0.909298	0.736984	0.907758	0.778285	0.99919	0.994368	0.699283	0.488151	0.664611	0.737068	0.750467	0.11484	0.422139	0.789776	0.599371	0.60849	0.626427	0.697661	0.331313	0.680401	0.4421	0.696163
Fat2		FAT tumor suppressor homolog 2 (Drosophila) [Source:MGI Symbol;Acc:MGI:2685369]	chr11	-	-0.0216244	-0.207898	0.13328	-0.0529937	0.946329	0.489492	0.670379	0.862014	0.991975	0.83453	0.99919	0.994368	0.143108	0.0703645	0.067415	0.0965859	0.117583	0.0643748	0.125562	0.0406579	0.101995	0.170548	0.0818474	0.0891244	0.0707512	0.105259	0.0590059	0.111498
Adam10		a disintegrin and metallopeptidase domain 10 [Source:MGI Symbol;Acc:MGI:109548]	chr9	+	0.064191	0.101474	-0.0102148	0.0270685	0.206532	0.0373475	0.839835	0.580764	0.680211	0.284713	0.99919	0.994368	13.7672	14.3257	14.1069	13.6183	14.4373	14.1051	15.2086	14.8515	14.8781	14.6641	12.8372	13.7214	15.5009	15.0544	13.9738	14.9473
Dlg1		discs, large homolog 1 (Drosophila) [Source:MGI Symbol;Acc:MGI:107231]	chr16	+	0.148055	0.133061	-0.0320879	-0.0470825	0.00421777	0.00922917	0.536744	0.354895	0.119894	0.132016	0.99919	0.994368	30.2524	29.827	28.167	28.5996	32.7903	32.9394	31.5284	32.8651	28.1139	29.1415	27.3233	29.6525	32.9451	32.4635	30.0808	29.6086
Akt3		thymoma viral proto-oncogene 3 [Source:MGI Symbol;Acc:MGI:1345147]	chr1	-	0.0189693	0.0492022	-0.0498956	-0.0196627	0.657059	0.245557	0.243514	0.642156	0.933711	0.666537	0.99919	0.994368	79.6585	79.6842	74.5578	76.8609	78.6601	81.5167	79.2734	77.4585	74.6734	76.8485	74.2383	74.8303	82.1276	76.7493	76.2163	75.554
Nlgn2		neuroligin 2 [Source:MGI Symbol;Acc:MGI:2681835]	chr11	-	-0.0771621	-0.0635571	0.0839759	0.0975809	0.179467	0.256069	0.140454	0.0840575	0.654272	0.676035	0.99919	0.863247	18.5152	21.1459	20.4516	21.2589	19.3481	18.8803	21.2496	18.2756	20.6388	20.8299	21.5295	23.0251	20.8087	20.0351	21.1059	20.9345
Ggt7		gamma-glutamyltransferase 7 [Source:MGI Symbol;Acc:MGI:1913385]	chr2	-	-0.156865	-0.0237654	0.0269741	0.160073	0.00756086	0.679143	0.643424	0.00571398	0.164138	0.914264	0.99919	0.380001	41.3821	49.8385	47.0297	49.3519	41.3671	42.3167	41.509	44.544	48.7521	44.9516	47.7497	49.4008	45.0263	45.3456	48.6798	49.7701
5530401A14Rik		RIKEN cDNA 5530401A14 gene [Source:MGI Symbol;Acc:MGI:1918638]	chr11	+	-0.0565217	0.0711039	0.0604538	0.188079	0.884376	0.840622	0.871624	0.617256	0.979749	0.961335	0.99919	0.994368	0.244128	0.122702	0.417642	0.25264	0.205041	0.288661	0.37896	0.319047	0.188322	0.573563	0.290056	0.31315	0.46266	0.213782	0.277816	0.437469
Drap1		Dr1 associated protein 1 (negative cofactor 2 alpha) [Source:MGI Symbol;Acc:MGI:1913806]	chr19	-	0.052152	0.0599463	-0.0741374	-0.066343	0.381303	0.306302	0.213882	0.256951	0.820261	0.717751	0.99919	0.976235	95.5481	93.9691	87.7251	97.461	99.8323	104.291	102.704	84.8312	89.249	84.7501	92.4004	88.0849	95.7917	94.4507	89.86	90.7153
Srd5a3		steroid 5 alpha-reductase 3 [Source:MGI Symbol;Acc:MGI:1930252]	chr5	+	0.0834179	-0.0190568	0.0403595	-0.0621153	0.409258	0.840007	0.683132	0.520691	0.831818	0.96133	0.99919	0.994368	6.03687	5.48197	6.08951	5.77488	6.85984	6.3733	6.57549	5.19337	6.26138	5.95935	6.35028	5.75896	6.22515	6.12851	5.316	6.29353
Vtn		vitronectin [Source:MGI Symbol;Acc:MGI:98940]	chr11	+	-0.0154477	-0.122102	-0.0527817	-0.159436	0.837742	0.100797	0.484445	0.0320339	0.971903	0.465112	0.99919	0.710273	28.9024	33.215	34.5175	28.0075	31.8554	28.7323	30.4158	32.7463	26.0842	35.7444	30.3114	29.6196	25.2187	29.1602	27.9698	28.2141
Plekhd1		pleckstrin homology domain containing, family D (with coiled-coil domains) member 1 [Source:MGI Symbol;Acc:MGI:3036228]	chr12	+	-0.101206	-0.24051	-0.0609438	-0.200248	0.49431	0.0829547	0.667754	0.16816	0.871312	0.428018	0.99919	0.935719	1.0941	1.53462	1.20429	1.20685	1.26085	1.05299	1.10592	1.12689	1.055	1.64393	1.07968	1.20217	1.03674	0.906446	0.977238	1.19248
Lingo2		leucine rich repeat and Ig domain containing 2 [Source:MGI Symbol;Acc:MGI:2442298]	chr4	-	0.00326448	-0.0635624	-0.0329143	-0.0997413	0.953778	0.233921	0.551635	0.0673049	0.992655	0.655428	0.99919	0.820316	8.29035	8.59189	7.72778	8.18071	8.18302	8.50926	8.24946	7.96129	8.04532	7.66483	7.5093	8.32036	8.00684	7.5835	7.13961	7.74058
Anks6		ankyrin repeat and sterile alpha motif domain containing 6 [Source:MGI Symbol;Acc:MGI:1922941]	chr4	-	-0.0284667	-0.153072	0.0136335	-0.110972	0.766111	0.0911799	0.884089	0.232403	0.956172	0.447188	0.99919	0.964084	3.41078	4.92068	4.31501	3.82385	3.97873	3.99562	4.17682	4.03559	3.75176	4.64976	4.03101	4.25628	3.24395	3.98241	3.7257	3.90054
Pcdhb12		protocadherin beta 12 [Source:MGI Symbol;Acc:MGI:2136747]	chr18	+	0.229682	0.304476	0.117264	0.192058	0.0145503	0.000447132	0.206922	0.0286242	0.240315	0.0175921	0.99919	0.693494	4.70299	4.8688	3.78668	4.54048	5.20456	5.20241	5.64753	4.59575	4.73457	4.74869	4.84474	4.64782	5.46546	5.85147	5.65211	6.5847
Rtel1		regulator of telomere elongation helicase 1 [Source:MGI Symbol;Acc:MGI:2139369]	chr2	+	-0.186527	-0.169316	-0.0729801	-0.0557693	0.0162906	0.020933	0.331208	0.463231	0.254244	0.20878	0.99919	0.994368	4.67003	5.25838	5.19936	4.90784	4.28738	4.81076	4.20522	4.63831	4.6006	5.02683	4.46942	5.02657	3.6781	4.36555	4.45747	4.5145
Prrc2c		proline-rich coiled-coil 2C [Source:MGI Symbol;Acc:MGI:1913754]	chr1	-	-0.0945097	-0.0492652	0.00533754	0.050582	0.0909959	0.373803	0.923764	0.362357	0.51232	0.766838	0.99919	0.994368	23.243	24.0771	25.639	26.3396	22.8378	23.419	23.4889	24.1311	24.4755	22.9805	25.1583	27.0095	24.0317	23.9605	23.9162	24.7962
Naip1		NLR family, apoptosis inhibitory protein 1 [Source:MGI Symbol;Acc:MGI:1298223]	chr13	-	-0.263867	0.118843	-0.382863	-0.000152747	0.495936	0.729607	0.283059	0.999763	0.872608	0.930702	0.99919	0.999983	0.0836983	0.0631018	0.0715935	0.0866168	0.056238	0	0.0779551	0.0972304	0.0807071	0.098322	0.0639287	0.0465238	0.0634486	0.076626	0.047624	0.0461491
Tulp4		tubby like protein 4 [Source:MGI Symbol;Acc:MGI:1916092]	chr17	+	0.0490098	0.0677608	0.0552398	0.0739909	0.328093	0.171844	0.270379	0.135679	0.785506	0.581601	0.99919	0.931803	27.4692	26.7873	27.4009	27.3536	27.7748	29.5188	28.6578	27.8053	29.0407	29.4469	27.1229	28.1493	32.5474	29.5949	27.8144	28.9848
Il18rap		interleukin 18 receptor accessory protein [Source:MGI Symbol;Acc:MGI:1338888]	chr1	+	-0.574706	-0.218911	-0.273256	0.0825392	0.350897	0.680408	0.609971	0.893408	0.803551	0.914887	0.99919	0.994368	0.0367115	0	0.0314022	0.0633194	0.0308337	0.0271302	0.0284937	0.0133272	0	0.0359381	0.0311558	0.0392426	0.0173935	0.0365321	0.0174073	0.0253023
Spata25		spermatogenesis associated 25 [Source:MGI Symbol;Acc:MGI:1922892]	chr2	-	0.41394	0.244952	0.139556	-0.0294318	0.454419	0.643466	0.804492	0.953695	0.858584	0.901316	0.99919	0.997284	0	0	0.718934	0.296522	0.577571	0	0.444782	0.665711	0.552581	0.224395	0.340436	0.392045	0.325812	0.456208	0.271725	0.868921
Stk38l		serine/threonine kinase 38 like [Source:MGI Symbol;Acc:MGI:1922250]	chr6	+	-0.0584934	-0.0527216	-0.00421261	0.00155919	0.493651	0.522592	0.960279	0.985057	0.87095	0.849289	0.99919	0.998786	5.11197	7.64453	6.24032	6.10991	5.51789	6.43519	6.09482	6.26586	6.72856	6.77385	5.50954	6.23732	6.39113	6.03861	5.74181	5.82745
Pusl1		pseudouridylate synthase-like 1 [Source:MGI Symbol;Acc:MGI:3047787]	chr4	-	0.0562895	-0.0965684	0.0678464	-0.0850115	0.51591	0.223091	0.415474	0.304377	0.882282	0.642871	0.99919	0.981675	10.6138	10.7612	9.74664	10.6051	10.5436	10.7107	10.9081	11.1074	11.0109	9.45864	10.4363	11.3299	9.81463	10.5765	9.33647	10.6953
Marcks		myristoylated alanine rich protein kinase C substrate [Source:MGI Symbol;Acc:MGI:96907]	chr10	-	-0.310416	-0.0832444	-0.0441424	0.183029	1.37167e-05	0.233723	0.53252	0.00948322	0.00230635	0.655428	0.99919	0.465618	25.8119	23.3015	21.6999	21.0582	18.6452	16.8889	17.8708	20.5929	20.9617	21.7843	21.0414	24.6765	19.7458	20.6808	21.8351	21.6465
Car15		carbonic anhydrase 15 [Source:MGI Symbol;Acc:MGI:1931324]	chr16	-	-0.152011	-0.117632	0.040576	0.0749552	0.254742	0.341047	0.75154	0.56148	0.725397	0.742818	0.99919	0.994368	6.82196	5.71468	6.94684	5.3229	5.76382	5.40162	5.04275	6.25031	5.32518	7.63228	6.65111	6.4068	5.31	6.19057	5.66077	6.54897
Aim1	Crybg1	absent in melanoma 1 [Source:MGI Symbol;Acc:MGI:109544]	chr10	-	-0.0230402	-0.0127015	-0.0429754	-0.0326367	0.907216	0.944496	0.820838	0.863274	0.983897	0.987299	0.99919	0.994368	0.278324	0.273696	0.33123	0.271332	0.294743	0.28617	0.225414	0.360223	0.233372	0.450152	0.308092	0.258707	0.309601	0.315497	0.246729	0.241868
B230319C09Rik		RIKEN cDNA B230319C09 gene [Source:MGI Symbol;Acc:MGI:2444713]	chr6	+	0.194399	0.0566381	0.0557064	-0.0820544	0.469827	0.811109	0.828035	0.742985	0.865278	0.95321	0.99919	0.994368	0.37193	0.667631	0.575681	0.504034	0.6917	0.392657	0.536109	0.694386	0.25617	0.936242	0.473466	0.636115	0.453128	0.645052	0.579454	0.585922
Tmem117		transmembrane protein 117 [Source:MGI Symbol;Acc:MGI:2444580]	chr15	+	0.0293064	-0.0657916	0.0962732	0.0011752	0.808381	0.558055	0.412781	0.991831	0.965081	0.867528	0.99919	0.99972	2.80744	3.52764	2.74185	3.17249	2.91356	3.91099	2.8302	3.06922	3.04939	4.10665	2.99876	3.20106	3.40943	3.0185	3.13671	2.73561
Zcchc2		zinc finger, CCHC domain containing 2 [Source:MGI Symbol;Acc:MGI:2444114]	chr1	+	-0.0681375	-0.0391377	-0.0268914	0.00210834	0.389024	0.606974	0.73035	0.9782	0.824162	0.887952	0.99919	0.99808	4.47158	5.44945	4.8195	5.31396	4.19682	4.99663	5.43592	4.78186	4.57152	4.72018	4.73216	5.42198	4.72853	4.82768	4.91108	4.68782
Cbx3		chromobox 3 [Source:MGI Symbol;Acc:MGI:108515]	chr6	+	0.0517763	-0.0280471	0.0234061	-0.0564173	0.562248	0.73312	0.786758	0.507998	0.899364	0.931783	0.99919	0.994368	7.56555	6.1291	6.47139	6.69616	7.44115	6.32668	6.72191	6.9746	6.28729	7.21126	6.5051	7.11882	6.5794	6.97383	6.32499	6.68942
Cyp26a1		cytochrome P450, family 26, subfamily a, polypeptide 1 [Source:MGI Symbol;Acc:MGI:1096359]	chr19	+	-0.243134	0.2619	-0.0674127	0.437621	0.452454	0.319791	0.815668	0.141705	0.857061	0.728158	0.99919	0.931803	0.151164	0.316572	0.373541	0.45627	0.380886	0.297899	0.273762	0.219505	0.437287	0.394613	0.363483	0.301628	0.310354	0.421191	0.453953	0.486198
Vars2		valyl-tRNA synthetase 2, mitochondrial (putative) [Source:MGI Symbol;Acc:MGI:1916165]	chr17	-	-0.0978498	0.00088288	-0.0456786	0.0530541	0.294145	0.992215	0.620552	0.560293	0.756672	0.99847	0.99919	0.994368	6.28838	7.00945	6.05564	5.72919	5.84379	5.30679	5.41605	6.67177	6.51353	4.52757	6.00813	6.46172	5.16104	6.05175	6.5117	6.4312
Anxa4		annexin A4 [Source:MGI Symbol;Acc:MGI:88030]	chr6	-	0.30208	0.45135	-0.0524544	0.0968151	0.0804862	0.00592569	0.764406	0.549122	0.48743	0.100489	0.99919	0.994368	2.06096	1.74521	1.86509	1.91259	2.44595	1.52307	3.12969	2.04936	2.07371	2.10526	1.635	1.77202	2.88693	2.6929	2.08193	2.28507
Myo1c		myosin IC [Source:MGI Symbol;Acc:MGI:106612]	chr11	+	0.0396698	-0.0563103	0.0850898	-0.0108902	0.666899	0.525713	0.350515	0.90344	0.936252	0.850927	0.99919	0.994368	3.14325	3.73017	4.06467	4.38779	4.01332	4.0592	3.99214	4.08021	4.3933	4.16487	3.73863	4.30006	3.67797	3.60812	4.4035	4.34371
Pcdhac2		protocadherin alpha subfamily C, 2	chr18	+	-0.0353074	-0.052872	0.0103846	-0.00718005	0.571084	0.373149	0.865283	0.905596	0.902516	0.766284	0.99919	0.994368	7.72947	7.15427	7.50825	8.2859	6.90896	8.3175	7.54081	7.93126	8.12355	7.25878	7.89416	7.6679	7.96732	7.39192	7.4007	7.25516
Asphd2		aspartate beta-hydroxylase domain containing 2 [Source:MGI Symbol;Acc:MGI:1920148]	chr5	-	-0.0290918	-0.0327335	0.0150812	0.0114395	0.536317	0.47382	0.747096	0.803528	0.890431	0.826229	0.99919	0.994368	75.2651	76.3122	69.4426	70.5405	72.4046	71.042	72.418	70.0422	76.4467	73.8455	74.1688	69.8519	70.4623	71.0032	72.7166	72.842
Fzd6		frizzled homolog 6 (Drosophila) [Source:MGI Symbol;Acc:MGI:108474]	chr15	+	-0.0644267	0.0113914	-0.253836	-0.178018	0.629129	0.930422	0.0570297	0.173065	0.92265	0.984642	0.967999	0.940407	2.8627	1.60778	2.07149	1.94509	1.89434	1.76297	2.0199	2.40912	1.58932	2.12302	1.8129	1.71549	1.78787	1.73512	1.83042	1.82355
Mafk		v-maf musculoaponeurotic fibrosarcoma oncogene family, protein K (avian) [Source:MGI Symbol;Acc:MGI:99951]	chr5	+	-0.0718776	-0.0543126	0.0696889	0.0872538	0.509067	0.598189	0.512443	0.408632	0.879006	0.884745	0.99919	0.994368	4.25676	5.06934	4.76426	5.86263	5.17606	5.30559	5.15308	3.73641	5.08484	5.1622	5.00097	5.71156	4.92161	4.95669	5.37738	5.16705
Cdh22		cadherin 22 [Source:MGI Symbol;Acc:MGI:1341843]	chr2	-	0.0551224	0.00878623	0.0643049	0.0179687	0.502684	0.90745	0.418497	0.818674	0.876156	0.979291	0.99919	0.994368	3.62869	4.18223	4.18134	4.53217	4.3824	4.73449	4.46742	4.08818	4.07816	4.40968	4.34322	4.53694	4.50559	4.20365	4.33115	4.7777
2410016O06Rik	Riox1	RIKEN cDNA 2410016O06 gene [Source:MGI Symbol;Acc:MGI:1919202]	chr12	+	-0.050898	-0.0676131	0.0984285	0.0817134	0.613813	0.472461	0.315417	0.399468	0.918783	0.825233	0.99919	0.994368	6.38824	6.77731	5.62795	5.80606	4.94776	6.44541	6.32399	6.19348	6.71322	7.5643	5.51887	6.68964	6.41583	6.12861	5.98559	6.19568
Plxnb2		plexin B2 [Source:MGI Symbol;Acc:MGI:2154239]	chr15	-	-0.130676	-0.0675161	-0.0157593	0.0474005	0.0292505	0.246949	0.790586	0.421145	0.324322	0.667616	0.99919	0.994368	12.0733	11.4456	12.763	11.3241	10.8137	10.1173	11.1382	11.691	12.2785	10.3152	11.87	12.2921	10.9808	10.845	11.6539	11.748
Grik4		glutamate receptor, ionotropic, kainate 4 [Source:MGI Symbol;Acc:MGI:95817]	chr9	-	-0.0618331	-0.0389957	-0.00732216	0.0155152	0.386459	0.574424	0.917745	0.824487	0.823115	0.875081	0.99919	0.994368	15.1799	15.5825	15.354	14.2448	14.4458	14.4884	13.2197	15.9342	15.5057	14.0541	15.8522	14.3563	12.4459	14.696	15.9448	15.3919
Klk12		kallikrein related-peptidase 12 [Source:MGI Symbol;Acc:MGI:1916761]	chr7	+	-0.211022	0.359751	-0.560994	0.00977923	0.687322	0.455989	0.267568	0.983296	0.940438	0.818465	0.99919	0.99808	0.192992	0.242501	0.247621	0.291261	0.202616	0.142623	0.149791	0.350304	0.0930475	0.377852	0.163786	0.165038	0.0914376	0.326483	0.137265	0.199521
Igsf8		immunoglobulin superfamily, member 8 [Source:MGI Symbol;Acc:MGI:2154090]	chr1	+	-0.103349	-0.0558508	0.0268513	0.0743499	0.0645499	0.310625	0.629676	0.17888	0.446707	0.72163	0.99919	0.943187	74.503	83.6123	78.2185	79.6806	75.5756	72.2625	74.8956	73.0675	83.5489	74.1536	79.3167	83.9632	72.3881	76.5154	78.9463	82.4685
Mbnl3		muscleblind-like 3 (Drosophila) [Source:MGI Symbol;Acc:MGI:2444912]	chrX	-	-0.813329	-0.02269	-0.912117	-0.121478	0.37535	0.979906	0.30349	0.904079	0.816403	0.995157	0.99919	0.994368	0	0	0.0560677	0.0089254	0.00434627	0.0152969	0.00803286	0.0225429	0.0199594	0	0	0.017701	0.00980706	0.0144186	0.0147222	0
Slc9b2		solute carrier family 9, subfamily B (NHA2, cation proton antiporter 2), member 2 [Source:MGI Symbol;Acc:MGI:2140077]	chr3	+	0.015607	-0.0656129	-0.108828	-0.190048	0.938905	0.735349	0.588117	0.335577	0.990699	0.932625	0.99919	0.988387	1.2803	0.854646	0.90121	1.48367	1.26014	1.00529	1.11792	1.16195	1.35029	0.783332	1.10353	0.958001	1.02363	1.13868	0.986495	0.799683
Gpm6a		glycoprotein m6a [Source:MGI Symbol;Acc:MGI:107671]	chr8	+	-0.0293012	-0.012523	-0.0426847	-0.0259065	0.460155	0.751744	0.282089	0.512725	0.861666	0.938285	0.99919	0.994368	487.542	479.449	449.056	472.748	469.427	505.068	462.19	427.716	455.315	475.739	451.648	455.225	487.348	449.991	446.713	435.988
Trex1		three prime repair exonuclease 1 [Source:MGI Symbol;Acc:MGI:1328317]	chr9	-	-0.232136	-0.0166956	0.0540813	0.269521	0.0132	0.845697	0.545013	0.00280756	0.229824	0.96302	0.99919	0.284375	12.076	12.4962	13.3001	13.4092	10.01	10.0326	12.7421	11.6903	14.9171	13.5987	13.1623	12.8748	13.0884	12.2683	14.1092	14.3613
Rab3b		RAB3B, member RAS oncogene family [Source:MGI Symbol;Acc:MGI:1917158]	chr4	+	0.0916523	-0.0730766	0.139563	-0.0251657	0.170294	0.258254	0.0356284	0.698891	0.643128	0.678285	0.908856	0.994368	17.6239	15.1822	14.1579	16.5274	17.7422	15.8209	16.5531	17.3293	18.167	17.0938	16.6085	17.7757	17.8142	16.2359	15.047	17.2886
Psmb7		proteasome (prosome, macropain) subunit, beta type 7 [Source:MGI Symbol;Acc:MGI:107637]	chr2	-	0.0468709	0.0310168	-0.0545102	-0.0703643	0.376413	0.550241	0.303307	0.175669	0.817432	0.864429	0.99919	0.940973	116.599	104.501	102.35	110.298	107.031	122.1	115.585	108.123	106.27	99.546	104.848	105.155	111.233	106.149	104.69	104.49
Vezt		vezatin, adherens junctions transmembrane protein [Source:MGI Symbol;Acc:MGI:2143698]	chr10	-	-0.0492677	-0.0320786	-0.0244205	-0.00723145	0.320189	0.501021	0.618037	0.880946	0.780355	0.840376	0.99919	0.994368	16.149	17.4973	16.8984	16.9851	15.9614	17.2352	16.624	16.22	16.9436	16.8287	16.2642	16.5856	17.0682	15.5078	16.4831	16.1153
Ccdc28a		coiled-coil domain containing 28A [Source:MGI Symbol;Acc:MGI:2443508]	chr10	-	0.00883049	0.0375118	-0.00498988	0.0236915	0.92134	0.65674	0.954841	0.782333	0.986839	0.906285	0.99919	0.994368	16.1627	13.3459	13.7813	13.1752	14.9324	13.4232	12.7239	15.1436	14.8429	16.4249	13.1942	13.2292	14.3308	15.5782	14.3057	12.5188
Trib1		tribbles homolog 1 (Drosophila) [Source:MGI Symbol;Acc:MGI:2443397]	chr15	+	-0.139476	-0.192945	0.218308	0.164839	0.269443	0.103901	0.07406	0.17955	0.738245	0.472526	0.987053	0.943187	2.07301	2.43676	2.75832	2.97958	2.04065	2.3062	2.95843	2.34667	3.11661	3.6659	2.90378	2.85927	2.70361	2.3956	2.90656	2.74997
Rgs8		regulator of G-protein signaling 8 [Source:MGI Symbol;Acc:MGI:108408]	chr1	+	0.0069861	-0.0109233	-0.000277081	-0.0181865	0.89734	0.837264	0.995907	0.732782	0.982204	0.959998	0.999516	0.994368	20.1933	19.9142	21.2362	20.5081	20.4666	22.0304	19.6694	21.0939	18.5324	22.6438	21.4283	19.9559	19.8307	20.9563	19.8391	20.9191
Fmnl3		formin-like 3 [Source:MGI Symbol;Acc:MGI:109569]	chr15	-	0.0141269	0.0432411	-0.105929	-0.0768147	0.886094	0.639709	0.2713	0.418005	0.979749	0.899899	0.99919	0.994368	2.68674	2.45526	2.40264	2.41357	2.27367	2.94822	2.38548	2.67483	2.35521	2.03238	2.20241	2.39767	2.27588	2.25636	2.57687	2.41289
Itgam		integrin alpha M [Source:MGI Symbol;Acc:MGI:96607]	chr7	+	0.19374	0.261917	-0.069537	-0.00136057	0.00774509	0.000179857	0.34057	0.984422	0.166716	0.00893902	0.99919	0.998426	5.84603	6.16559	6.26299	5.76887	7.17187	7.59236	6.47138	6.6242	5.48925	5.81668	5.60385	5.96223	7.9007	6.46977	6.77089	6.4467
Lrtm1		leucine-rich repeats and transmembrane domains 1 [Source:MGI Symbol;Acc:MGI:2442106]	chr14	+	-0.438283	0.769847	-0.3698	0.838331	0.104304	0.00244102	0.160636	0.00126107	0.541511	0.0568709	0.99919	0.204328	0.306577	0.261953	0.444058	0.290829	0.262642	0.0906256	0.199879	0.391758	0.260146	0.120047	0.270589	0.30674	0.511291	0.317282	0.511695	0.464857
Nol12		nucleolar protein 12 [Source:MGI Symbol;Acc:MGI:2146285]	chr15	+	-0.0571426	-0.0228868	0.0777707	0.112026	0.527014	0.78145	0.369864	0.193676	0.885944	0.944896	0.99919	0.946116	6.75424	5.43163	6.56057	6.56261	6.8074	5.32422	6.36068	5.8193	6.5997	7.75802	7.05047	6.38239	6.57085	6.75707	6.51198	6.92065
Chrd		chordin [Source:MGI Symbol;Acc:MGI:1313268]	chr16	+	-0.103697	-0.0192484	0.0384549	0.122904	0.406062	0.87661	0.75772	0.322091	0.830583	0.971605	0.99919	0.983913	20.9244	23.4234	23.558	21.6818	21.0259	18.302	21.1398	23.344	22.9998	22.2453	24.6991	22.1603	14.1771	24.9759	25.1797	26.6585
Rap2c		RAP2C, member of RAS oncogene family [Source:MGI Symbol;Acc:MGI:1919315]	chrX	-	0.0952279	0.059687	0.0102157	-0.0253253	0.136159	0.323652	0.871563	0.679126	0.596841	0.730982	0.99919	0.994368	8.99186	8.72059	8.67362	9.2508	9.54129	9.54646	9.5151	9.7652	8.4507	10.6125	8.56616	9.04863	10.2606	9.55283	8.99563	8.51918
A330048O09Rik		RIKEN cDNA A330048O09 gene [Source:MGI Symbol;Acc:MGI:2443792]	chr13	-	-0.144933	0.181196	-0.293237	0.0328925	0.535443	0.395856	0.190141	0.883617	0.890058	0.781756	0.99919	0.994368	2.55635	2.19778	2.30173	1.62442	2.37306	1.9886	1.56641	1.56297	1.03789	2.37078	1.76984	1.81214	2.23111	1.9012	2.10528	1.57642
Csrnp3		cysteine-serine-rich nuclear protein 3 [Source:MGI Symbol;Acc:MGI:1925021]	chr2	+	0.0250278	0.0188795	0.00311253	-0.00303569	0.617914	0.702946	0.950525	0.951117	0.919826	0.922396	0.99919	0.996651	17.6447	16.2438	16.5332	17.5005	17.4312	17.9852	17.0395	17.2491	17.2659	17.2729	16.1692	17.5508	18.0924	16.717	16.9496	17.3922
Syt17		synaptotagmin XVII [Source:MGI Symbol;Acc:MGI:104966]	chr7	-	-0.025806	0.0175482	0.0119253	0.0552795	0.672237	0.76717	0.844264	0.353341	0.936389	0.941388	0.99919	0.994368	44.5099	43.5152	42.8516	40.2037	44.2589	38.3892	39.0694	45.8151	41.1532	45.3108	44.3209	41.9546	39.4157	44.5685	45.5784	44.7533
Ptprh		protein tyrosine phosphatase, receptor type, H [Source:MGI Symbol;Acc:MGI:3026877]	chr7	-	-0.116294	-0.324262	0.352041	0.144073	0.737411	0.274735	0.265678	0.659746	0.951224	0.692656	0.99919	0.994368	0.379503	0.112202	0.171857	0.16364	0.17812	0.329949	0.155939	0.129665	0.279837	0.13112	0.312599	0.22431	0.232688	0.235475	0.105851	0.215403
Ankrd27		ankyrin repeat domain 27 (VPS9 domain) [Source:MGI Symbol;Acc:MGI:2444103]	chr7	+	-0.00985951	-0.120938	0.0501788	-0.0608996	0.874576	0.0426239	0.414043	0.31587	0.978263	0.305586	0.99919	0.981888	8.04465	9.6758	8.3587	8.88299	8.55993	8.91763	9.47831	7.93244	9.27713	8.65559	8.78005	9.16869	7.79463	8.08105	8.63413	8.75385
Pcdhb11		protocadherin beta 11 [Source:MGI Symbol;Acc:MGI:2136746]	chr18	+	0.171843	0.303156	0.0300949	0.161408	0.133554	0.00506811	0.792296	0.136216	0.592417	0.0909526	0.99919	0.931803	3.17756	3.18169	2.48443	2.99721	3.50281	2.23818	3.33332	3.69491	3.01613	3.11062	2.77043	3.02513	3.72845	3.35472	3.8138	3.81545
Dcdc2b		doublecortin domain containing 2b [Source:MGI Symbol;Acc:MGI:2686212]	chr4	-	-0.060271	-0.110852	-0.0111535	-0.0617342	0.603283	0.320455	0.922366	0.585151	0.913924	0.728945	0.99919	0.994368	14.6453	13.4428	15.9922	13.3466	14.6122	13.2026	12.0119	15.6858	12.7197	18.0989	13.3986	14.6779	11.0233	14.9665	13.199	13.8163
Snip1		Smad nuclear interacting protein 1 [Source:MGI Symbol;Acc:MGI:2156003]	chr4	+	-0.132712	-0.0105847	-0.0327111	0.0894164	0.0606398	0.867525	0.623725	0.186605	0.437331	0.97049	0.99919	0.94478	6.83192	7.80853	7.86885	7.80579	6.69442	6.27542	7.42965	7.62261	7.70433	7.33034	7.43587	7.48448	7.27844	7.53599	7.54041	7.42216
Clic4		chloride intracellular channel 4 (mitochondrial) [Source:MGI Symbol;Acc:MGI:1352754]	chr4	-	0.0125371	0.161891	-0.0602236	0.0891299	0.843634	0.0097149	0.344539	0.153446	0.973334	0.135803	0.99919	0.931803	20.1609	19.728	23.8624	20.5287	22.5804	21.5083	21.5266	20.4736	19.8875	23.13	19.5554	19.7616	24.3142	22.5586	21.3912	22.9508
Slc13a5		solute carrier family 13 (sodium-dependent citrate transporter), member 5 [Source:MGI Symbol;Acc:MGI:3037150]	chr11	-	0.406537	0.255698	-0.0438982	-0.194737	0.00651491	0.0775031	0.771981	0.172558	0.151587	0.414209	0.99919	0.940225	2.44325	2.00069	1.58112	2.54502	2.66307	3.00255	3.0043	2.7107	1.85298	2.09616	1.88712	2.30064	2.75739	2.27832	2.57734	2.21371
1700110K17Rik		RIKEN cDNA 1700110K17 gene [Source:MGI Symbol;Acc:MGI:1920808]	chr9	+	-0.107507	0.150784	-0.138276	0.120016	0.703881	0.561026	0.611209	0.657601	0.94439	0.869109	0.99919	0.994368	0.76052	2.22978	1.98773	1.25708	1.38397	1.31141	0.983798	2.2087	1.46668	1.48899	1.77492	1.19233	1.62147	1.48838	1.80305	1.57249
Dnajb4		DnaJ (Hsp40) homolog, subfamily B, member 4 [Source:MGI Symbol;Acc:MGI:1914285]	chr3	-	0.129736	0.0591807	0.0324648	-0.0380903	0.00775954	0.200373	0.50081	0.415071	0.166716	0.618613	0.99919	0.994368	21.0477	21.2464	21.4159	19.7977	22.8652	23.9007	23.7074	21.7344	20.2955	20.7927	22.2463	21.3395	22.0877	22.7519	22.7746	21.0962
Mypop		Myb-related transcription factor, partner of profilin [Source:MGI Symbol;Acc:MGI:2446472]	chr7	+	0.0990934	-0.0857256	0.0115372	-0.173282	0.251831	0.299682	0.892558	0.0385964	0.723196	0.71131	0.99919	0.744452	7.55065	9.17657	8.32918	9.46497	9.322	10.1843	10.0877	8.05844	8.79267	7.67431	9.08672	8.78572	7.44807	8.56484	8.82344	7.99091
Hint3		histidine triad nucleotide binding protein 3 [Source:MGI Symbol;Acc:MGI:1914097]	chr10	-	0.0562583	0.11578	-0.00230171	0.05722	0.562146	0.202003	0.980758	0.535533	0.899364	0.620847	0.99919	0.994368	18.3093	18.7938	17.573	17.1241	19.2223	16.1988	19.3147	18.7231	15.79	22.2151	17.727	17.3939	21.3814	19.9391	16.5073	19.0175
Ppm1d		protein phosphatase 1D magnesium-dependent, delta isoform [Source:MGI Symbol;Acc:MGI:1858214]	chr11	+	-0.0603404	0.0680403	-0.0970322	0.0313486	0.411713	0.321919	0.17554	0.657321	0.833953	0.730062	0.99919	0.994368	7.62832	7.28634	6.91411	7.43435	7.04506	7.42489	7.34075	6.41659	6.57827	7.34619	6.34231	7.08027	7.62512	6.75787	6.96948	7.37344
P2ry1		purinergic receptor P2Y, G-protein coupled 1 [Source:MGI Symbol;Acc:MGI:105049]	chr3	+	-0.0359212	-0.216757	0.0690299	-0.111806	0.866305	0.28273	0.739131	0.591364	0.977601	0.697739	0.99919	0.994368	1.01273	0.694104	1.00408	0.655025	0.937572	1.12262	0.875351	0.46791	0.932145	0.540758	0.937599	0.964451	0.763348	0.829124	0.643902	0.824896
Cldn10		claudin 10 [Source:MGI Symbol;Acc:MGI:1913101]	chr14	+	0.113072	0.161062	-0.0685163	-0.0205268	0.0832323	0.00953004	0.29072	0.742858	0.494483	0.134698	0.99919	0.994368	20.7907	18.6379	21.4468	20.0973	20.9022	23.4825	22.8323	22.6651	19.2099	21.9931	17.6443	20.3267	21.4945	21.0596	22.2177	23.0125
Ctdsp1		CTD (carboxy-terminal domain, RNA polymerase II, polypeptide A) small phosphatase 1 [Source:MGI Symbol;Acc:MGI:2654470]	chr1	+	-0.000596386	-0.00731714	0.00868099	0.00196023	0.993866	0.918844	0.90814	0.978971	0.998822	0.981332	0.99919	0.99808	6.17456	6.37744	6.66419	5.85459	6.62501	6.97601	5.44477	6.38421	6.07859	6.51918	6.18666	6.48968	5.88152	6.45321	6.57595	6.23861
Cnih1		cornichon homolog 1 (Drosophila) [Source:MGI Symbol;Acc:MGI:1277202]	chr14	-	0.0617809	0.0365756	0.0426921	0.0174868	0.210099	0.420663	0.37308	0.708878	0.685396	0.797688	0.99919	0.994368	30.3172	29.2743	28.9003	26.8498	30.1136	29.6047	29.4487	30.8867	28.942	31.8703	29.0159	29.3672	30.7062	30.7832	29.181	30.2375
E130309D14Rik	Ccdc92b	RIKEN cDNA E130309D14 gene [Source:MGI Symbol;Acc:MGI:3588240]	chr11	+	0.159629	-0.000754549	0.05439	-0.105993	0.010888	0.989705	0.376728	0.0763865	0.206913	0.998212	0.99919	0.842995	6.52542	7.18505	6.60468	6.91347	7.29811	7.9544	8.0757	7.40785	7.04901	6.93674	6.9081	7.15748	6.62957	6.81038	7.61302	7.2639
Rita1		RBPJ interacting and tubulin associated 1	chr5	-	-0.00489037	0.0212384	-0.000707482	0.0254213	0.947207	0.751575	0.992051	0.717502	0.991975	0.938217	0.999315	0.994368	9.69594	10.6265	9.93705	9.96435	10.5187	9.95196	10.3267	9.15163	10.1285	10.1245	9.23433	10.4565	10.0809	9.97016	10.0123	10.8778
Fam129a		family with sequence similarity 129, member A [Source:MGI Symbol;Acc:MGI:2137237]	chr1	+	0.13673	0.140641	0.0808901	0.084801	0.443302	0.378916	0.639303	0.609609	0.852505	0.770254	0.99919	0.994368	0.501221	0.629801	0.714554	0.58943	0.717565	0.572448	0.79573	0.645114	0.702994	1.07053	0.647721	0.579613	0.820362	0.734553	0.712982	0.659497
Mettl9		methyltransferase like 9 [Source:MGI Symbol;Acc:MGI:1914862]	chr7	+	0.0188722	0.0584018	0.00212971	0.0416593	0.719321	0.233243	0.966886	0.406886	0.948324	0.654661	0.99919	0.994368	25.2536	24.0619	23.4541	23.4554	24.2078	26.9208	23.4596	23.911	22.927	25.6372	23.1238	24.5741	26.2854	24.5717	24.5789	24.5302
Acad9		acyl-Coenzyme A dehydrogenase family, member 9 [Source:MGI Symbol;Acc:MGI:1914272]	chr3	+	-0.101379	0.00119358	-0.0320814	0.070491	0.050588	0.98049	0.526354	0.159153	0.40724	0.995345	0.99919	0.931803	14.7237	14.7834	13.2286	13.1624	12.9153	14.0334	12.1755	12.988	13.0476	14.0094	13.0892	13.8708	13.6694	13.5106	13.6367	13.2143
Slc6a1		solute carrier family 6 (neurotransmitter transporter, GABA), member 1 [Source:MGI Symbol;Acc:MGI:95627]	chr6	+	-0.0666957	-0.0601924	0.0247148	0.0312181	0.141029	0.181068	0.584964	0.488429	0.6036	0.595385	0.99919	0.994368	120.916	120.114	120.36	127.278	121.15	113.709	118.045	116.887	124.029	115.075	130.12	127.707	120.368	114.944	119.532	123.141
Mmp11		matrix metallopeptidase 11 [Source:MGI Symbol;Acc:MGI:97008]	chr10	-	0.341909	0.166569	-0.0287482	-0.204089	0.103132	0.395187	0.890497	0.301151	0.538429	0.781373	0.99919	0.980729	0.718889	0.702573	0.819894	0.878282	1.05663	1.23962	0.836951	1.0439	0.500643	0.781938	0.88125	0.836759	0.737971	0.874347	0.738554	1.29373
Tubb1		tubulin, beta 1 class VI [Source:MGI Symbol;Acc:MGI:107814]	chr2	+	0.832469	0.644154	0.19387	0.00555542	0.221072	0.264496	0.782725	0.991289	0.693692	0.684594	0.99919	0.99972	0.0895622	0	0.0638411	0.0193094	0.0752226	0	0.0347569	0.195079	0.0863614	0.0876754	0.0570063	0.0382948	0.106084	0.106949	0.0637007	0.030864
Lhfpl3		lipoma HMGIC fusion partner-like 3	chr5	+	0.0818298	0.00562834	0.0800876	0.00388607	0.333615	0.94335	0.334164	0.961737	0.78962	0.98693	0.99919	0.997891	5.65963	5.48495	5.62222	5.73756	6.75096	6.45178	5.53765	5.24574	6.00891	6.24769	5.63347	6.11419	6.504	5.84167	5.49566	6.24531
Klhl38		kelch-like 38 [Source:MGI Symbol;Acc:MGI:3045310]	chr15	-	0.875564	0.582775	0.445206	0.152417	0.00949715	0.0322046	0.182212	0.583449	0.191503	0.265614	0.99919	0.994368	0.121711	0.0509778	0.24292	0.192431	0.306671	0.419746	0.346375	0.382927	0.0782407	0.397155	0.258229	0.286224	0.365213	0.444091	0.403975	0.251656
Cwh43		cell wall biogenesis 43 C-terminal homolog (S. cerevisiae) [Source:MGI Symbol;Acc:MGI:2444131]	chr5	+	-0.279745	0.201966	-0.253558	0.228153	0.206581	0.310203	0.223509	0.283838	0.680211	0.721299	0.99919	0.980027	0.661565	0.374075	0.669633	0.71316	0.527861	0.586685	0.487802	0.552377	0.733611	0.453339	0.449158	0.544526	0.783607	0.539832	0.564642	0.661146
Gpr162		G protein-coupled receptor 162 [Source:MGI Symbol;Acc:MGI:1315214]	chr6	-	-0.000198151	-0.0128961	0.0216093	0.0089114	0.997127	0.812051	0.693982	0.869647	0.999441	0.953441	0.99919	0.994368	69.9479	63.7374	58.3491	64.1414	65.2012	64.2621	62.284	65.4001	64.6661	63.778	64.9712	65.9414	61.8783	63.1628	64.8382	67.7475
Ace3		angiotensin I converting enzyme (peptidyl-dipeptidase A) 3 [Source:MGI Symbol;Acc:MGI:3644400]	chr11	+	-0.372207	0.626351	-0.131903	0.866656	0.67991	0.406639	0.867156	0.301223	0.938475	0.789032	0.99919	0.980729	0	0.0509318	0.0809	0	0	0.0599095	0.0314602	0.0588586	0.07817	0	0.0515992	0.0173312	0.0576131	0.0806708	0.0384391	0.0279365
Dpys		dihydropyrimidinase [Source:MGI Symbol;Acc:MGI:1928679]	chr15	-	-0.793741	-0.113908	-0.509191	0.170643	0.186391	0.834422	0.355065	0.774202	0.660445	0.959315	0.99919	0.994368	0.186702	0.117298	0.0621056	0.0939225	0.0914721	0.0459916	0	0.0677772	0.12002	0	0.0396118	0.0864819	0.0294858	0.0990875	0.0590181	0.0428928
Cspp1		centrosome and spindle pole associated protein 1 [Source:MGI Symbol;Acc:MGI:2681832]	chr1	+	-0.0204081	0.0489594	-0.132027	-0.0626597	0.808466	0.548551	0.115206	0.444849	0.965081	0.863418	0.99919	0.994368	5.21464	6.44878	6.18826	5.20806	5.69539	4.99607	5.39114	6.55456	5.00841	5.04425	5.37006	5.38909	4.84363	5.45169	5.74658	5.75329
Aes		amino-terminal enhancer of split [Source:MGI Symbol;Acc:MGI:95806]	chr10	+	0.0184016	-0.00615529	-0.0127757	-0.0373325	0.69542	0.894945	0.785777	0.423177	0.942234	0.976468	0.99919	0.994368	237.144	215.935	218.115	226.031	232.004	233.816	235.154	214.432	227.059	209.207	224.534	227.615	220.757	222.005	222.967	221.062
Rtn3		reticulon 3 [Source:MGI Symbol;Acc:MGI:1339970]	chr19	-	-0.0195023	-0.00757567	0.0157849	0.0277115	0.553708	0.816706	0.631587	0.396685	0.898072	0.954196	0.99919	0.994368	169.205	166.638	164.851	164.063	163.642	165.76	168.243	162.736	166.782	169.215	167.823	169.248	179.4	164.8	164.102	161.012
Rcan1		regulator of calcineurin 1 [Source:MGI Symbol;Acc:MGI:1890564]	chr16	-	0.079213	0.125813	-0.0119737	0.0346261	0.124411	0.00975442	0.814146	0.482576	0.580457	0.136035	0.99919	0.994368	19.848	19.3282	19.3321	19.7301	20.54	21.4256	21.5121	20.0462	19.5488	18.6665	20.5892	18.5871	19.8487	21.6908	21.6962	21.4721
Cd5		CD5 antigen [Source:MGI Symbol;Acc:MGI:88340]	chr19	-	0.105185	0.232345	-0.826266	-0.699106	0.848082	0.689546	0.151883	0.209311	0.974243	0.918029	0.99919	0.952156	0.130123	0.109002	0.0742026	0.0935139	0.0546445	0.192324	0.100995	0.125967	0	0	0.110431	0.0370917	0.0411005	0.077692	0.0616995	0.0298943
Tlr13		toll-like receptor 13 [Source:MGI Symbol;Acc:MGI:3045213]	chrX	+	0.289166	0.605767	-0.170199	0.146402	0.099375	0.000257878	0.339847	0.368503	0.528705	0.0115481	0.99919	0.994368	0.760141	0.589941	0.930687	0.732661	1.07032	0.826107	0.884977	1.0064	0.646743	0.700354	0.834842	0.62136	1.01688	1.24143	0.964683	0.970761
Sept3	Septin3	septin 3 [Source:MGI Symbol;Acc:MGI:1345148]	chr15	+	-0.0591279	-0.120021	0.024509	-0.0363844	0.0957156	0.000655529	0.489395	0.302053	0.521413	0.023603	0.99919	0.980729	141.052	147.872	139.501	147.456	143.003	134.602	140.116	138.301	151.266	142.871	147.395	144.795	136.489	134.22	138.341	130.54
1500011K16Rik	Mtln	RIKEN cDNA 1500011K16 gene [Source:MGI Symbol;Acc:MGI:1915135]	chr2	-	0.152428	0.0847286	0.10006	0.032361	0.0669889	0.273841	0.220098	0.682325	0.450968	0.691852	0.99919	0.994368	19.254	19.4659	20.6341	21.5667	23.5134	21.4251	25.9373	20.1656	21.02	20.3649	21.693	23.1127	21.8097	22.3532	24.8701	24.71
Arhgef1		Rho guanine nucleotide exchange factor (GEF) 1 [Source:MGI Symbol;Acc:MGI:1353510]	chr7	+	-0.0620789	-0.0690066	0.0288218	0.021894	0.535661	0.470963	0.769773	0.822382	0.890082	0.824025	0.99919	0.994368	4.49081	4.98452	5.37786	4.47528	4.6414	4.60939	4.66677	4.81836	4.90769	4.83582	4.86986	5.12578	3.61709	4.96043	5.03953	5.34773
Elmo1		engulfment and cell motility 1 [Source:MGI Symbol;Acc:MGI:2153044]	chr13	+	0.0918924	-0.0481713	0.123586	-0.0164774	0.185198	0.471835	0.0724241	0.807209	0.659199	0.824785	0.987053	0.994368	8.55116	7.7708	7.80644	8.90859	9.26612	9.16313	8.61625	8.48132	9.37932	7.5638	9.79057	8.85343	9.41238	8.90747	8.60165	7.91428
Ackr2		atypical chemokine receptor 2 [Source:MGI Symbol;Acc:MGI:1891697]	chr9	+	-0.0389131	0.358467	-0.0733743	0.324006	0.856965	0.0553109	0.72036	0.101497	0.976649	0.35107	0.99919	0.897249	0.893838	0.336941	0.475731	0.578129	0.638118	0.396334	0.508753	0.519175	0.603326	0.525004	0.467784	0.541429	0.677586	0.664136	0.706376	0.677654
Col28a1		collagen, type XXVIII, alpha 1 [Source:MGI Symbol;Acc:MGI:2685312]	chr6	-	-0.120624	-0.0638754	0.21662	0.27337	0.772236	0.857574	0.570964	0.487171	0.957796	0.966764	0.99919	0.994368	0.106077	0.106632	0.0846868	0.18296	0.0890934	0.0940707	0.115265	0.154034	0.184115	0.083074	0.0990265	0.167818	0.150775	0.0928916	0.211251	0.102355
Apoc3		apolipoprotein C-III [Source:MGI Symbol;Acc:MGI:88055]	chr9	-	1.41568	0.390499	0.654721	-0.370459	0.00457239	0.353985	0.209857	0.362652	0.12464	0.752278	0.99919	0.994368	0.120297	0.151157	0.205798	0.259357	0.606217	0.177801	0.280106	0.960753	0.347993	0	0.510458	0.257181	0.398967	0.502776	0.456323	0.248732
B230208H11Rik		RIKEN cDNA B230208H11 gene [Source:MGI Symbol;Acc:MGI:2443719]	chr10	-	0.542951	0.158902	0.296449	-0.0875999	0.237758	0.66845	0.495669	0.826531	0.709088	0.911188	0.99919	0.994368	0.22777	0.1908	0.129886	0.229165	0.223186	0.448865	0.235712	0.27562	0.14642	0.297295	0.225517	0.227242	0.21583	0.271988	0.18	0.313966
Mak16		MAK16 homolog (S. cerevisiae) [Source:MGI Symbol;Acc:MGI:1915170]	chr8	-	-0.00226862	0.0134626	-0.00205509	0.0136762	0.970564	0.813579	0.9726	0.816213	0.995819	0.953638	0.99919	0.994368	16.5275	17.1847	16.0938	15.7118	16.1543	17.2853	16.8787	15.4383	16.03	15.1385	17.0407	15.9829	17.5844	16.7545	15.788	15.1214
Vps11		vacuolar protein sorting 11 (yeast) [Source:MGI Symbol;Acc:MGI:1918982]	chr9	-	0.00122484	0.0866792	-0.029829	0.0556254	0.981927	0.100087	0.580241	0.292595	0.997329	0.463216	0.99919	0.980729	29.3494	30.3893	28.3394	31.0299	31.3936	29.0723	29.1097	29.9761	28.8447	28.2338	29.111	29.9791	33.119	30.8965	31.2718	28.4944
Emp3		epithelial membrane protein 3 [Source:MGI Symbol;Acc:MGI:1098729]	chr7	-	-0.637188	0.374945	-0.623259	0.388874	0.036104	0.192928	0.0338699	0.193555	0.351353	0.60946	0.908856	0.946116	2.12351	0.580056	1.47418	1.31376	1.3958	0.682303	0.788253	0.469234	0.534161	1.26534	0.82272	1.04613	1.13733	1.08413	1.09445	1.52719
Stat2		signal transducer and activator of transcription 2 [Source:MGI Symbol;Acc:MGI:103039]	chr10	+	-0.102831	-0.00355885	-0.0205289	0.0787428	0.22137	0.964239	0.80272	0.333278	0.693696	0.991624	0.99919	0.986749	5.20802	5.13259	5.25261	4.51777	4.3656	4.92041	4.50192	5.1455	4.72649	4.75841	5.19118	4.92523	4.16089	5.21508	5.11322	5.22232
Sowahc		sosondowah ankyrin repeat domain family member C [Source:MGI Symbol;Acc:MGI:3606051]	chr10	+	-0.152511	0.207432	-0.236936	0.123006	0.123694	0.0305835	0.0161522	0.20253	0.57985	0.25879	0.784711	0.9487	3.779	3.69878	4.73528	3.47338	3.53311	4.0274	3.44251	3.55242	3.37545	4.12774	2.95391	3.43573	4.07092	3.74469	3.98926	3.83829
Syn1		synapsin I [Source:MGI Symbol;Acc:MGI:98460]	chrX	-	0.00849106	-0.0905925	0.0554058	-0.0436778	0.894546	0.151928	0.386036	0.490662	0.981355	0.554774	0.99919	0.994368	40.0247	37.7631	41.4832	41.4902	41.6159	39.3006	45.2213	36.9687	38.0826	40.74	43.3306	44.8442	41.4863	40.7184	37.7976	37.4034
Tspan18		tetraspanin 18 [Source:MGI Symbol;Acc:MGI:1917186]	chr2	-	-0.143533	-0.463997	0.0772738	-0.243189	0.182247	1.16758e-05	0.468434	0.02284	0.65585	0.00107823	0.99919	0.652145	7.17739	6.43329	7.8925	7.37608	6.97266	6.43573	5.84929	7.19136	7.86674	7.77564	8.96422	6.29123	4.52276	6.15667	5.97839	5.57338
Zfp422		zinc finger protein 422 [Source:MGI Symbol;Acc:MGI:1914505]	chr6	-	-0.0522406	-0.0265688	0.00251098	0.0281828	0.391224	0.634013	0.965766	0.628783	0.825283	0.897895	0.99919	0.994368	9.47033	8.33698	8.31898	8.76622	8.76375	8.25593	8.36275	8.09052	8.53038	8.38259	8.72295	8.78965	8.86642	8.72993	8.47008	7.87555
Odc1		ornithine decarboxylase, structural 1 [Source:MGI Symbol;Acc:MGI:97402]	chr12	+	-0.0544956	-0.0793188	-0.0183927	-0.0432159	0.371344	0.177299	0.760298	0.467578	0.814689	0.590452	0.99919	0.994368	18.815	16.381	20.3937	17.4261	18.318	15.8314	18.0217	18.7514	18.6183	19.7293	17.6571	17.8373	17.4615	17.5309	17.0242	17.0231
Cst6		cystatin E/M [Source:MGI Symbol;Acc:MGI:1920970]	chr19	-	0.0563911	0.334078	0.0387772	0.316464	0.799467	0.0939132	0.857346	0.124214	0.962987	0.452618	0.99919	0.92291	0.63598	0.456646	0.440383	0.460318	0.543693	0.234998	0.599392	0.527717	0.569448	0.311291	0.616839	0.422464	0.710256	0.53794	0.710817	0.579221
Phb2		prohibitin 2 [Source:MGI Symbol;Acc:MGI:102520]	chr6	+	-0.0579578	-0.0300163	0.00648309	0.0344246	0.212035	0.48702	0.885474	0.440897	0.687328	0.833269	0.99919	0.994368	39.5918	44.276	40.1687	40.7447	39.6817	39.3043	39.6919	39.5251	39.8948	41.3415	40.1242	42.406	38.9544	40.3438	40.3619	41.9316
Atxn2		ataxin 2 [Source:MGI Symbol;Acc:MGI:1277223]	chr5	+	-0.102391	-0.133902	-0.00494289	-0.0364537	0.0683359	0.0141159	0.929122	0.508786	0.455041	0.168973	0.99919	0.994368	14.9502	14.4232	17.3025	16.3628	15.5566	13.5546	15.6532	14.6573	15.9446	16.1086	15.5063	16.1354	13.9478	14.8731	14.3585	14.8405
Cpne4		copine IV [Source:MGI Symbol;Acc:MGI:1921270]	chr9	+	-0.0651032	-0.0910747	0.029038	0.0030665	0.13281	0.0295586	0.497779	0.942276	0.591589	0.254183	0.99919	0.995742	33.6223	33.9462	33.3604	32.7445	31.6014	33.5411	31.2237	32.5248	34.1732	34.4767	34.2868	33.5986	31.5572	31.4148	32.9214	32.2968
Hhat		hedgehog acyltransferase [Source:MGI Symbol;Acc:MGI:2444681]	chr1	-	-0.000646456	0.32494	0.0608769	0.386463	0.997605	0.0772598	0.767897	0.0559293	0.999441	0.413514	0.99919	0.794494	0.633096	0.238652	0.460305	0.491379	0.398799	0.421078	0.515948	0.574572	0.427329	0.557782	0.470126	0.507558	0.614906	0.567001	0.690439	0.632695
Fbn1		fibrillin 1 [Source:MGI Symbol;Acc:MGI:95489]	chr2	-	-0.291681	-0.13981	-0.094056	0.0578143	0.00292239	0.142395	0.330751	0.549753	0.0964551	0.541593	0.99919	0.994368	2.61066	2.41472	2.88441	2.50156	2.30306	1.68814	1.82927	2.65891	2.22891	2.76863	2.39251	2.51933	2.40509	2.21723	2.16629	2.13668
Endog		endonuclease G [Source:MGI Symbol;Acc:MGI:1261433]	chr2	+	0.0101714	0.00836385	0.197594	0.195787	0.954528	0.959875	0.255718	0.251633	0.992655	0.990729	0.99919	0.972813	2.60876	4.47992	4.90923	4.79951	4.6743	3.21317	4.927	4.35639	4.69565	5.27785	5.64561	4.46179	3.95521	5.29585	5.8138	4.91455
Gpr97	Adgrg3	G protein-coupled receptor 97 [Source:MGI Symbol;Acc:MGI:1859670]	chr8	+	-0.34674	-0.076982	-0.641524	-0.371766	0.514053	0.880692	0.214479	0.49092	0.881613	0.973008	0.99919	0.994368	0.220856	0.185009	0.0839624	0.158721	0.0618318	0.21762	0.0571394	0.187078	0.0354939	0.0720678	0.124955	0.0944332	0.0523197	0.0732589	0.174537	0.0507394
Frmd7		FERM domain containing 7 [Source:MGI Symbol;Acc:MGI:2686379]	chrX	-	0.209739	0.103822	-0.0440823	-0.15	0.10218	0.390406	0.729231	0.219035	0.536266	0.777504	0.99919	0.956463	1.42906	1.31035	1.21137	1.49888	1.51654	1.96947	1.4689	1.51429	1.06143	1.43677	1.43405	1.30464	1.3267	1.47973	1.45595	1.35762
Npbwr1		neuropeptides B/W receptor 1 [Source:MGI Symbol;Acc:MGI:891989]	chr1	-	0.472783	0.152131	0.0339098	-0.286742	0.01104	0.387154	0.857516	0.0985953	0.208483	0.775932	0.99919	0.896388	0.729209	0.641393	0.630678	0.534534	1.00035	0.898156	0.565977	0.952993	0.539081	1.04697	0.60854	0.597604	0.679467	0.691781	0.680003	0.804135
Ccdc147	Cfap58	coiled-coil domain containing 147 [Source:MGI Symbol;Acc:MGI:2685815]	chr19	+	0.370676	-0.335671	0.398219	-0.308129	0.1901	0.178531	0.137203	0.245488	0.662774	0.592765	0.99919	0.969282	0.34877	0.269687	0.206536	0.266072	0.416861	0.396531	0.333168	0.175309	0.362176	0.15758	0.341526	0.361345	0.343199	0.218918	0.254422	0.295851
Ogdh		oxoglutarate (alpha-ketoglutarate) dehydrogenase (lipoamide) [Source:MGI Symbol;Acc:MGI:1098267]	chr11	+	-0.0799766	-0.104778	0.0507768	0.0259753	0.0671655	0.0150626	0.24358	0.54808	0.451392	0.175221	0.99919	0.994368	39.6152	40.3325	41.5541	43.3779	40.131	38.7625	39.8929	38.5024	43.0441	42.6423	42.6167	43.0414	40.6434	40.1325	39.2924	39.2859
Ccdc88b		coiled-coil domain containing 88B [Source:MGI Symbol;Acc:MGI:1925567]	chr19	-	0.215345	0.0334336	0.00346661	-0.178445	0.151883	0.816665	0.981517	0.215003	0.615681	0.954196	0.99919	0.955854	1.24867	1.54626	0.985525	1.32654	1.59592	1.15013	1.44671	1.47157	1.22149	1.16922	1.40526	1.14131	1.12319	1.39383	1.14982	1.4094
Wnt3		wingless-related MMTV integration site 3 [Source:MGI Symbol;Acc:MGI:98955]	chr11	+	-0.329127	-0.1421	0.157051	0.344079	0.0648896	0.333208	0.316742	0.0414894	0.447019	0.738351	0.99919	0.76155	0.633807	1.0498	0.763929	0.857152	0.67751	0.638714	0.603733	0.648428	0.944514	1.07169	0.941308	0.831482	0.778027	0.796986	0.874264	0.853807
AI413582		expressed sequence AI413582 [Source:MGI Symbol;Acc:MGI:2146839]	chr17	-	0.0820689	0.0357492	0.0617058	0.0153862	0.270195	0.610498	0.400427	0.829041	0.739119	0.888818	0.99919	0.994368	39.7285	41.7772	34.1033	42.4017	39.8164	39.9793	45.2689	41.3238	40.8898	45.5114	38.3791	40.811	42.4517	41.8895	40.4813	42.5289
Tenc1	Tns2	tensin like C1 domain-containing phosphatase [Source:MGI Symbol;Acc:MGI:2387586]	chr15	+	-0.0494646	-0.154525	0.0220906	-0.0829698	0.657919	0.147814	0.840175	0.446913	0.933987	0.551463	0.99919	0.994368	2.36412	2.85082	3.14748	2.37586	2.40194	2.81792	2.70798	2.72697	2.6657	2.72492	3.01761	2.58825	2.28536	2.57644	2.251	2.81202
Scarna3b		small Cajal body-specific RNA 3B [Source:MGI Symbol;Acc:MGI:3819486]	chr12	-	0.280062	1.48108	-0.852779	0.348238	0.608765	0.00578388	0.150946	0.480039	0.916306	0.0992167	0.99919	0.994368	1.44744	0.909379	2.47621	1.24826	2.12746	1.06967	2.24687	2.62728	0.697856	1.41695	1.22839	0.773616	3.08602	1.5844	2.05897	5.48681
Cmip		c-Maf inducing protein [Source:MGI Symbol;Acc:MGI:1921690]	chr8	+	0.0345007	-0.0431241	0.0915205	0.0138957	0.498623	0.389386	0.0719894	0.782024	0.873692	0.776756	0.987053	0.994368	32.9658	31.061	35.0139	32.9252	34.8763	33.5101	35.1207	32.9361	36.0285	35.7787	33.6962	35.9478	32.7646	34.7703	35.487	34.0875
Slamf8		SLAM family member 8 [Source:MGI Symbol;Acc:MGI:1921998]	chr1	-	1.1502	1.95363	-0.182512	0.620925	0.089704	0.000504383	0.810334	0.221832	0.508729	0.0193325	0.99919	0.957694	0	0.055276	0.0250858	0.0758746	0.0738951	0.260078	0.0682872	0.0638789	0.0424187	0	0.0186668	0.0470237	0.166739	0.105062	0.125153	0.242554
Cx3cr1		chemokine (C-X3-C) receptor 1 [Source:MGI Symbol;Acc:MGI:1333815]	chr9	-	0.26059	0.236017	-0.125024	-0.149598	0.00290252	0.00670021	0.158149	0.08162	0.0963075	0.108562	0.99919	0.858697	16.3796	13.1301	12.5449	14.0741	19.3805	16.1868	14.866	16.7709	12.474	14.7471	11.8817	12.7751	16.9372	15.4096	14.6829	13.3657
Alox5ap		arachidonate 5-lipoxygenase activating protein [Source:MGI Symbol;Acc:MGI:107505]	chr5	+	0.379719	0.30273	0.0215121	-0.0554764	0.0163638	0.0395242	0.892472	0.705267	0.254702	0.294159	0.99919	0.994368	3.78301	2.11265	3.92502	4.53116	5.33966	4.81479	5.05677	4.65404	4.45843	4.11479	3.87936	3.59451	4.82938	4.7893	5.33147	4.12825
Faim		Fas apoptotic inhibitory molecule [Source:MGI Symbol;Acc:MGI:1344387]	chr9	+	-0.0421162	-0.0377484	-0.0814335	-0.0770657	0.610918	0.632099	0.317809	0.336569	0.917683	0.897347	0.99919	0.988846	22.31	20.3687	16.6533	18.6635	18.6678	18.5251	18.9373	18.2608	17.4841	19.4678	16.9482	18.5783	16.7065	16.8461	18.1064	18.947
Ticrr		TOPBP1-interacting checkpoint and replication regulator [Source:MGI Symbol;Acc:MGI:1924261]	chr7	+	0.485716	-0.398938	-0.0681918	-0.952847	0.406284	0.490767	0.907987	0.102027	0.83068	0.835112	0.99919	0.897684	0.024942	0.0156702	0.0213348	0.0161323	0.0418972	0.0184324	0.0096794	0.0271636	0.0120253	0.0244165	0.0105837	0.0239954	0.0118173	0.01241	0.0295665	0
P2ry12		purinergic receptor P2Y, G-protein coupled 12 [Source:MGI Symbol;Acc:MGI:1918089]	chr3	-	0.23834	0.226501	-0.1564	-0.168238	0.00175118	0.0026277	0.0433403	0.0230107	0.0712584	0.0596606	0.92848	0.652145	18.2323	18.1347	15.5626	16.5675	21.5835	19.686	19.6625	19.3686	15.1379	17.8858	13.8444	15.1811	20.3136	17.0813	17.909	15.9523
Ywhae		tyrosine 3-monooxygenase/tryptophan 5-monooxygenase activation protein, epsilon polypeptide [Source:MGI Symbol;Acc:MGI:894689]	chr11	+	0.00273605	-0.018532	0.0194194	-0.00184863	0.95631	0.708194	0.697253	0.970232	0.9932	0.923817	0.99919	0.99808	163.892	148.198	145.842	153.108	152.034	164.363	151.306	149.314	147.5	159.129	153.109	160.281	156.59	151.986	145.758	157.843
Dock4		dedicator of cytokinesis 4 [Source:MGI Symbol;Acc:MGI:1918006]	chr12	+	-0.0195739	-0.0600853	0.0425932	0.00208183	0.78681	0.404213	0.555885	0.976961	0.960651	0.787743	0.99919	0.99808	32.5584	28.5228	34.7026	38.7584	32.6352	36.4451	33.0949	32.0168	32.1673	34.7917	34.9544	37.1677	33.0869	35.225	32.3005	32.8545
Ppm1f		protein phosphatase 1F (PP2C domain containing) [Source:MGI Symbol;Acc:MGI:1918464]	chr16	+	0.102869	0.104129	-0.0287932	-0.0275327	0.0637998	0.0574765	0.60471	0.614582	0.444467	0.357323	0.99919	0.994368	27.1789	29.9223	30.676	28.1533	30.467	30.3837	32.4755	32.1358	29.4879	26.8556	28.9326	28.3293	28.3916	31.0106	32.0197	31.0573
Cyp2d26		cytochrome P450, family 2, subfamily d, polypeptide 26 [Source:MGI Symbol;Acc:MGI:1923529]	chr15	-	0.434797	-0.763567	0.475784	-0.72258	0.622632	0.346642	0.56853	0.401558	0.921029	0.747786	0.99919	0.994368	0.054554	0	0.0933284	0	0.0916389	0	0.127027	0	0.0526044	0	0.0694471	0.0816412	0.103388	0.0217149	0.0258675	0
Ceacam-ps1		carcinoembryonic antigen-related cell adhesion molecule pseudogene 1	chr7	-	-0.155283	-0.313485	-0.130386	-0.288588	0.858965	0.691774	0.868293	0.742154	0.976649	0.91826	0.99919	0.994368	0	0	0.143147	0.108241	0.158125	0.18551	0	0	0	0.245736	0.106518	0.0804994	0.0594664	0.099919	0	0.0865054
Sorbs3		sorbin and SH3 domain containing 3 [Source:MGI Symbol;Acc:MGI:700013]	chr14	-	0.00353197	0.0663818	-0.0457273	0.0171225	0.966081	0.397785	0.576101	0.83021	0.994965	0.783008	0.99919	0.994368	4.70408	5.81286	5.59472	5.14379	5.80632	5.18574	5.38585	4.94382	5.13742	5.85163	4.5436	5.43956	5.49182	5.63282	5.06484	5.39162
Oxnad1		oxidoreductase NAD-binding domain containing 1 [Source:MGI Symbol;Acc:MGI:1916953]	chr14	+	0.0700884	0.00461058	0.109857	0.0443789	0.487551	0.961109	0.268067	0.645832	0.868981	0.99086	0.99919	0.994368	6.31062	6.78109	7.01113	5.23579	6.28718	7.14016	6.78964	6.73052	7.428	8.3505	6.26051	6.35491	6.61903	7.08531	6.97507	6.59908
Flnb		filamin, beta [Source:MGI Symbol;Acc:MGI:2446089]	chr14	+	0.117881	0.129485	-0.0856017	-0.0739974	0.147333	0.109768	0.293917	0.35945	0.611866	0.483181	0.99919	0.994368	11.8452	15.5035	15.1658	14.9188	14.8526	15.3646	15.9607	16.6776	14.4747	12.1074	14.2544	13.2796	12.5747	15.3755	15.7413	15.7025
Tap1		transporter 1, ATP-binding cassette, sub-family B (MDR/TAP) [Source:MGI Symbol;Acc:MGI:98483]	chr17	+	0.151928	0.485775	-0.199854	0.133993	0.354817	0.00157117	0.22363	0.383353	0.805639	0.0428179	0.99919	0.994368	1.52104	1.07029	1.3878	0.957564	1.35416	1.03414	1.53473	1.47983	0.968009	1.01252	1.0585	1.14464	1.6575	1.46517	1.32705	1.61443
Haus8		4HAUS augmin-like complex, subunit 8 [Source:MGI Symbol;Acc:MGI:1923728]	chr8	-	0.066699	-0.145873	0.0883507	-0.124222	0.552455	0.1571	0.412967	0.248729	0.898072	0.563039	0.99919	0.971846	4.0303	4.11889	4.29012	4.86597	4.76159	4.1301	5.17183	4.25273	4.45625	4.73447	4.49209	4.88258	4.43007	4.23519	4.12781	4.11108
Cyb5rl		cytochrome b5 reductase-like [Source:MGI Symbol;Acc:MGI:1919657]	chr4	+	-0.107506	0.186134	-0.257957	0.0356826	0.546446	0.258318	0.135943	0.834065	0.895897	0.678285	0.99919	0.994368	2.01289	2.38875	1.84932	1.54302	1.83149	1.23962	1.86609	1.78622	1.61746	0.547356	1.63709	1.69743	1.93386	1.9029	1.67027	1.46439
Myt1		myelin transcription factor 1 [Source:MGI Symbol;Acc:MGI:1100535]	chr2	+	-0.18424	-0.129922	-0.00954278	0.0447755	0.0311097	0.116099	0.909959	0.593088	0.332415	0.494671	0.99919	0.994368	5.58515	4.9196	5.01748	5.27041	4.90308	4.02378	4.34582	4.95169	4.99314	5.38506	5.32944	5.02218	3.92939	5.39028	4.43819	5.07771
Plxna4os1		plexin A4, opposite strand 1	chr6	+	0.0570685	0.333455	-0.269388	0.0069984	0.789011	0.09515	0.202105	0.972532	0.961125	0.454532	0.99919	0.99808	0.470096	1.35859	1.01868	1.0946	1.08578	0.903256	0.912165	1.19459	0.861262	0.828346	0.618379	0.954762	1.09136	1.01044	0.980771	1.134
Mocs3		molybdenum cofactor synthesis 3 [Source:MGI Symbol;Acc:MGI:1916622]	chr2	+	0.231171	0.00633422	0.231336	0.00649935	0.0680508	0.956131	0.0593	0.956436	0.454428	0.989829	0.976958	0.997823	3.04117	3.21797	3.69665	3.88801	4.41394	4.49492	4.51377	3.48638	4.32156	3.02933	4.25629	4.39149	4.22152	4.41735	3.87067	4.26561
Scn4a		sodium channel, voltage-gated, type IV, alpha [Source:MGI Symbol;Acc:MGI:98250]	chr11	-	0.74547	0.426288	0.567679	0.248497	0.47683	0.6062	0.575474	0.777774	0.866594	0.887952	0.99919	0.994368	0	0	0.0116342	0	0.0171354	0	0	0.00987519	0	0.0266295	0.00577147	0.00872341	0.00644415	0.0162418	0	0.0187485
Lrrk1		leucine-rich repeat kinase 1 [Source:MGI Symbol;Acc:MGI:2142227]	chr7	-	-0.00412206	0.142833	-0.0144631	0.132492	0.980315	0.363922	0.929749	0.410755	0.99711	0.759603	0.99919	0.994368	0.445456	0.438707	0.586996	0.555471	0.5157	0.533833	0.560662	0.515728	0.522409	0.730714	0.485326	0.489037	0.513371	0.517557	0.74783	0.547651
Nhs		Nance-Horan syndrome (human) [Source:MGI Symbol;Acc:MGI:2684894]	chrX	-	-0.056019	-0.0731412	-0.0538919	-0.0710141	0.662851	0.537383	0.66193	0.567571	0.935715	0.857475	0.99919	0.994368	1.01713	0.879978	1.07922	1.2079	1.00833	1.2569	1.0224	0.992723	1.02902	1.04468	0.969339	1.09082	1.01912	1.02544	0.996203	0.873412
Cybb		cytochrome b-245, beta polypeptide [Source:MGI Symbol;Acc:MGI:88574]	chrX	-	0.857572	0.842034	0.131672	0.116134	0.012095	0.00401668	0.711562	0.682648	0.217746	0.0787561	0.99919	0.994368	0.0755716	0.0474791	0.0915764	0.0977585	0.182482	0.223393	0.175965	0.0685858	0.0728709	0.221939	0.104219	0.0767427	0.14322	0.161685	0.206042	0.182299
Gadd45gip1		growth arrest and DNA-damage-inducible, gamma interacting protein 1 [Source:MGI Symbol;Acc:MGI:1914947]	chr8	+	0.0820712	0.0288707	0.0882245	0.035024	0.182051	0.600784	0.134142	0.545064	0.65585	0.885739	0.99919	0.994368	13.3008	12.2257	12.8971	13.6574	13.8227	13.8453	14.8625	13.4146	13.2247	14.6924	14.2965	13.7752	14.0012	14.6778	14.3067	13.6258
Chst2		carbohydrate sulfotransferase 2 [Source:MGI Symbol;Acc:MGI:1891160]	chr9	-	0.0404894	-0.0873939	0.0412108	-0.0866724	0.487548	0.131017	0.479629	0.134406	0.868981	0.522502	0.99919	0.93024	32.7508	33.529	38.7707	35.4724	36.0926	37.7392	37.1252	35.1461	37.1811	34.4816	36.9211	36.4196	31.5108	35.6982	34.3171	35.1766
Pprc1		peroxisome proliferative activated receptor, gamma, coactivator-related 1 [Source:MGI Symbol;Acc:MGI:2385096]	chr19	+	-0.0708771	-0.123636	0.0814113	0.0286522	0.45543	0.16832	0.378307	0.756439	0.859228	0.577695	0.99919	0.994368	3.08037	3.76307	3.65954	3.51246	3.004	3.74345	3.50655	3.42929	3.77886	3.2165	3.46382	4.1269	3.48645	3.2322	3.11594	3.96302
Epx		eosinophil peroxidase [Source:MGI Symbol;Acc:MGI:107569]	chr11	-	0.00879664	-1.58044	0.177436	-1.4118	0.986371	0.00247107	0.703417	0.0149535	0.997837	0.0573462	0.99919	0.557566	0.166743	0.125711	0.085577	0.0575192	0.0560186	0.14787	0.181186	0.0484255	0.0643138	0	0.15566	0.106944	0.0474008	0.0331857	0.0158127	0.0459691
Rnf121		ring finger protein 121 [Source:MGI Symbol;Acc:MGI:1922462]	chr7	-	0.0231785	0.011932	0.00788001	-0.00336646	0.73116	0.848156	0.904303	0.958283	0.950336	0.963399	0.99919	0.997891	14.776	15.7626	14.4274	15.4212	15.5761	15.2429	15.4004	15.0631	15.0621	17.1214	15.227	14.4279	16.3731	15.4599	13.8695	15.1303
Ablim3		actin binding LIM protein family, member 3 [Source:MGI Symbol;Acc:MGI:2442582]	chr18	-	-0.256696	-0.265858	0.0551738	0.046011	1.63335e-05	1.82456e-06	0.333197	0.430507	0.00259922	0.000238284	0.99919	0.994368	8.2817	8.77485	9.51259	9.5171	7.724	7.9956	7.6493	7.54113	9.37042	8.81973	9.94993	9.44985	7.35359	7.84187	8.18022	8.36526
H2-Eb1		histocompatibility 2, class II antigen E beta [Source:MGI Symbol;Acc:MGI:95901]	chr17	+	-0.0136919	0.502936	-0.377148	0.13948	0.966007	0.111052	0.252871	0.656353	0.994965	0.48579	0.99919	0.994368	0.430156	0.135126	0.751222	0.417333	0.677409	0.476835	0.417333	0.351353	0.362935	0.631641	0.433507	0.310374	0.662361	0.513664	0.45892	0.592943
Ifit1		interferon-induced protein with tetratricopeptide repeats 1 [Source:MGI Symbol;Acc:MGI:99450]	chr19	+	0.0345639	0.329354	-0.473163	-0.178373	0.884238	0.165111	0.0508141	0.442845	0.979749	0.573485	0.965724	0.994368	2.04112	0.940404	1.40644	0.806779	1.10002	1.45813	1.37299	1.43255	0.918482	0.99906	0.923856	0.894556	1.25718	0.934326	0.935565	1.6178
Tcp10b		t-complex protein 10b [Source:MGI Symbol;Acc:MGI:98542]	chr17	+	-0.30863	0.206601	-0.318166	0.197065	0.543075	0.658003	0.515891	0.685273	0.894402	0.906401	0.99919	0.994368	0.0869165	0.273034	0.148693	0.243607	0.237252	0	0.134921	0.126211	0.251431	0.0850854	0.0553223	0.185818	0.247081	0.20758	0.0824253	0.119809
Uhmk1		U2AF homology motif (UHM) kinase 1 [Source:MGI Symbol;Acc:MGI:1341908]	chr1	-	-0.006852	0.0192551	-0.0614512	-0.0353441	0.884665	0.675734	0.191961	0.444077	0.979749	0.91357	0.99919	0.994368	51.3441	52.4816	51.8956	51.1996	50.0687	51.968	51.6203	53.9215	45.7468	53.648	51.1749	48.7984	50.9424	49.4959	49.9735	50.9724
4930506C21Rik		RIKEN cDNA 4930506C21 gene [Source:MGI Symbol;Acc:MGI:1922310]	chr17	-	-0.147909	-0.0162978	-0.0670335	0.0645776	0.414559	0.923485	0.702041	0.713472	0.835508	0.983289	0.99919	0.994368	2.20902	3.12267	4.06776	4.24665	3.59471	2.44873	3.14331	3.54184	3.99388	2.52289	3.55415	3.38455	2.96539	3.82856	3.31688	3.42561
Tjp1		tight junction protein 1 [Source:MGI Symbol;Acc:MGI:98759]	chr7	-	-0.0436521	-0.00243473	-0.0122101	0.0290073	0.443685	0.965533	0.830253	0.606882	0.852593	0.991913	0.99919	0.994368	21.5712	22.8094	24.8862	22.9653	22.525	20.6772	23.0186	23.9139	21.4937	24.0558	23.5258	22.875	21.8988	23.2533	23.1901	23.3529
Rab30		RAB30, member RAS oncogene family [Source:MGI Symbol;Acc:MGI:1923235]	chr7	+	-0.0586316	-0.0710401	0.0121203	-0.000288228	0.375559	0.243039	0.848777	0.996396	0.816403	0.664625	0.99919	0.99972	11.2701	13.4005	12.3091	12.3699	11.3822	11.2885	12.651	12.2739	11.7654	12.9474	12.9635	12.1466	12.0473	11.9472	12.2776	10.8489
Shmt1		serine hydroxymethyltransferase 1 (soluble) [Source:MGI Symbol;Acc:MGI:98299]	chr11	-	-0.0766183	-0.213415	0.163961	0.0271638	0.569251	0.0792354	0.196625	0.833997	0.902166	0.418895	0.99919	0.994368	2.73787	2.12966	2.75081	2.6422	2.79227	2.56929	2.19246	2.36646	2.76574	3.4885	2.65547	3.08458	2.4914	2.37852	2.65822	2.75561
Fam107a		family with sequence similarity 107, member A [Source:MGI Symbol;Acc:MGI:3041256]	chr14	-	-0.0315696	-0.0312935	0.190247	0.190523	0.69001	0.691826	0.0162049	0.0159129	0.941227	0.918261	0.784711	0.56951	189.216	151.678	215.638	166.551	186.275	173.056	178.63	174.787	210.363	195.876	235.094	185.474	199.38	206.402	202.745	200.584
Gbp5		guanylate binding protein 5 [Source:MGI Symbol;Acc:MGI:2429943]	chr3	+	-0.122967	0.0385998	-0.223383	-0.0618164	0.635946	0.874097	0.373171	0.807377	0.923957	0.971375	0.99919	0.994368	0.415882	0.522569	0.567482	0.384271	0.311871	0.526871	0.391956	0.625468	0.458307	0.40712	0.315129	0.457256	0.52075	0.378376	0.478905	0.307107
Pinx1		PIN2/TERF1 interacting, telomerase inhibitor 1 [Source:MGI Symbol;Acc:MGI:1919650]	chr14	+	-0.0209224	-0.0333442	0.170842	0.158421	0.871461	0.776169	0.167348	0.197764	0.977925	0.942925	0.99919	0.9487	4.58338	4.34025	5.17054	4.89787	5.07694	5.49802	5.05254	3.81004	5.76467	5.46222	5.21453	5.49583	5.88524	5.26165	5.70091	4.39506
Ly75		lymphocyte antigen 75 [Source:MGI Symbol;Acc:MGI:106662]	chr2	-	-0.298057	-0.317843	-0.0959682	-0.115754	0.216645	0.141873	0.661764	0.630086	0.69245	0.540758	0.99919	0.994368	0.156162	0.327039	0.286944	0.261864	0.204026	0.256457	0.242412	0.188969	0.317894	0.20383	0.21352	0.252248	0.139755	0.224465	0.22214	0.179383
Tmem175		transmembrane protein 175 [Source:MGI Symbol;Acc:MGI:1919642]	chr5	+	-0.00062595	-0.0177543	-0.0706944	-0.0878227	0.990183	0.712925	0.157386	0.0741948	0.99822	0.925588	0.99919	0.838554	16.1644	14.1815	14.6579	15.9564	15.3219	15.572	14.988	15.6342	15.5032	14.0154	14.0366	14.5759	14.4965	14.3332	14.3848	14.304
Rhpn1		rhophilin, Rho GTPase binding protein 1 [Source:MGI Symbol;Acc:MGI:1098783]	chr15	+	0.032581	-0.118812	0.13917	-0.0122236	0.781493	0.285934	0.227349	0.914294	0.958524	0.700317	0.99919	0.994368	4.75009	5.47537	5.16004	4.7566	4.81385	5.04797	5.97199	4.90241	5.71595	5.9182	5.33056	5.41328	3.8129	5.19565	5.56565	5.89834
Fam213a	Prxl2a	family with sequence similarity 213, member A [Source:MGI Symbol;Acc:MGI:1917814]	chr14	-	0.0401925	0.150244	-0.0808114	0.0292405	0.442443	0.00351288	0.123077	0.569333	0.851863	0.0721313	0.99919	0.994368	81.3919	77.8409	85.6358	80.3881	83.8323	90.1812	84.7436	80.0785	78.7647	75.5619	77.9442	76.2809	93.4743	83.3878	82.9447	83.0989
Cyp2d11		cytochrome P450, family 2, subfamily d, polypeptide 11 [Source:MGI Symbol;Acc:MGI:88603]	chr15	-	0.688437	-1.19052	1.14211	-0.736837	0.484788	0.179651	0.230988	0.426786	0.868981	0.594647	0.99919	0.994368	0.169323	0	0.0321856	0	0.0474044	0	0	0.204895	0.054424	0.221008	0.143699	0.0361994	0.0534824	0.0561652	0	0.0389002
Usp21		ubiquitin specific peptidase 21 [Source:MGI Symbol;Acc:MGI:1353665]	chr1	-	-0.0139878	-0.129271	0.0287819	-0.0865014	0.818722	0.0253305	0.629832	0.143828	0.967686	0.233075	0.99919	0.931803	17.3228	17.1652	17.0935	17.1214	17.4004	15.6297	18.6508	16.2817	16.9815	16.1926	17.8266	18.0421	14.7382	16.9679	15.4132	16.9021
Dmc1		DMC1 dosage suppressor of mck1 homolog, meiosis-specific homologous recombination [Source:MGI Symbol;Acc:MGI:105393]	chr15	-	-0.202296	-0.219595	-0.279422	-0.296721	0.596492	0.552311	0.451311	0.435379	0.910681	0.865621	0.99919	0.994368	0.283096	0.254085	0.357464	0.209262	0.28872	0.119549	0.156947	0.352356	0.350972	0.237541	0.205932	0.207506	0.0958055	0.29781	0.172586	0.167241
Prorsd1		prolyl-tRNA synthetase domain containing 1 [Source:MGI Symbol;Acc:MGI:1915189]	chr11	-	-0.0934833	0.158052	-0.212704	0.0388313	0.528379	0.248976	0.138384	0.784767	0.886668	0.669912	0.99919	0.994368	1.77121	2.17259	2.21246	1.6184	1.8064	2.05691	1.73478	1.86774	1.50459	1.98159	1.68211	1.68596	2.05799	1.88845	1.77967	1.773
Adss		adenylosuccinate synthetase, non muscle [Source:MGI Symbol;Acc:MGI:87948]	chr1	-	0.00391452	-0.0498602	0.0041469	-0.0496278	0.93693	0.29838	0.932812	0.303628	0.98994	0.710294	0.99919	0.981675	35.081	38.2944	33.0944	34.255	35.2656	35.2771	36.5044	33.9437	36.4372	36.2001	33.9336	34.4035	34.3745	33.9581	32.9016	34.2569
Prdm6		PR domain containing 6 [Source:MGI Symbol;Acc:MGI:2684938]	chr18	+	1.10253	0.307025	1.027	0.231496	0.163799	0.635583	0.192296	0.729576	0.633412	0.898691	0.99919	0.994368	0.0345026	0	0.0393503	0.0148774	0.144892	0	0	0.0250506	0.0665391	0.0675515	0.073203	0.0368814	0.0980819	0.0618011	0.0327198	0.0951194
Atp7b		ATPase, Cu++ transporting, beta polypeptide [Source:MGI Symbol;Acc:MGI:103297]	chr8	-	0.11586	-0.121431	0.134572	-0.102719	0.503439	0.44629	0.42029	0.53574	0.876484	0.81232	0.99919	0.994368	0.609578	0.502658	0.646342	0.92818	0.75197	0.90097	0.768829	0.705367	0.62453	0.820512	0.784075	0.818578	0.676902	0.690005	0.776795	0.708973
Ctsa		cathepsin A [Source:MGI Symbol;Acc:MGI:97748]	chr2	+	-0.0208725	0.0719794	-0.0174413	0.0754106	0.665759	0.123954	0.716681	0.108967	0.936144	0.508566	0.99919	0.901351	26.7046	26.6825	27.0483	26.1994	28.031	26.3743	25.3755	25.8218	26.7287	27.3776	25.5408	26.3287	29.3854	27.6331	27.1085	26.7636
Nhlh1		nescient helix loop helix 1 [Source:MGI Symbol;Acc:MGI:98481]	chr1	-	-0.289092	-0.412705	0.446578	0.322965	0.273952	0.042779	0.042185	0.194559	0.742157	0.306268	0.92848	0.946116	0.43301	0.317387	0.432117	0.420102	0.287915	0.319999	0.420102	0.366784	0.661097	0.35324	0.489974	0.617151	0.32483	0.41653	0.530404	0.447658
Ckap5		cytoskeleton associated protein 5 [Source:MGI Symbol;Acc:MGI:1923036]	chr2	+	0.0223667	0.063727	-0.0422378	-0.000877457	0.621769	0.156287	0.352093	0.984407	0.920949	0.561326	0.99919	0.998426	51.5634	52.1038	48.7124	50.1454	50.8713	53.3826	51.5328	51.2772	47.5892	50.8912	49.2315	49.2346	54.6592	50.5537	51.2605	49.1087
Samd8		sterile alpha motif domain containing 8 [Source:MGI Symbol;Acc:MGI:1914880]	chr14	+	0.0851433	0.0542348	0.00724406	-0.0236644	0.10557	0.292628	0.890586	0.645745	0.543424	0.706162	0.99919	0.994368	15.4934	16.4543	16.3245	13.931	16.503	16.3785	16.8135	16.5568	16.0775	16.0208	15.7611	14.8369	15.8054	16.8293	16.1828	15.9557
Otud7a		OTU domain containing 7A [Source:MGI Symbol;Acc:MGI:2158505]	chr7	+	0.0297564	-0.0557185	-0.00943319	-0.0949081	0.650934	0.384554	0.885615	0.139869	0.930342	0.774131	0.99919	0.931803	18.332	14.4334	14.4683	16.0553	16.4205	15.3296	16.5026	16.3409	16.9768	14.5699	16.1079	14.9117	14.2384	15.6776	14.7168	15.7086
Aldh2		aldehyde dehydrogenase 2, mitochondrial [Source:MGI Symbol;Acc:MGI:99600]	chr5	-	-0.0662209	0.0850678	0.0314919	0.182781	0.312414	0.175774	0.626256	0.00412977	0.774531	0.588648	0.99919	0.343948	21.5103	22.4811	24.7644	21.0049	20.7643	21.5757	22.5023	22.0534	20.8592	23.4852	23.9489	23.6018	23.022	23.1936	25.3924	26.7359
Irak1bp1		interleukin-1 receptor-associated kinase 1 binding protein 1 [Source:MGI Symbol;Acc:MGI:1929475]	chr9	+	0.0567123	0.0458145	0.00862875	-0.00226907	0.372206	0.41609	0.886196	0.969741	0.81543	0.79545	0.99919	0.99808	10.0977	9.59051	9.56998	9.68935	9.95418	10.6504	10.5234	9.84404	10.0568	9.46727	9.93746	9.56751	9.86034	10.1615	10.0704	10.2596
Gstk1		glutathione S-transferase kappa 1 [Source:MGI Symbol;Acc:MGI:1923513]	chr6	+	0.0766551	0.127211	0.0301552	0.0807113	0.46499	0.176473	0.764896	0.411861	0.864084	0.589335	0.99919	0.994368	8.87764	7.27503	8.47415	7.98887	8.42881	9.84101	7.93894	9.31808	8.00208	9.44631	8.68064	8.12813	9.37236	9.21834	9.10523	9.04493
Cdk15		cyclin-dependent kinase 15 [Source:MGI Symbol;Acc:MGI:3583944]	chr1	+	-0.267972	0.462236	0.00172305	0.731932	0.457224	0.0918218	0.995946	0.0214176	0.860115	0.448736	0.999516	0.647686	0.303796	0.458076	0.363804	0.28819	0.280671	0.0898034	0.28295	0.397027	0.351527	0.356875	0.464078	0.272782	0.575741	0.49579	0.403337	0.376887
Rnase2b		ribonuclease, RNase A family, 2B (liver, eosinophil-derived neurotoxin)	chr14	+	1.01236	0.577521	0.5417	0.106864	0.186318	0.351764	0.472259	0.865419	0.660365	0.750298	0.99919	0.994368	0.118236	0.297136	0.0674243	0.050983	0.248264	0.174756	0.275308	0.0858452	0	0	0.200686	0.176943	0	0.235317	0.392443	0.244472
Itgal		integrin alpha L [Source:MGI Symbol;Acc:MGI:96606]	chr7	+	0.768529	0.875797	-0.224928	-0.117659	0.0421106	0.0151764	0.57657	0.727308	0.376586	0.175394	0.99919	0.994368	0.0515261	0.107907	0.0979427	0.0814654	0.144255	0.101542	0.18663	0.149642	0.0662462	0.0672541	0.0583046	0.0881256	0.244125	0.102548	0.105871	0.106538
Tnfrsf1a		tumor necrosis factor receptor superfamily, member 1a [Source:MGI Symbol;Acc:MGI:1314884]	chr6	+	0.173116	-0.0118611	0.139027	-0.0459508	0.218547	0.927455	0.31193	0.730363	0.69245	0.984116	0.99919	0.994368	2.62353	2.04072	2.67155	2.01112	2.65817	3.13904	2.71501	2.4188	2.97147	2.93515	2.49156	2.42158	2.6833	2.78475	2.36949	2.41091
Bmp3		bone morphogenetic protein 3 [Source:MGI Symbol;Acc:MGI:88179]	chr5	+	-0.124546	-0.158822	0.0642055	0.0299298	0.503953	0.375387	0.726456	0.86941	0.876484	0.768187	0.99919	0.994368	2.50884	2.10162	1.49644	2.5615	2.08293	1.87537	2.21582	1.69591	2.44698	2.20191	1.88443	2.42904	2.69156	1.80212	1.79123	1.74901
Ephx1		epoxide hydrolase 1, microsomal [Source:MGI Symbol;Acc:MGI:95405]	chr1	-	-0.122135	0.179981	-0.0834925	0.218624	0.146527	0.0256966	0.314202	0.00756203	0.61146	0.234988	0.99919	0.418565	14.7143	14.561	19.0254	16.4778	14.5314	15.375	15.3948	16.0054	15.7477	14.1405	15.9868	15.821	18.4119	15.7366	18.8865	18.0911
Slc48a1		solute carrier family 48 (heme transporter), member 1 [Source:MGI Symbol;Acc:MGI:1914989]	chr15	+	0.0295893	0.098975	-0.0338947	0.0354911	0.52113	0.0277554	0.461882	0.430487	0.883984	0.244998	0.99919	0.994368	45.9365	45.3998	47.2954	48.4237	48.6075	49.7267	48.6964	46.1977	44.9799	49.7334	44.442	45.7312	50.6822	49.4877	48.667	47.6985
Ip6k2		inositol hexaphosphate kinase 2 [Source:MGI Symbol;Acc:MGI:1923750]	chr9	+	-0.0331694	-0.0612369	0.0570565	0.028989	0.583788	0.301351	0.34315	0.626742	0.90725	0.713372	0.99919	0.994368	53.4453	57.4834	57.9539	55.5022	56.5911	60.1991	55.8887	49.0619	54.213	56.4686	63.6117	58.5153	53.5521	56.3547	58.1222	56.2774
Ptprv		protein tyrosine phosphatase, receptor type, V [Source:MGI Symbol;Acc:MGI:108027]	chr1	-	-0.013019	-0.298046	0.446324	0.161297	0.981681	0.529179	0.390788	0.76992	0.997329	0.85228	0.99919	0.994368	0.0295202	0.0185465	0.0294593	0.0318224	0.0123969	0.0218157	0.0343682	0.0535827	0.0142326	0.0577965	0.0250528	0.0536442	0.0139863	0.0411262	0.0419922	0.0203458
Setd6		SET domain containing 6 [Source:MGI Symbol;Acc:MGI:1913333]	chr8	+	0.0998944	0.0925254	-0.102556	-0.109925	0.34198	0.352415	0.324722	0.274621	0.795386	0.751136	0.99919	0.980027	5.80711	7.36439	5.56517	6.56141	6.27732	7.78831	6.6356	6.59763	5.59957	6.42168	5.33898	6.01205	5.83387	6.63483	6.01695	6.00355
Cdv3		carnitine deficiency-associated gene expressed in ventricle 3 [Source:MGI Symbol;Acc:MGI:2448759]	chr9	-	0.00106988	-0.0281379	0.0123959	-0.0168119	0.981859	0.52896	0.788647	0.711756	0.997329	0.852111	0.99919	0.994368	13.9974	13.6495	14.9129	14.7831	14.149	14.8608	15.118	14.414	14.1435	15.4009	15.0915	14.1448	14.3752	14.3685	14.3024	14.2943
Slc25a22		solute carrier family 25 (mitochondrial carrier, glutamate), member 22 [Source:MGI Symbol;Acc:MGI:1915517]	chr7	-	-0.107525	-0.165421	0.0218523	-0.0360431	0.0536469	0.00266093	0.693873	0.514184	0.416799	0.060185	0.99919	0.994368	66.6452	69.0732	67.5934	70.4724	63.4804	63.4364	62.4483	66.5958	71.5454	65.0563	68.8034	72.2221	56.6516	62.9565	66.5585	62.1333
Irgq		immunity-related GTPase family, Q [Source:MGI Symbol;Acc:MGI:2667176]	chr7	+	-0.0566452	-0.0754325	0.0662095	0.0474222	0.325285	0.179034	0.246249	0.402353	0.784176	0.593658	0.99919	0.994368	15.2695	17.4006	17.0556	16.7447	15.6001	16.2659	16.5488	16.1083	17.8607	15.12	18.4058	17.6756	16.1493	15.8336	17.2668	17.0788
Paxip1		PAX interacting (with transcription-activation domain) protein 1 [Source:MGI Symbol;Acc:MGI:1890430]	chr5	-	-0.0512303	-0.143001	0.0478907	-0.0438796	0.406868	0.0161553	0.431593	0.467197	0.831129	0.182732	0.99919	0.994368	8.454	7.9044	8.87623	8.73291	8.56951	7.57423	8.51459	8.37711	9.09874	8.29092	9.26451	8.59075	7.11671	8.0951	8.67192	8.23768
Crebbp		CREB binding protein [Source:MGI Symbol;Acc:MGI:1098280]	chr16	-	-0.0705867	-0.0644387	0.0381204	0.0442684	0.251788	0.288776	0.534593	0.467681	0.723196	0.702547	0.99919	0.994368	17.035	16.8686	19.8647	18.8815	17.7965	15.6192	18.3341	18.0272	18.8699	17.2495	19.3165	19.2802	17.3993	17.7511	18.9605	17.6977
Hnrnpa1		heterogeneous nuclear ribonucleoprotein A1 [Source:MGI Symbol;Acc:MGI:104820]	chr15	+	-0.0907154	-0.0939071	0.0517536	0.0485619	0.43173	0.384611	0.643219	0.664056	0.846224	0.774131	0.99919	0.994368	4.67147	4.37664	5.0474	4.20533	4.0784	4.36076	4.10284	4.96856	4.97868	4.41259	4.85131	4.73948	4.0577	4.27348	4.23578	5.62028
Cplx3		complexin 3 [Source:MGI Symbol;Acc:MGI:2384571]	chr9	-	0.241977	-0.229873	0.257085	-0.214765	0.155805	0.157824	0.126048	0.193765	0.62207	0.563821	0.99919	0.946116	2.44835	1.53821	1.68257	2.65283	2.20135	2.9228	2.60681	2.41574	2.42138	2.39677	2.03787	3.0332	2.32	2.08029	2.0837	2.07686
Rps3		ribosomal protein S3 [Source:MGI Symbol;Acc:MGI:1350917]	chr7	-	0.0992584	0.0864344	0.0267906	0.0139666	0.0665458	0.107444	0.621061	0.794387	0.450343	0.479083	0.99919	0.994368	150.19	142.725	136.426	142.524	156.766	160.679	151.805	147.487	147.403	156.241	138.837	142.493	169.757	153.802	147.777	147.449
Tom1l2		target of myb1-like 2 (chicken) [Source:MGI Symbol;Acc:MGI:2443306]	chr11	-	-0.0151677	-0.0676981	0.0571213	0.00459085	0.733534	0.124374	0.199186	0.917124	0.950662	0.508889	0.99919	0.994368	50.8745	49.6316	50.4993	51.0394	52.4523	48.36	51.6154	48.7214	53.7099	50.8713	54.2801	51.5385	50.113	50.7659	51.2968	48.7347
Bnip2		BCL2/adenovirus E1B interacting protein 2 [Source:MGI Symbol;Acc:MGI:109327]	chr9	+	-0.0366523	0.049469	-0.0545836	0.0315378	0.498751	0.321846	0.297302	0.542918	0.873692	0.730032	0.99919	0.994368	5.85807	5.49637	5.89227	5.8584	5.68608	5.57425	5.57847	5.95903	5.604	5.50769	5.81106	5.46557	5.52169	5.78637	6.03908	5.92307
Nkx2-2os		NK2 homeobox 2, opposite strand [Source:MGI Symbol;Acc:MGI:3652259]	chr2	+	0.171406	0.801746	-0.925508	-0.295168	0.676768	0.0559204	0.0327036	0.458159	0.938058	0.352928	0.90089	0.994368	0.0413079	0.363333	0.141335	0.258271	0.312247	0.274743	0.0961836	0.194945	0.0796632	0	0.0788772	0.158961	0.205498	0.193198	0.166487	0.142351
Nedd9		neural precursor cell expressed, developmentally down-regulated gene 9 [Source:MGI Symbol;Acc:MGI:97302]	chr13	-	-0.0352264	-0.0615208	0.0780982	0.0518038	0.609464	0.334247	0.241089	0.433356	0.916753	0.739143	0.99919	0.994368	4.79678	5.81375	5.0992	5.61875	5.49595	4.94049	5.04222	5.22404	5.2627	5.21336	5.72164	5.83403	5.5385	5.4649	5.4981	4.94603
Krt10		keratin 10 [Source:MGI Symbol;Acc:MGI:96685]	chr11	-	0.113213	0.165211	-0.0653177	-0.0133204	0.45995	0.245508	0.664789	0.926695	0.861463	0.666537	0.99919	0.994368	1.84459	1.61706	1.92029	1.79423	1.96359	1.33147	2.16417	2.24248	1.94412	1.84772	1.83848	1.56824	1.60562	2.04901	2.09506	2.0696
Tppp		tubulin polymerization promoting protein [Source:MGI Symbol;Acc:MGI:1920198]	chr13	+	0.0222883	0.0525062	-0.0221944	0.00802352	0.464445	0.0827231	0.466716	0.790714	0.863631	0.427479	0.99919	0.994368	189.92	185.871	175.875	187.619	186.308	188.77	191.005	189.62	182.453	183.088	182.575	180.851	196.621	185.206	187.513	186.393
Crh		corticotropin releasing hormone [Source:MGI Symbol;Acc:MGI:88496]	chr3	-	0.325004	0.00899446	0.220625	-0.0953851	0.151453	0.963418	0.310772	0.648302	0.614459	0.991354	0.99919	0.994368	1.01979	0.683412	1.18245	0.879456	1.08491	1.60775	1.42472	1.18466	1.18001	1.8635	1.09625	1.07556	0.966329	1.35307	1.19275	1.03086
Peg12		paternally expressed 12 [Source:MGI Symbol;Acc:MGI:1351637]	chr7	-	0.202838	-1.13903	0.146981	-1.19488	0.694456	0.025062	0.755371	0.0325863	0.94204	0.231673	0.99919	0.715025	0.135972	0.0427132	0.0581535	0.073288	0.114202	0	0.0791511	0.0740415	0.0983343	0.0665536	0.0576972	0.0872077	0.064422	0.0338268	0.0322364	0
Prss48		protease, serine, 48 [Source:MGI Symbol;Acc:MGI:2685865]	chr3	-	0.23289	0.0522424	-0.322061	-0.502708	0.603794	0.908185	0.478752	0.257186	0.913991	0.97949	0.99919	0.976411	0	0.356469	0.808879	0.366981	0.476542	0.419303	0.807357	0.480606	0.364738	0.370287	0.521646	0.262818	0.448035	0.301126	0.493227	0.325877
Rab36		RAB36, member RAS oncogene family [Source:MGI Symbol;Acc:MGI:1924127]	chr10	+	-0.0207826	-0.107868	0.107932	0.0208467	0.809853	0.180656	0.197845	0.802167	0.965312	0.595061	0.99919	0.994368	6.4052	7.4458	6.92426	6.85304	7.30716	7.03699	6.56652	6.39131	7.72862	6.43791	6.90385	8.05506	6.962	6.79654	7.69835	6.0671
Nrde2		nrde-2 necessary for RNA interference, domain containing [Source:MGI Symbol;Acc:MGI:2670969]	chr12	-	0.0408461	-0.00818435	-0.0447042	-0.0937346	0.677048	0.932062	0.648546	0.328999	0.938119	0.985069	0.99919	0.986432	8.11888	6.6901	7.06834	7.12631	8.21515	6.62308	6.1332	8.74584	7.06212	6.27337	7.89205	6.62872	6.42629	7.16339	7.7222	6.60855
Acvr1c		activin A receptor, type IC [Source:MGI Symbol;Acc:MGI:2661081]	chr2	-	0.071578	0.204232	0.0338385	0.166492	0.260514	0.000846431	0.593818	0.0066432	0.73083	0.0278117	0.99919	0.402883	6.16854	6.34284	5.20573	5.6789	5.94305	5.39412	6.30409	6.66038	5.77596	6.62108	5.70635	5.84751	6.56408	6.79564	7.00659	6.93769
Cdh5		cadherin 5 [Source:MGI Symbol;Acc:MGI:105057]	chr8	+	0.194739	-0.0913783	-0.0557082	-0.341826	0.187253	0.530309	0.707503	0.0182908	0.661133	0.852734	0.99919	0.599394	2.11633	1.58423	2.54848	2.20372	2.48659	1.96331	2.63863	2.79522	1.41112	2.3803	2.38837	2.14672	1.74938	2.1956	1.9536	1.90861
8030462N17Rik		RIKEN cDNA 8030462N17 gene [Source:MGI Symbol;Acc:MGI:2444951]	chr18	-	0.0162248	0.0642619	-0.0709486	-0.0229115	0.751514	0.188633	0.161774	0.643079	0.95292	0.603918	0.99919	0.994368	16.2522	15.9016	16.2523	14.7403	15.9324	14.9016	16.7713	16.2415	14.4055	15.2158	15.5975	14.7569	15.7236	15.786	16.3461	14.8204
Gsta3		glutathione S-transferase, alpha 3 [Source:MGI Symbol;Acc:MGI:95856]	chr1	+	0.000396819	0.115739	-0.244305	-0.128963	0.998996	0.69253	0.417658	0.659347	0.999707	0.91834	0.99919	0.994368	0.724619	0.490274	1.01714	0.576836	0.84268	0.16477	0.778728	0.971277	0.591227	0.545657	0.851482	0.500496	0.448953	0.798732	0.687176	0.76834
Slc2a4rg-ps		Slc2a4 regulator, pseudogene [Source:MGI Symbol;Acc:MGI:3651388]	chr2	+	-0.298695	-0.143277	-0.17092	-0.0155018	0.0950655	0.415984	0.33668	0.930254	0.521	0.79545	0.99919	0.994368	4.14746	4.38061	4.4731	3.56377	3.04168	2.08776	3.84887	4.36413	4.08617	3.11861	3.64733	3.72662	2.05046	3.94176	3.54838	3.7492
Tnfaip3		tumor necrosis factor, alpha-induced protein 3 [Source:MGI Symbol;Acc:MGI:1196377]	chr10	-	-0.00246817	-0.0773427	0.191878	0.117003	0.982472	0.454425	0.0768082	0.277209	0.997329	0.81814	0.989236	0.980027	1.85537	2.08593	2.09378	2.18113	1.95199	2.13609	2.2586	2.05608	2.73068	2.17954	2.30387	2.28809	2.56314	2.02899	2.417	2.01909
Cyp26c1		cytochrome P450, family 26, subfamily c, polypeptide 1 [Source:MGI Symbol;Acc:MGI:2679699]	chr19	+	0.079498	-0.423932	-0.120041	-0.623472	0.857186	0.315301	0.775758	0.163171	0.976649	0.726296	0.99919	0.931803	0.288187	0.0724232	0.197206	0.198824	0.290455	0.170379	0.134206	0.16739	0.0555775	0.338538	0.171202	0.197155	0.027308	0.149124	0.218636	0.119174
Vill		villin-like [Source:MGI Symbol;Acc:MGI:1201781]	chr9	+	0.472432	0.0917281	0.286985	-0.0937188	0.0463705	0.671668	0.219142	0.67015	0.391845	0.911707	0.99919	0.994368	1.01594	0.696306	0.509117	0.597366	0.749852	1.18306	1.17084	0.737621	0.979632	0.421924	0.70543	0.928021	0.991855	0.925194	0.700686	0.806296
Gab1		growth factor receptor bound protein 2-associated protein 1 [Source:MGI Symbol;Acc:MGI:108088]	chr8	-	0.132397	0.158694	-0.0028017	0.0234956	0.0424996	0.0110784	0.965658	0.707484	0.377868	0.147281	0.99919	0.994368	7.16601	7.07814	7.15124	7.38244	8.3067	7.77985	7.86982	7.75066	7.83598	7.62976	6.63797	7.11912	9.03923	7.62353	7.9517	7.61208
Sass6		spindle assembly 6 homolog (C. elegans) [Source:MGI Symbol;Acc:MGI:1920026]	chr3	+	-0.0598634	0.0446636	0.0196478	0.124175	0.602449	0.673954	0.860227	0.257631	0.913924	0.913034	0.99919	0.977263	2.00975	1.80379	1.88866	2.12227	1.95494	1.6974	1.87821	1.98031	2.29387	2.00756	2.1146	1.74933	2.089	2.18767	1.88645	2.03533
Tub		tubby candidate gene [Source:MGI Symbol;Acc:MGI:2651573]	chr7	+	-0.0478231	-0.0858224	-0.0186087	-0.056608	0.369158	0.105278	0.726797	0.285241	0.814304	0.475032	0.99919	0.980027	65.0137	67.8362	65.8186	61.7014	63.644	59.0973	62.6771	67.7777	67.0454	63.1117	65.0459	62.1266	55.0357	61.7227	63.4593	62.1949
Gm14403		predicted gene 14403 [Source:MGI Symbol;Acc:MGI:3649813]	chr2	+	0.112845	0.395683	-0.266231	0.0166074	0.258834	5.17948e-05	0.00865397	0.863037	0.729008	0.00345611	0.697751	0.994368	3.86816	4.86047	4.54951	4.16984	4.94432	3.57327	5.77939	4.33558	3.77654	3.59733	3.38536	3.74204	4.42137	4.61429	5.1356	4.9821
Ccnc		cyclin C [Source:MGI Symbol;Acc:MGI:1858199]	chr4	+	0.0320337	-0.00357979	0.00168518	-0.0339283	0.545854	0.942153	0.973989	0.503872	0.895404	0.986677	0.99919	0.994368	9.09943	8.6979	8.80834	8.05984	8.85879	9.07742	9.23073	8.44097	8.69501	9.16913	8.75957	8.3479	8.71001	8.77287	8.30783	8.664
Sox30		SRY-box containing gene 30 [Source:MGI Symbol;Acc:MGI:1341157]	chr11	+	-1.35797	0.954692	-1.18823	1.12444	0.0257133	0.063946	0.0255004	0.0598708	0.307437	0.377354	0.868893	0.809823	0.0898911	0.112951	0.0768907	0.0775213	0.0377494	0.0885741	0	0.0217551	0.0577857	0	0.0762875	0.0128118	0.085179	0.0596345	0.0852462	0.0619546
Colec11		collectin sub-family member 11 [Source:MGI Symbol;Acc:MGI:1918943]	chr12	-	0.267853	0.222045	-0.018365	-0.0641728	0.419293	0.452932	0.954934	0.834354	0.839239	0.817159	0.99919	0.994368	0.454222	0.16307	0.351528	0.671515	0.517747	0.767258	0.554	0.424012	0.500559	0.254087	0.330414	0.513283	0.58413	0.529488	0.553823	0.313058
Atp2a3		ATPase, Ca++ transporting, ubiquitous [Source:MGI Symbol;Acc:MGI:1194503]	chr11	+	0.00586807	-0.147052	0.0231609	-0.129759	0.971239	0.342034	0.884636	0.411787	0.995951	0.743461	0.99919	0.994368	1.24695	0.881343	1.24993	0.924135	1.22731	1.0367	0.967822	1.11753	1.01451	1.22068	0.975567	1.22878	0.812338	1.12065	0.942317	1.11456
Dleu7		deleted in lymphocytic leukemia, 7 [Source:MGI Symbol;Acc:MGI:2447771]	chr14	-	-0.339015	-0.209551	0.193479	0.322943	0.0185238	0.0839407	0.131175	0.0187916	0.268764	0.430263	0.99919	0.604752	3.63816	2.70902	3.15042	3.39898	2.60297	2.29032	2.66689	2.64148	3.83297	3.82533	3.45924	3.81697	3.19208	3.07062	3.32238	3.43619
Hist2h2ab		histone cluster 2, H2ab [Source:MGI Symbol;Acc:MGI:2448314]	chr3	+	0.359102	0.213638	0.114361	-0.0311029	0.108256	0.288287	0.600097	0.880569	0.550013	0.701687	0.99919	0.994368	3.688	2.0596	3.62198	4.32901	3.95794	5.14811	5.88392	4.31402	3.95133	1.60458	3.65152	4.64311	5.43615	4.60785	4.46894	3.53033
Pck2		phosphoenolpyruvate carboxykinase 2 (mitochondrial) [Source:MGI Symbol;Acc:MGI:1860456]	chr14	+	0.0350482	-0.072438	0.0887331	-0.0187532	0.610891	0.272576	0.19335	0.778607	0.917683	0.69086	0.99919	0.994368	10.6898	11.409	10.6715	10.6187	11.6717	10.4161	11.3084	10.885	11.8094	12.8159	12.0737	10.1797	9.81677	11.4465	11.1887	11.2606
Exosc9		exosome component 9 [Source:MGI Symbol;Acc:MGI:1355319]	chr3	+	-0.00567012	-0.0218408	0.0736954	0.0575247	0.928865	0.710967	0.231965	0.344535	0.987484	0.92514	0.99919	0.993358	19.591	18.2011	18.5458	18.5942	18.8083	20.5891	19.0824	17.2461	19.6401	20.4279	19.2638	19.8145	21.6405	18.8878	18.2892	19.0106
Tmcc2		transmembrane and coiled-coil domains 2 [Source:MGI Symbol;Acc:MGI:1916125]	chr1	-	0.0523963	-0.0243369	0.00374131	-0.0729919	0.311948	0.635331	0.942481	0.154652	0.774135	0.898577	0.99919	0.931803	68.2929	65.343	63.4586	65.8741	72.0354	68.9259	68.3457	64.9654	68.3645	62.6033	68.4662	63.9767	61.7578	66.9167	66.1242	64.554
Cbx6		chromobox 6 [Source:MGI Symbol;Acc:MGI:3512628]	chr15	-	-0.144733	-0.145417	0.00140411	0.00071973	0.0126128	0.0115826	0.980644	0.990052	0.22387	0.151568	0.99919	0.999508	59.5695	58.6268	57.5989	58.2394	52.4941	54.161	51.8338	54.7176	59.8545	53.5907	59.0596	61.4512	46.8414	53.3161	57.4285	54.5186
Plrg1		pleiotropic regulator 1, PRL1 homolog (Arabidopsis) [Source:MGI Symbol;Acc:MGI:1858197]	chr3	+	0.0418244	0.0857625	-0.0279637	0.0159745	0.383328	0.0574585	0.553546	0.728086	0.821116	0.357323	0.99919	0.994368	31.1637	30.8809	30.2831	29.8687	31.7069	33.9276	31.5818	29.8005	28.1932	32.6402	29.7589	29.8998	32.8432	31.445	32.3165	30.2097
Pdxdc1		pyridoxal-dependent decarboxylase domain containing 1 [Source:MGI Symbol;Acc:MGI:1920909]	chr16	-	0.0527114	0.0222019	-0.0200553	-0.0505647	0.246452	0.618855	0.659361	0.257026	0.718501	0.892901	0.99919	0.976235	32.7943	32.8756	32.6955	32.1537	33.7648	33.903	33.6906	34.8986	32.1215	33.0585	32.9516	31.0325	33.1224	32.3447	32.0156	33.4714
Cd209b		CD209b antigen [Source:MGI Symbol;Acc:MGI:1916415]	chr8	-	0.559793	1.79513	-1.29843	-0.0630968	0.248532	0.000484211	0.0296831	0.880294	0.720154	0.0188019	0.892146	0.994368	0.0424912	0.106783	0.109038	0.073288	0.142752	0.188409	0.131918	0.0925519	0.0409726	0.083192	0.0360608	0.0272524	0.161055	0.10148	0.18133	0.0878571
Rpl35		ribosomal protein L35 [Source:MGI Symbol;Acc:MGI:1913739]	chr2	-	0.123483	0.145047	0.123713	0.145277	0.265682	0.156101	0.254431	0.165031	0.733714	0.561326	0.99919	0.931803	24.4208	21.7044	20.6625	20.2898	21.4279	27.8778	24.1936	22.7759	23.9309	26.433	23.084	22.2843	28.1262	26.2376	21.276	28.1889
Fam78a		family with sequence similarity 78, member A [Source:MGI Symbol;Acc:MGI:2443569]	chr2	-	-0.0767634	0.230968	-0.0560966	0.251635	0.587217	0.0754635	0.682125	0.0611792	0.908216	0.409689	0.99919	0.809823	1.20819	1.2651	1.3588	1.67866	1.16508	1.22355	1.66709	1.36453	1.4239	1.27034	1.36713	1.3441	1.51587	1.55406	1.65498	1.69625
Qars		glutaminyl-tRNA synthetase [Source:MGI Symbol;Acc:MGI:1915851]	chr9	+	-0.0422853	0.084998	-0.0259233	0.10136	0.459037	0.116941	0.64482	0.0658717	0.860931	0.496499	0.99919	0.816469	18.1988	18.2691	17.0145	18.6799	18.3864	17.3474	18.2449	16.1096	16.7219	17.6863	17.4872	18.3681	19.0099	18.3854	17.8681	20.0188
Lilra5		leukocyte immunoglobulin-like receptor, subfamily A (with TM domain), member 5 [Source:MGI Symbol;Acc:MGI:3647196]	chr7	+	-0.566222	0.656659	-0.296111	0.926771	0.320817	0.158947	0.570048	0.0732299	0.781375	0.565486	0.99919	0.837485	0.170206	0.21387	0.0849278	0.165133	0.107216	0.0628922	0.132106	0.061789	0.123093	0	0.0722241	0.163747	0.161284	0.287936	0.100882	0.117309
Galnt5		UDP-N-acetyl-alpha-D-galactosamine:polypeptide N-acetylgalactosaminyltransferase 5 [Source:MGI Symbol;Acc:MGI:2179403]	chr2	+	0.448158	0.995765	-0.709004	-0.161397	0.244226	0.0094535	0.0872878	0.64971	0.715929	0.133828	0.994899	0.994368	0.221106	0.173642	0.149727	0.166845	0.313377	0.12255	0.171612	0.260867	0.053301	0.0541119	0.0351834	0.177262	0.183326	0.242027	0.157261	0.247634
Agmat		agmatine ureohydrolase (agmatinase) [Source:MGI Symbol;Acc:MGI:1923236]	chr4	+	0.279781	0.723381	0.325067	0.768668	0.591539	0.074543	0.50711	0.0787111	0.90886	0.40754	0.99919	0.851914	0.255673	0	0.127573	0.192929	0.295265	0.188945	0.198441	0	0.246536	0.37543	0.135613	0.177645	0.454257	0.267145	0.242462	0.352429
Mast1		microtubule associated serine/threonine kinase 1 [Source:MGI Symbol;Acc:MGI:1861901]	chr8	-	-0.0484596	-0.0412087	0.0308888	0.0381396	0.545548	0.594659	0.69637	0.627006	0.895332	0.883291	0.99919	0.994368	7.49364	7.44575	7.72512	8.36502	7.61846	8.13839	7.854	6.88366	8.15763	6.53258	7.36537	9.17576	8.12879	7.28646	7.53869	8.15553
Slc39a5		solute carrier family 39 (metal ion transporter), member 5 [Source:MGI Symbol;Acc:MGI:1919336]	chr10	-	-0.200432	0.149875	-0.244924	0.105382	0.465127	0.537395	0.33994	0.687452	0.864084	0.857475	0.99919	0.994368	0.54414	0.841515	0.429641	0.379019	0.29882	0.618655	0.422336	0.516633	0.282528	0.409751	0.390748	0.456376	0.456122	0.424854	0.456482	0.519275
Oxsm		3-oxoacyl-ACP synthase, mitochondrial [Source:MGI Symbol;Acc:MGI:1918397]	chr14	-	0.0946976	0.121552	0.0310276	0.0578823	0.427104	0.270027	0.790083	0.608399	0.844589	0.688926	0.99919	0.994368	2.12873	1.71308	2.02545	1.88736	2.10932	2.33321	1.72647	2.30965	1.66057	2.48192	2.07046	1.96357	2.36843	2.1088	2.1208	2.12655
Dzip3		DAZ interacting protein 3, zinc finger [Source:MGI Symbol;Acc:MGI:1917433]	chr16	-	-0.00852904	0.00337276	-0.0908309	-0.0789291	0.87759	0.950925	0.101715	0.148915	0.978647	0.988991	0.99919	0.931803	27.9907	25.3819	24.7008	25.0911	25.8927	25.1213	25.2131	26.7242	22.312	26.7008	23.5304	24.6811	23.8416	25.2418	23.7056	24.1897
Opn4		opsin 4 (melanopsin) [Source:MGI Symbol;Acc:MGI:1353425]	chr14	-	0.271807	0.458525	-0.311118	-0.1244	0.211296	0.0310688	0.165531	0.545328	0.686461	0.260527	0.99919	0.994368	0.844551	0.471647	0.802676	0.566481	0.985182	0.647248	0.728333	0.863	0.663559	0.428689	0.716741	0.421296	0.726179	0.740816	0.756416	0.86234
Prrt1		proline-rich transmembrane protein 1 [Source:MGI Symbol;Acc:MGI:1932118]	chr17	+	-0.315484	-0.1706	-0.0742599	0.0706243	0.0095779	0.147725	0.534319	0.556733	0.192547	0.551463	0.99919	0.994368	19.7801	16.4063	21.8647	18.2766	16.7359	12.9615	18.5287	13.4416	19.543	13.7356	19.929	18.4774	13.2957	18.4811	16.3093	16.8563
Aplf		aprataxin and PNKP like factor [Source:MGI Symbol;Acc:MGI:1919353]	chr6	-	0.195153	0.253834	0.0726046	0.131285	0.115873	0.023163	0.549768	0.251946	0.566742	0.221203	0.99919	0.97322	1.83425	1.7888	1.54556	1.77072	1.96595	1.90179	1.95487	1.98769	1.84789	2.30481	1.81224	1.62124	2.10128	2.11951	2.28468	2.01894
Gpcpd1		glycerophosphocholine phosphodiesterase GDE1 homolog (S. cerevisiae) [Source:MGI Symbol;Acc:MGI:104898]	chr2	-	-0.138259	-0.0718276	-0.0787611	-0.0123296	0.00677476	0.150939	0.120896	0.80637	0.156003	0.554616	0.99919	0.994368	21.2232	23.8335	22.929	23.2881	20.4356	20.501	20.98	21.6372	21.8861	22.4277	20.958	21.6309	21.8609	19.3875	20.7413	20.5641
Acads		acyl-Coenzyme A dehydrogenase, short chain [Source:MGI Symbol;Acc:MGI:87868]	chr5	-	0.204303	0.171648	-0.0156039	-0.0482586	0.107063	0.147903	0.90131	0.686571	0.546603	0.551562	0.99919	0.994368	3.21533	3.55776	3.43448	2.87634	3.86942	3.12093	3.35228	4.42507	3.10042	3.75832	3.17674	3.13948	3.45605	3.60076	4.02766	3.37371
Cd248		CD248 antigen, endosialin [Source:MGI Symbol;Acc:MGI:1917695]	chr19	+	-0.156205	-0.397368	-0.122765	-0.363929	0.495174	0.0663624	0.572916	0.112187	0.871737	0.384163	0.99919	0.902433	0.945752	0.440136	0.669151	0.66457	0.691361	0.517719	0.434991	0.737525	0.439088	0.822957	0.505358	0.741367	0.481279	0.508906	0.448441	0.434553
Hsp90aa1		heat shock protein 90, alpha (cytosolic), class A member 1 [Source:MGI Symbol;Acc:MGI:96250]	chr12	-	-0.0389247	-0.0430609	-0.0435058	-0.0476419	0.451437	0.403448	0.400326	0.354953	0.856239	0.787266	0.99919	0.994368	239.216	221.807	217.081	209.23	211.468	220.461	219.834	217.646	203.978	240.68	210.269	209.124	228.929	210.999	197.113	199.161
Rem2		rad and gem related GTP binding protein 2 [Source:MGI Symbol;Acc:MGI:2155260]	chr14	+	-0.101999	-0.0559293	0.227165	0.273235	0.325777	0.556696	0.0226008	0.00596896	0.784361	0.86708	0.8504	0.389688	7.32388	8.00754	7.09183	6.91075	6.49079	8.0835	6.57033	6.56054	8.43788	8.19381	9.34347	7.91016	7.4582	7.3638	9.4034	8.75162
Lipt2		lipoyl(octanoyl) transferase 2 (putative) [Source:MGI Symbol;Acc:MGI:1914414]	chr7	+	0.0369938	-0.0123113	-0.127649	-0.176954	0.803709	0.929929	0.381312	0.217047	0.963882	0.984642	0.99919	0.956234	4.01609	3.67007	2.95641	3.62087	3.55707	4.31699	3.51382	3.18095	3.73174	2.7163	3.25339	2.95044	2.73308	3.22623	3.21997	3.37188
Ppp1r14b		protein phosphatase 1, regulatory (inhibitor) subunit 14B [Source:MGI Symbol;Acc:MGI:107682]	chr19	+	-0.0930415	0.000287674	-0.00639309	0.0869361	0.431105	0.997856	0.954653	0.440805	0.846023	0.999821	0.99919	0.994368	7.03088	8.22102	7.18344	7.36868	6.88937	7.07219	7.88238	6.09734	6.77961	7.6475	7.95582	7.03545	7.44883	7.30746	6.85278	7.94174
Evc2		Ellis van Creveld syndrome 2 [Source:MGI Symbol;Acc:MGI:1915775]	chr5	+	0.171813	0.149032	0.00356706	-0.0192139	0.00736043	0.014456	0.9555	0.753203	0.162358	0.171265	0.99919	0.994368	8.22974	8.28373	7.69929	7.40788	8.97472	7.80803	8.48847	9.84242	7.91458	8.16321	8.04028	7.52307	8.11895	9.14532	8.61185	8.87675
Kif15		kinesin family member 15 [Source:MGI Symbol;Acc:MGI:1098258]	chr9	+	-0.120019	-0.544936	0.0726477	-0.352269	0.557363	0.00436014	0.706194	0.0845491	0.898072	0.0828474	0.99919	0.86505	0.520995	0.374084	0.504005	0.449301	0.421951	0.467525	0.303278	0.567401	0.448549	0.510019	0.576374	0.453487	0.423157	0.344397	0.255859	0.333431
N4bp1		NEDD4 binding protein 1 [Source:MGI Symbol;Acc:MGI:2136825]	chr8	-	0.0444015	0.033245	0.0443961	0.0332396	0.331322	0.446679	0.326358	0.451695	0.788114	0.812643	0.99919	0.994368	12.7905	12.8817	12.9935	12.3045	13.4399	12.5074	13.5667	13.1542	12.7748	13.3087	13.2448	13.2067	13.9603	13.3685	13.3136	13.1944
S1pr4		sphingosine-1-phosphate receptor 4 [Source:MGI Symbol;Acc:MGI:1333809]	chr10	-	-0.148699	-0.00751371	-0.0230416	0.118144	0.657466	0.979801	0.938874	0.709616	0.933902	0.995157	0.99919	0.994368	0.22501	0.188488	0.278009	0.226387	0.23623	0.0554282	0.291069	0.217824	0.289291	0.440538	0.238697	0.200435	0.159911	0.276155	0.213383	0.284315
Vash2		vasohibin 2 [Source:MGI Symbol;Acc:MGI:2444826]	chr1	-	-0.34818	-0.224997	-0.104365	0.0188176	0.0646297	0.18512	0.548591	0.919027	0.446707	0.599127	0.99919	0.994368	0.599703	0.645898	0.580147	0.646474	0.494692	0.411531	0.398967	0.590918	0.619576	0.83867	0.445329	0.581523	0.517528	0.524307	0.467159	0.398565
Lyn		Yamaguchi sarcoma viral (v-yes-1) oncogene homolog [Source:MGI Symbol;Acc:MGI:96892]	chr4	+	0.252638	0.224686	0.0754266	0.0474746	0.010386	0.0116056	0.433622	0.603253	0.202614	0.151672	0.99919	0.994368	2.70055	2.67551	2.56171	2.38491	2.8134	3.3774	3.04328	3.22389	2.30357	2.54198	2.9089	2.71464	3.19873	3.15247	3.00426	3.23932
Tpm3		tropomyosin 3, gamma [Source:MGI Symbol;Acc:MGI:1890149]	chr3	+	-0.000666166	-0.0768363	0.0338926	-0.0422775	0.988406	0.0847	0.457318	0.345402	0.99822	0.431563	0.99919	0.993551	34.9561	34.1327	34.1448	33.5752	34.6851	32.6834	34.1174	35.6605	35.2614	37.8231	34.3178	33.9368	31.8507	34.2184	33.6722	32.9997
Max		Max protein [Source:MGI Symbol;Acc:MGI:96921]	chr12	-	0.0825068	0.0677076	0.00829571	-0.00650354	0.14509	0.21036	0.88244	0.905155	0.609398	0.630866	0.99919	0.994368	22.8717	27.3331	25.1919	22.9667	25.3938	25.8664	28.3475	24.8927	23.4786	24.3616	24.9183	25.1567	26.5926	24.978	25.701	26.3138
Siglec1		sialic acid binding Ig-like lectin 1, sialoadhesin [Source:MGI Symbol;Acc:MGI:99668]	chr2	-	0.646384	0.182414	-0.0322179	-0.496188	0.15057	0.676365	0.94246	0.241986	0.614007	0.913731	0.99919	0.965772	0.0140506	0.0176551	0.0801238	0.0363514	0.0767065	0.0830685	0.0436217	0.102014	0.0406454	0.0275092	0.0536593	0.0480618	0.0732274	0.036353	0.0732853	0.0387358
Bdkrb1		bradykinin receptor, beta 1 [Source:MGI Symbol;Acc:MGI:88144]	chr12	+	-0.296334	0.621165	-1.06891	-0.151409	0.716687	0.452142	0.196721	0.842544	0.947776	0.816944	0.99919	0.994368	0.134142	0.168554	0.0764948	0.0289208	0.140832	0	0.0520575	0	0	0	0.0284605	0.0573563	0.095333	0.0266973	0.0954083	0.0462267
Prokr1		prokineticin receptor 1 [Source:MGI Symbol;Acc:MGI:1929676]	chr6	-	2.73648	0.835293	0.962296	-0.93889	0.000514572	0.223179	0.299813	0.107803	0.0316249	0.642882	0.99919	0.901351	0	0	0.0126171	0.00954045	0.0743324	0.0654042	0.0171728	0.0963854	0.0213349	0	0.0187772	0.0189208	0.0524143	0.0484383	0.0104911	0
Ror2		receptor tyrosine kinase-like orphan receptor 2 [Source:MGI Symbol;Acc:MGI:1347521]	chr13	-	-0.162422	-0.596217	0.201468	-0.232326	0.6612	0.0692913	0.550275	0.523189	0.935357	0.393556	0.99919	0.994368	0.180839	0.170423	0.0966783	0.253425	0.1329	0.200463	0.175448	0.131298	0.196173	0.0885146	0.19184	0.222303	0.107099	0.170957	0.0964657	0.109058
Pacsin3		protein kinase C and casein kinase substrate in neurons 3 [Source:MGI Symbol;Acc:MGI:1891410]	chr2	+	0.0527614	0.128846	-0.0283259	0.0477587	0.496593	0.0763621	0.710415	0.518981	0.872772	0.411303	0.99919	0.994368	8.06928	9.15491	8.67809	7.95541	8.80065	9.78442	8.99924	7.9917	8.61187	9.43312	7.39663	8.40787	9.55785	8.53657	8.97104	9.36815
Pomt2		protein-O-mannosyltransferase 2 [Source:MGI Symbol;Acc:MGI:2444430]	chr12	-	-0.0513628	-0.116542	-0.0340983	-0.0992771	0.324034	0.0155616	0.495486	0.0487535	0.783775	0.178706	0.99919	0.773953	6.66984	7.28869	6.95956	7.15177	6.73426	6.84304	7.03551	6.72301	7.37225	6.66825	6.60889	6.84905	6.24456	6.43953	6.12333	6.51646
Ncf2		neutrophil cytosolic factor 2 [Source:MGI Symbol;Acc:MGI:97284]	chr1	+	-0.0579679	0.119652	-0.00575104	0.171869	0.697042	0.377242	0.967906	0.224436	0.94294	0.769115	0.99919	0.960642	1.52104	1.69405	1.86288	1.78872	1.64044	1.27735	1.58302	2.1334	1.86668	1.42131	1.76025	1.76632	1.78525	1.91952	1.7211	2.23961
Cyp2e1		cytochrome P450, family 2, subfamily e, polypeptide 1 [Source:MGI Symbol;Acc:MGI:88607]	chr7	+	1.7797	2.1553	-0.612498	-0.236904	0.000143023	5.84183e-06	0.314447	0.515315	0.0131397	0.000634872	0.99919	0.994368	0	0.0649556	0.147394	0.0668711	0.36905	0	0.320981	0.450391	0.0498469	0	0.0438712	0.0773616	0.342891	0.30865	0.196093	0.213772
Cenpe		centromere protein E [Source:MGI Symbol;Acc:MGI:1098230]	chr3	+	-0.0825589	-0.343139	0.00765382	-0.252926	0.626102	0.0283243	0.961872	0.128176	0.921976	0.248696	0.99919	0.927945	0.379043	0.47628	0.409374	0.386317	0.410003	0.458373	0.33877	0.358598	0.365497	0.494744	0.355798	0.444466	0.370057	0.352044	0.294101	0.237494
Sstr1		somatostatin receptor 1 [Source:MGI Symbol;Acc:MGI:98327]	chr12	+	0.0638569	-0.113516	0.00317018	-0.174202	0.489805	0.209766	0.972565	0.0548789	0.869718	0.630267	0.99919	0.793918	10.113	7.46118	7.47322	8.57134	8.93216	8.15928	9.05542	8.95923	7.98467	7.9018	8.17902	9.19862	7.23111	8.54018	6.63192	8.64864
Mast3		microtubule associated serine/threonine kinase 3 [Source:MGI Symbol;Acc:MGI:2683541]	chr8	-	-0.0357917	-0.0112426	0.0407816	0.0653307	0.657373	0.888463	0.61295	0.415556	0.933902	0.975328	0.99919	0.994368	32.858	35.1988	36.6112	30.8176	33.0234	32.4512	33.9254	33.641	35.6909	31.8858	37.3306	34.3717	27.5485	36.1798	37.5821	37.1989
Chrng		cholinergic receptor, nicotinic, gamma polypeptide [Source:MGI Symbol;Acc:MGI:87895]	chr1	+	-1.48823	0.299512	-0.669521	1.11822	0.143775	0.712803	0.423311	0.264788	0.606942	0.925581	0.99919	0.980019	0.140148	0	0.0266398	0.0604311	0	0	0	0.067836	0	0	0.0396462	0.0399494	0.0885341	0.0371901	0.022151	0
Cpne8		copine VIII [Source:MGI Symbol;Acc:MGI:1914121]	chr15	-	-0.0601532	-0.0220916	0.0120191	0.0500807	0.371368	0.72849	0.855524	0.440802	0.814689	0.930159	0.99919	0.994368	8.79296	8.22578	8.43045	8.24961	8.25756	7.64062	8.41835	8.01522	8.92129	9.97927	7.9543	8.1339	9.32775	8.10094	8.3157	7.72518
Rfesd		Rieske (Fe-S) domain containing [Source:MGI Symbol;Acc:MGI:2145198]	chr13	-	0.0206541	0.0426035	-0.0115874	0.0103619	0.795358	0.555684	0.879733	0.890896	0.962987	0.86664	0.99919	0.994368	5.03367	5.23847	4.75474	4.70052	5.04475	5.47721	4.62595	4.86544	4.824	4.65554	4.67812	4.94497	5.20874	5.1074	4.53928	4.95918
Ddb2		damage specific DNA binding protein 2 [Source:MGI Symbol;Acc:MGI:1355314]	chr2	-	0.148	0.151465	-0.0399047	-0.0364396	0.310025	0.270779	0.781759	0.793763	0.771519	0.689355	0.99919	0.994368	2.4837	2.5909	3.08654	3.27351	2.91259	3.46318	3.78272	3.16426	2.84682	2.47725	2.52542	3.26607	2.79756	3.5348	3.22196	3.06834
Spcs2		signal peptidase complex subunit 2 homolog (S. cerevisiae) [Source:MGI Symbol;Acc:MGI:1913874]	chr7	-	0.0296701	0.0167056	-0.0415552	-0.0545196	0.556967	0.731195	0.407678	0.265622	0.898072	0.93113	0.99919	0.980019	25.4719	22.0719	23.3424	22.5853	24.1381	23.5123	24.0754	24.072	22.1946	23.406	23.8762	21.6597	22.6413	23.9515	22.3115	22.785
Cbx1		chromobox 1 [Source:MGI Symbol;Acc:MGI:105369]	chr11	+	0.0264647	-0.0802252	0.0338269	-0.072863	0.718581	0.241466	0.636165	0.301611	0.948324	0.663124	0.99919	0.980729	16.7649	16.5515	15.8265	14.5794	16.2401	16.3457	14.7616	17.2353	18.4072	16.2738	15.9016	15.1196	15.6858	15.295	14.6628	15.4871
Iah1		isoamyl acetate-hydrolyzing esterase 1 homolog (S. cerevisiae) [Source:MGI Symbol;Acc:MGI:1914982]	chr12	+	0.168238	0.153112	-0.0520608	-0.0671873	0.141354	0.148749	0.643805	0.534018	0.603674	0.552325	0.99919	0.994368	7.65612	8.76775	7.73705	7.27118	8.26173	9.74028	8.87586	8.72506	6.63491	7.21021	7.69006	7.70742	7.34661	8.77596	8.96075	7.88171
Haao		3-hydroxyanthranilate 3,4-dioxygenase [Source:MGI Symbol;Acc:MGI:1349444]	chr17	-	0.715041	0.446584	0.242681	-0.0257752	0.211407	0.365528	0.670685	0.95726	0.686571	0.760395	0.99919	0.997891	0.0733181	0.0921266	0.209048	0.0316144	0.246317	0.216731	0.170718	0.159697	0.141396	0	0.186668	0.141071	0.277899	0.131327	0.278118	0.151596
Gga3		golgi associated, gamma adaptin ear containing, ARF binding protein 3 [Source:MGI Symbol;Acc:MGI:2384159]	chr11	-	-0.0363936	-0.0736989	0.0349136	-0.00239166	0.661122	0.362968	0.671708	0.976636	0.935321	0.758705	0.99919	0.99808	12.2142	13.3563	13.833	12.7936	11.9991	12.2875	12.8672	14.196	13.1412	11.0738	14.1417	14.4271	10.5228	13.3529	13.5714	13.5599
Skil		SKI-like [Source:MGI Symbol;Acc:MGI:106203]	chr3	+	-0.0319084	-0.0892634	0.00959301	-0.0477619	0.504299	0.0578231	0.840576	0.311096	0.876804	0.358962	0.99919	0.981888	25.5533	25.007	25.1168	25.4268	25.2328	24.5907	23.9931	25.7085	25.1422	26.1836	26.1269	24.6758	23.3894	23.9396	25.088	23.3978
Cd9		CD9 antigen [Source:MGI Symbol;Acc:MGI:88348]	chr6	-	-0.109524	0.112915	-0.0613799	0.161059	0.115445	0.0840343	0.367369	0.0160133	0.565738	0.430263	0.99919	0.570809	23.8658	22.6093	22.9472	24.1526	23.396	21.1422	21.0361	21.2087	23.521	25.0581	20.893	22.2599	27.1091	23.9439	22.5255	23.765
Tekt3		tektin 3 [Source:MGI Symbol;Acc:MGI:1918312]	chr11	+	-0.164663	0.0314996	0.662912	0.859075	0.849032	0.956576	0.337694	0.245886	0.974292	0.989829	0.99919	0.969816	0	0.0648436	0.0441418	0.0445038	0.0216714	0	0.0801069	0.0374678	0.149283	0	0.0218977	0.0772282	0.0977999	0.0616234	0.0244693	0.106702
Psapl1		prosaposin-like 1 [Source:MGI Symbol;Acc:MGI:1924193]	chr5	+	0.610098	2.33166	-1.77777	-0.0562059	0.385542	0.00372111	0.0458832	0.928159	0.822148	0.0751943	0.930541	0.994368	0.0352341	0.0885457	0.0401846	0.0455784	0.0591857	0	0.191429	0.0255817	0.0339749	0	0	0.0150653	0.0667742	0.056099	0.133654	0.024284
Crebzf		CREB/ATF bZIP transcription factor [Source:MGI Symbol;Acc:MGI:2675296]	chr7	+	0.11098	-0.0260948	0.0898185	-0.047256	0.0451186	0.6224	0.101756	0.377109	0.387416	0.894383	0.99919	0.994368	10.6742	10.6485	10.1319	10.7199	11.0918	10.963	11.7787	11.8478	11.3121	11.117	11.1498	11.1913	9.7349	11.5416	11.0605	11.6698
Elp6		elongator acetyltransferase complex subunit 6 [Source:MGI Symbol;Acc:MGI:1919349]	chr9	+	-0.0296325	0.0123652	0.00786268	0.0498604	0.789148	0.90405	0.941825	0.63745	0.961125	0.978997	0.99919	0.994368	4.52185	4.47992	4.37616	4.46205	4.82037	3.47022	4.25207	4.51423	4.52795	4.59684	4.40948	4.45249	4.24361	5.13144	4.39128	3.98558
Rassf9		Ras association (RalGDS/AF-6) domain family (N-terminal) member 9 [Source:MGI Symbol;Acc:MGI:2384307]	chr10	+	-0.0838943	-0.128857	-0.197563	-0.242526	0.756681	0.616395	0.451707	0.364309	0.954652	0.891646	0.99919	0.994368	0.635562	0.532403	0.893993	0.456752	0.56939	0.939374	0.493293	0.646028	0.449422	0.414781	0.647255	0.615971	0.54202	0.615589	0.562539	0.292027
Tsks		testis-specific serine kinase substrate [Source:MGI Symbol;Acc:MGI:1347560]	chr7	+	0.388747	0.363095	0.277616	0.251964	0.296503	0.242816	0.43756	0.439382	0.75975	0.664625	0.99919	0.994368	0.337918	0.363947	0.16517	0.270602	0.445994	0.2854	0.224808	0.280394	0.418939	0.189028	0.184358	0.361215	0.365947	0.461165	0.297567	0.399256
Slc24a2		solute carrier family 24 (sodium/potassium/calcium exchanger), member 2 [Source:MGI Symbol;Acc:MGI:1923626]	chr4	-	0.00999436	0.0283657	-0.00843203	0.00993929	0.75084	0.365071	0.788913	0.750802	0.952731	0.760272	0.99919	0.994368	103.072	108.902	108.587	108.437	109.367	106.402	106.47	112.769	107.521	107.201	109.976	102.858	108.379	107.839	113.195	106.349
Dok5		docking protein 5 [Source:MGI Symbol;Acc:MGI:1924079]	chr2	+	-0.0918967	-0.0197786	-0.0296533	0.0424649	0.350811	0.828381	0.755213	0.654277	0.803458	0.957499	0.99919	0.994368	7.08218	7.88196	6.53391	6.4348	5.84205	7.25256	7.02811	6.20713	7.12175	6.14064	6.52558	6.75933	7.0225	6.08104	6.59629	7.00796
Pbdc1		polysaccharide biosynthesis domain containing 1 [Source:MGI Symbol;Acc:MGI:1914933]	chrX	+	0.0846805	0.0885714	0.217734	0.221625	0.2541	0.183117	0.00223927	0.00143507	0.724611	0.596385	0.438578	0.21861	5.21721	5.33672	5.68113	5.40366	5.31773	6.19993	6.1656	5.97696	5.86501	7.4428	6.40788	6.22148	6.76967	6.93967	6.19075	7.17353
Epcam		epithelial cell adhesion molecule [Source:MGI Symbol;Acc:MGI:106653]	chr17	+	-0.232089	0.18962	-0.32086	0.100849	0.560535	0.603907	0.397795	0.794626	0.898871	0.887254	0.99919	0.994368	0.17417	0.164138	0.223472	0.319182	0.201141	0	0.202774	0.31614	0.209932	0.341002	0.129336	0.195487	0.330081	0.164653	0.247756	0.150052
Frmd3		FERM domain containing 3 [Source:MGI Symbol;Acc:MGI:2442466]	chr4	+	-0.424097	-0.220131	-0.155572	0.0483937	0.013623	0.175502	0.34629	0.775537	0.232765	0.588076	0.99919	0.994368	1.36651	1.2878	1.04103	1.56515	0.99529	0.7574	1.09376	0.992152	1.25591	1.0451	0.942265	1.3603	1.0622	0.981628	1.05292	0.927108
Arhgap20os		Rho GTPase activating protein 20, opposite strand	chr9	-	-0.422413	-0.239836	0.0775447	0.260121	0.0844837	0.275224	0.730691	0.280135	0.49777	0.693233	0.99919	0.980027	0.665198	0.835844	1.56905	1.382	0.838042	0.536279	0.985655	1.22937	1.28285	1.30237	1.43699	1.21527	1.08875	0.926725	1.17563	1.3754
Plxna1		plexin A1 [Source:MGI Symbol;Acc:MGI:107685]	chr6	-	-0.0413707	0.000124564	0.0282644	0.0697597	0.545018	0.998536	0.679035	0.304371	0.895287	0.999922	0.99919	0.981675	22.0501	23.6219	25.032	22.9724	22.9743	20.5417	23.8195	24.2596	24.3488	22.5393	24.7414	23.9805	20.9978	23.7507	26.4731	24.5706
Gabarap		gamma-aminobutyric acid receptor associated protein [Source:MGI Symbol;Acc:MGI:1861742]	chr11	+	-0.000533644	0.0897602	-0.0400299	0.050264	0.991231	0.0582617	0.408706	0.29004	0.99822	0.360283	0.99919	0.980729	112.777	96.0797	104.859	104.224	107.618	107.341	107.149	99.4769	98.0258	104.45	102.362	102.888	110.654	108.118	106.229	109.094
Hsf3		heat shock transcription factor 3 [Source:MGI Symbol;Acc:MGI:3045337]	chrX	-	0.0775869	0.637098	-0.645698	-0.0861873	0.905969	0.302589	0.332441	0.888608	0.983379	0.714075	0.99919	0.994368	0.0910155	0.057182	0.0648771	0.0392455	0.0573324	0.134523	0.0706419	0.0330408	0.0438814	0.0890981	0.0193104	0.0389162	0.0431222	0.0815136	0.0215781	0.0627296
Kif11		kinesin family member 11 [Source:MGI Symbol;Acc:MGI:1098231]	chr19	+	-0.266553	-0.558829	0.180077	-0.112199	0.156759	0.000609626	0.28006	0.546568	0.623659	0.0223108	0.99919	0.994368	0.577294	0.561592	0.430087	0.441644	0.39102	0.302767	0.476976	0.378581	0.413008	0.510442	0.576853	0.557376	0.361747	0.359508	0.344373	0.410717
S100a13		S100 calcium binding protein A13 [Source:MGI Symbol;Acc:MGI:109581]	chr3	+	0.289474	0.291591	-0.0759228	-0.073806	0.0102816	0.00739621	0.505234	0.492913	0.201424	0.116041	0.99919	0.994368	15.9401	10.882	15.1378	13.9089	17.4465	18.922	17.3402	16.6764	11.2555	17.9387	12.0365	14.3289	16.5911	15.5124	15.7115	18.8582
Hist1h4b		histone cluster 1, H4b [Source:MGI Symbol;Acc:MGI:2448420]	chr13	+	0.298056	-0.297935	0.352091	-0.2439	0.0884779	0.0699874	0.040136	0.146431	0.505106	0.395638	0.92848	0.931803	10.3701	10.274	8.24487	11.6948	10.301	14.1482	16.0976	10.2802	15.1916	9.76119	14.132	11.5114	10.2989	10.3194	11.3472	9.75877
2810410L24Rik	Reno1	RIKEN cDNA 2810410L24 gene [Source:MGI Symbol;Acc:MGI:1923627]	chr11	-	0.493501	0.0900745	0.130899	-0.272528	0.0183456	0.650754	0.536389	0.166403	0.266917	0.903934	0.99919	0.933165	0.998878	0.924828	1.3191	1.15612	1.50128	1.24325	2.04021	1.67949	1.41942	2.0586	0.959255	1.21386	1.07106	1.26604	1.37104	1.8117
Kxd1		KxDL motif containing 1 [Source:MGI Symbol;Acc:MGI:1922870]	chr8	-	0.0151286	0.0778926	-0.0206616	0.0421024	0.813681	0.181402	0.738363	0.488293	0.966558	0.595439	0.99919	0.994368	18.3025	20.123	17.4441	17.8842	18.8742	18.3252	17.7569	18.5396	16.9368	17.7724	18.4764	17.7972	18.9515	19.6084	18.7915	17.5483
Prkcdbp	Cavin3	protein kinase C, delta binding protein [Source:MGI Symbol;Acc:MGI:1923422]	chr7	-	0.169035	0.267071	-0.00745838	0.0905784	0.109739	0.00671683	0.943163	0.36294	0.552373	0.108665	0.99919	0.994368	10.3211	8.24291	9.80107	9.39115	10.946	10.4716	12.695	8.95426	8.60281	10.7887	9.24168	9.70504	12.0179	11.4718	11.82	10.188
Cd33		CD33 antigen [Source:MGI Symbol;Acc:MGI:99440]	chr7	-	0.512174	0.343882	-0.163184	-0.331475	0.00101233	0.0233039	0.311892	0.0233463	0.0491018	0.221751	0.99919	0.65631	1.84998	2.0614	1.40328	1.41479	2.0375	2.37317	2.60081	2.25552	1.58192	1.84517	1.14048	1.44769	1.65377	1.83399	1.93644	1.8043
Pdgfra		platelet derived growth factor receptor, alpha polypeptide [Source:MGI Symbol;Acc:MGI:97530]	chr5	+	-0.0604596	-0.0681503	0.0522243	0.0445336	0.288348	0.218005	0.355435	0.424486	0.752738	0.638682	0.99919	0.994368	12.4815	12.5032	11.9373	12.6479	12.4186	12.5611	10.8765	12.0023	13.1529	13.8746	12.4861	12.3452	13.3103	11.869	11.7607	12.1371
Prr5		proline rich 5 (renal) [Source:MGI Symbol;Acc:MGI:1924714]	chr15	+	-0.0823742	-0.168528	0.29476	0.208606	0.634905	0.292414	0.0773261	0.211004	0.923672	0.706097	0.989236	0.953928	2.59198	3.25691	2.77489	2.88903	2.99849	2.89133	2.96072	2.02394	4.24418	2.20225	4.08817	3.10526	2.47928	3.12438	3.50156	3.43806
Uspl1		ubiquitin specific peptidase like 1 [Source:MGI Symbol;Acc:MGI:2442342]	chr5	+	0.0138809	-0.022961	0.0336249	-0.00321705	0.798354	0.654674	0.527804	0.951086	0.962987	0.90532	0.99919	0.996651	11.3602	12.1534	12.1043	12.3249	11.5244	12.3064	12.9426	12.3887	11.8561	12.6841	11.9642	12.7433	12.494	11.5135	12.4498	12.3105
Rasgef1c		RasGEF domain family, member 1C [Source:MGI Symbol;Acc:MGI:1921813]	chr11	+	-0.013684	0.0436284	0.254799	0.312112	0.941498	0.782689	0.138609	0.0702722	0.991276	0.945312	0.99919	0.829405	1.15976	1.00502	1.10606	0.913945	1.05804	1.00485	1.21055	0.871076	1.27256	0.93958	1.42546	1.17132	1.40213	1.15409	1.17568	1.54353
Gm19619		predicted gene, 19619	chr5	-	0.378622	0.224902	-0.0110421	-0.164762	0.174481	0.360829	0.967725	0.516675	0.647879	0.757487	0.99919	0.994368	0.0942661	0.27638	0.268777	0.270981	0.369476	0.278655	0.243883	0.342209	0.151495	0.18456	0.280001	0.255272	0.238199	0.312684	0.297984	0.25988
As3mt		arsenic (+3 oxidation state) methyltransferase [Source:MGI Symbol;Acc:MGI:1929882]	chr19	+	0.211697	0.319321	-0.0132507	0.094373	0.0615869	0.00261904	0.906585	0.374826	0.439527	0.0595397	0.99919	0.994368	5.12515	5.47393	4.86616	5.08286	5.44528	6.36307	6.12596	6.0654	5.13966	6.42198	4.56701	4.91969	7.26044	6.37512	6.124	5.22787
Cd320		CD320 antigen [Source:MGI Symbol;Acc:MGI:1860083]	chr17	+	0.0348062	-0.0507684	0.0422045	-0.0433701	0.731507	0.597547	0.672312	0.657732	0.950336	0.884558	0.99919	0.994368	6.2563	5.71727	6.4519	5.67566	5.42522	6.42483	6.33782	7.07902	5.99354	7.79481	6.10248	5.92333	5.46639	6.24189	6.60723	5.71194
Rplp0		ribosomal protein, large, P0 [Source:MGI Symbol;Acc:MGI:1927636]	chr5	+	0.00592796	0.0044677	0.00324179	0.00178153	0.913336	0.933838	0.952573	0.973577	0.984979	0.98554	0.99919	0.99808	126.43	118.235	119.302	122.206	127.247	123.179	129.37	111.628	125.729	130.872	117.153	116.962	126.618	119.731	122.056	121.201
Chd3		chromodomain helicase DNA binding protein 3 [Source:MGI Symbol;Acc:MGI:1344395]	chr11	-	-0.106859	-0.166336	-0.0304683	-0.0899455	0.000927414	2.13998e-07	0.34454	0.00507317	0.0459147	3.65745e-05	0.99919	0.368659	124.561	127.77	117.655	125.575	118.562	116.062	112.52	115.825	120.371	120.271	123.336	121.446	106.848	108.745	105.466	111.75
Acta1		actin, alpha 1, skeletal muscle [Source:MGI Symbol;Acc:MGI:87902]	chr8	-	0.0586065	-0.0408513	0.0108526	-0.0886053	0.677581	0.758519	0.937462	0.512444	0.93846	0.940137	0.99919	0.994368	4.96976	5.23978	3.50179	4.21198	4.48592	3.79935	4.34499	5.18432	4.29641	3.91442	4.02375	4.76284	4.00556	4.59303	3.90038	4.29141
Gcn1l1	Gcn1	GCN1 general control of amino-acid synthesis 1-like 1 (yeast) [Source:MGI Symbol;Acc:MGI:2444248]	chr5	+	-0.128965	0.00776501	0.00894736	0.145677	0.0598032	0.908496	0.89566	0.0317908	0.434892	0.979503	0.99919	0.710273	14.5964	15.5699	16.0424	15.5491	13.8072	13.1771	13.6763	16.1862	15.4417	13.6721	16.4468	16.3278	14.4631	15.1708	16.4462	16.6317
Ccar2		cell cycle activator and apoptosis regulator 2 [Source:MGI Symbol;Acc:MGI:2444228]	chr14	-	-0.0277526	-0.0401011	0.071958	0.0596095	0.583912	0.416403	0.152742	0.230376	0.90725	0.795527	0.99919	0.963479	31.4725	33.1226	32.3436	33.4516	33.1181	31.2978	31.1407	33.0532	35.3472	31.8293	34.5025	34.8958	31.1083	33.3004	34.0394	35.3007
Hmgn3		high mobility group nucleosomal binding domain 3 [Source:MGI Symbol;Acc:MGI:2138069]	chr9	-	-0.0321504	-0.15117	0.134742	0.0157225	0.660945	0.0286233	0.0597634	0.824336	0.935146	0.250054	0.976958	0.994368	37.0392	38.124	29.6321	33.8962	32.5568	39.0202	30.4301	33.6153	38.1852	37.8018	36.9934	36.834	33.5107	34.3291	32.6497	34.0149
Lmbrd1		LMBR1 domain containing 1 [Source:MGI Symbol;Acc:MGI:1915671]	chr1	+	0.0805072	0.0477046	0.000275108	-0.0325275	0.138719	0.375409	0.995972	0.544737	0.600608	0.768187	0.999516	0.994368	33.4033	32.7079	31.9986	34.8279	36.6032	35.3247	35.9761	33.6416	33.4774	34.5733	32.741	32.7495	37.5901	33.8495	33.816	32.394
Hspa13		heat shock protein 70 family, member 13 [Source:MGI Symbol;Acc:MGI:1309463]	chr16	-	-0.014891	0.0428054	-0.0737553	-0.0160588	0.755732	0.35393	0.120865	0.729902	0.954194	0.752278	0.99919	0.994368	18.7419	18.6448	19.0692	17.9484	18.3859	19.3811	17.8443	18.8063	16.762	19.8039	17.4614	17.5488	18.0456	18.4657	18.1519	18.2537
Shank2		SH3/ankyrin domain gene 2 [Source:MGI Symbol;Acc:MGI:2671987]	chr7	+	0.029951	-0.162103	0.0698317	-0.122223	0.607287	0.00474422	0.229333	0.0338119	0.915661	0.0878051	0.99919	0.726497	18.4615	15.7217	19.0532	18.013	18.3151	18.8892	18.0945	18.3725	19.3775	17.0477	19.6821	18.7271	16.1388	17.8275	17.0656	16.1206
Galt		galactose-1-phosphate uridyl transferase [Source:MGI Symbol;Acc:MGI:95638]	chr4	+	-0.169445	-0.0257547	-0.0639928	0.0796979	0.00905161	0.672181	0.309975	0.204689	0.186075	0.91202	0.99919	0.9487	16.0188	18.7186	15.7235	15.7493	14.7543	15.1872	13.443	15.1489	15.4896	15.6374	15.8985	15.4061	13.861	15.5565	15.8081	16.2669
Slc6a9		solute carrier family 6 (neurotransmitter transporter, glycine), member 9 [Source:MGI Symbol;Acc:MGI:95760]	chr4	+	-0.0658008	0.0246459	0.118204	0.20865	0.415896	0.748474	0.136655	0.0077257	0.836344	0.937921	0.99919	0.420541	9.38005	11.5451	8.89151	10.4782	10.0781	8.59401	9.51554	9.85711	10.0498	9.77312	10.6839	12.0673	11.2534	10.3768	11.0412	11.5877
Rin1		Ras and Rab interactor 1 [Source:MGI Symbol;Acc:MGI:2385695]	chr19	+	-0.102307	-0.107641	0.0736449	0.0683104	0.106038	0.0808021	0.240415	0.272255	0.544731	0.42208	0.99919	0.980027	20.6732	20.387	20.7592	19.4036	18.392	18.6445	18.2472	20.8451	21.3434	20.7425	22.1131	21.1337	17.2273	21.2693	20.9194	19.8766
F2		coagulation factor II [Source:MGI Symbol;Acc:MGI:88380]	chr2	-	0.225641	0.341104	0.314677	0.43014	0.809319	0.643609	0.729303	0.591167	0.965229	0.901316	0.99919	0.994368	0	0	0.0643549	0.0194648	0.037914	0	0.0700734	0.0327749	0.0435282	0.176762	0.03831	0.0193015	0.0213876	0.0898417	0.0642134	0
Paqr7		progestin and adipoQ receptor family member VII [Source:MGI Symbol;Acc:MGI:1919154]	chr4	+	0.0545677	0.0135113	0.122993	0.0819369	0.383409	0.823935	0.0481812	0.179798	0.821116	0.955589	0.948877	0.943187	19.1799	19.5058	16.2597	17.5916	18.0306	18.9305	18.2389	20.1043	20.68	18.7549	20.0608	18.8337	18.8532	19.1797	20.9263	20.3076
Cops7a		COP9 (constitutive photomorphogenic) homolog, subunit 7a (Arabidopsis thaliana) [Source:MGI Symbol;Acc:MGI:1349400]	chr6	-	-0.0292531	-0.0100565	-0.0177951	0.00140146	0.53967	0.828925	0.707851	0.976089	0.892427	0.957499	0.99919	0.99808	54.241	55.2613	53.5135	56.3955	55.3235	53.9343	55.1688	51.9238	57.6512	50.3445	54.5396	53.5759	54.1759	53.5895	55.4774	52.2118
Prokr2		prokineticin receptor 2 [Source:MGI Symbol;Acc:MGI:2181363]	chr2	-	-0.317975	-0.571753	0.146666	-0.107113	0.0464212	0.000156691	0.336349	0.499415	0.39193	0.00807139	0.99919	0.994368	1.38581	1.64182	1.34909	1.81828	1.21382	1.14118	1.44438	1.17865	1.77535	1.51166	1.47012	1.97655	1.31317	0.981088	1.03259	1.36447
Syncrip		synaptotagmin binding, cytoplasmic RNA interacting protein [Source:MGI Symbol;Acc:MGI:1891690]	chr9	-	-0.0336068	-0.0817029	0.0155104	-0.0325857	0.52139	0.107857	0.765399	0.524962	0.883984	0.479864	0.99919	0.994368	11.5289	12.9223	11.2049	11.1764	11.1877	12.0879	11.5035	11.141	11.3636	11.9579	11.8377	11.8636	11.7292	11.1321	10.5525	11.0569
Ccdc152		coiled-coil domain containing 152 [Source:MGI Symbol;Acc:MGI:3641617]	chr15	-	-0.148531	0.384611	-0.454105	0.079036	0.66023	0.199553	0.156546	0.804928	0.934914	0.616721	0.99919	0.994368	0.337373	1.13046	0.545098	0.775861	0.566714	0.831076	0.698275	0.408249	0.433755	0.440354	0.524915	0.456802	0.532813	0.626685	0.639881	0.697572
Chrdl2		chordin-like 2 [Source:MGI Symbol;Acc:MGI:1916371]	chr7	+	-0.0137338	0.178193	-0.899424	-0.707497	0.982235	0.788202	0.159293	0.267587	0.997329	0.945995	0.99919	0.980019	0.104229	0.196451	0.074296	0.0449432	0.109427	0	0.0404489	0.113513	0.0502521	0	0.0442279	0.0445661	0.0493827	0.0622318	0.0494217	0
Ndp		Norrie disease (pseudoglioma) (human) [Source:MGI Symbol;Acc:MGI:102570]	chrX	-	0.00712458	0.118637	0.0339871	0.145499	0.962782	0.409314	0.820846	0.321184	0.994217	0.791088	0.99919	0.983854	3.30479	3.27527	2.77375	3.57256	3.32298	2.47667	3.43207	3.48087	3.72528	2.36942	3.00217	3.60229	4.23421	3.01998	3.53129	3.62511
Becn1		beclin 1, autophagy related [Source:MGI Symbol;Acc:MGI:1891828]	chr11	-	0.0321554	0.00160155	0.00898046	-0.0215734	0.491878	0.971867	0.84713	0.636337	0.87069	0.99304	0.99919	0.994368	53.4206	53.2445	51.5404	51.7091	53.9041	58.9727	52.917	51.0088	52.1932	56.8369	50.9236	52.5693	51.667	53.5816	53.2791	52.6848
E230019M04Rik	Pih1h3b	RIKEN cDNA E230019M04 gene [Source:MGI Symbol;Acc:MGI:3607720]	chrX	+	0.0404058	-1.15389	0.743078	-0.451222	0.969643	0.230746	0.45761	0.678477	0.995683	0.651176	0.99919	0.994368	0.118941	0.0747269	0.0339132	0	0.0249745	0.175798	0	0.0431786	0.172036	0	0.126177	0.0127142	0	0.035508	0.0845966	0
Gpr124	Adgra2	G protein-coupled receptor 124 [Source:MGI Symbol;Acc:MGI:1925810]	chr8	+	-0.083948	-0.181128	0.0124075	-0.0847728	0.432842	0.0756671	0.905526	0.417606	0.846729	0.410071	0.99919	0.994368	2.27729	2.53446	2.79668	2.28655	2.24056	2.42824	2.60078	2.26755	2.63508	2.07007	2.71262	2.45863	1.83422	2.41507	2.25988	2.35432
Nckap1		NCK-associated protein 1 [Source:MGI Symbol;Acc:MGI:1355333]	chr2	-	-0.0444389	-0.0368891	-0.0422048	-0.0346549	0.117454	0.190279	0.1372	0.218371	0.568699	0.606137	0.99919	0.956234	199.183	202.922	197.59	198.022	195.679	198.734	195.835	188.769	192.772	203.941	192.804	188.124	187.583	189.901	190.649	187.857
Plbd1		phospholipase B domain containing 1 [Source:MGI Symbol;Acc:MGI:1914107]	chr6	-	0.349171	-0.33565	-0.049242	-0.734063	0.458393	0.458291	0.915118	0.114989	0.860603	0.818997	0.99919	0.905717	0.136385	0.171372	0.16851	0.0588086	0.152732	0.268773	0.176426	0.132029	0.043837	0.178016	0.135036	0.136069	0.0646178	0.0723831	0.194006	0.093999
Lao1		L-amino acid oxidase 1 [Source:MGI Symbol;Acc:MGI:2140628]	chr4	+	-0.497622	-0.895045	1.35846	0.961042	0.502697	0.127645	0.0305185	0.174143	0.876156	0.517246	0.899013	0.940972	0	0.0575909	0.196023	0.0592892	0.115485	0.0677424	0.071147	0	0.220976	0	0.427867	0.235167	0.0217153	0.164193	0.217324	0.126356
Fbxw9		F-box and WD-40 domain protein 9 [Source:MGI Symbol;Acc:MGI:1915878]	chr8	+	0.125129	-0.0774765	0.0163285	-0.186277	0.225698	0.431283	0.87305	0.0613995	0.697642	0.804811	0.99919	0.809823	7.16177	7.83586	6.05655	7.24764	7.26314	7.70491	7.56275	8.06497	6.71791	7.53551	6.30535	7.59303	5.81686	7.15585	6.7455	6.81641
Slc7a14		solute carrier family 7 (cationic amino acid transporter, y+ system), member 14 [Source:MGI Symbol;Acc:MGI:3040688]	chr3	-	0.0276826	0.0986003	-0.0232236	0.0476941	0.553256	0.0331149	0.619073	0.302453	0.898072	0.268642	0.99919	0.980729	35.4397	38.3062	37.3798	38.0745	36.5141	38.3515	38.6637	39.772	37.335	34.9018	38.1103	36.4658	37.9732	39.7316	40.0683	39.7416
Fbxo6		F-box protein 6 [Source:MGI Symbol;Acc:MGI:1354743]	chr4	-	-0.116764	0.0301961	-0.11277	0.0341897	0.149259	0.688141	0.150836	0.660504	0.613668	0.917729	0.99919	0.994368	8.85303	9.34007	7.38216	7.90487	7.155	7.96208	7.38989	7.97402	7.9729	7.19485	7.2829	7.56178	7.75582	7.97864	7.76194	7.02268
Fastkd5		FAST kinase domains 5 [Source:MGI Symbol;Acc:MGI:2139469]	chr2	-	-0.0760128	0.0306483	-0.030522	0.0761391	0.332954	0.67184	0.686465	0.312288	0.789111	0.911707	0.99919	0.981888	5.41738	5.3459	5.62052	5.62585	4.78824	5.6594	5.78973	5.29242	5.63402	5.33102	5.21135	5.51801	5.99344	5.19333	5.48712	5.7277
Cxcl12		chemokine (C-X-C motif) ligand 12 [Source:MGI Symbol;Acc:MGI:103556]	chr6	+	0.209283	0.126866	-0.137772	-0.220189	0.0177728	0.147448	0.122757	0.0109982	0.264093	0.551348	0.99919	0.505208	5.68951	4.28313	5.17039	5.01466	6.35213	5.46414	4.88281	6.72401	4.2536	4.66182	4.8019	4.6484	4.44719	5.08305	5.33015	5.26872
Ash2l		ash2 (absent, small, or homeotic)-like (Drosophila) [Source:MGI Symbol;Acc:MGI:1344416]	chr8	-	-0.0553864	-0.0144291	-0.0402081	0.000749244	0.234546	0.738561	0.37248	0.98666	0.706731	0.934131	0.99919	0.998897	13.2552	14.4692	14.4026	13.9359	13.8195	13.767	13.724	13.2097	13.7685	13.5772	13.5946	13.7205	12.9483	13.8678	13.7594	13.5801
A530050N04Rik	Lncbate10	brown adipose tissue enriched long noncoding RNA 10	chr18	-	0.764997	0.0283483	0.632176	-0.104473	0.065664	0.931023	0.107453	0.767192	0.447716	0.984652	0.99919	0.994368	0.34745	0.124738	0.0990667	0.128416	0.250132	0	0.269674	0.360379	0.239309	0.09718	0.294869	0.201619	0.282202	0.237087	0.188284	0.205259
Ttyh2		tweety homolog 2 (Drosophila) [Source:MGI Symbol;Acc:MGI:2157091]	chr11	+	0.0342672	0.2101	0.0191445	0.194978	0.646686	0.00377083	0.797218	0.00737038	0.928151	0.075633	0.99919	0.415247	14.5674	16.7383	13.2454	15.5187	16.1171	14.5458	16.2241	14.385	17.0765	12.5574	15.0183	15.2275	18.8479	17.0388	16.9543	17.1988
Gm13157		predicted gene 13157 [Source:MGI Symbol;Acc:MGI:3651978]	chr4	-	-0.217207	-0.179603	-0.160335	-0.12273	0.151387	0.203533	0.266884	0.409842	0.614459	0.622545	0.99919	0.994368	1.77575	1.81809	1.66896	1.44632	1.36715	1.65253	1.53139	1.26541	1.17324	1.86711	1.4233	1.53261	1.3399	1.28931	1.49689	1.0199
Tmem243		transmembrane protein 243, mitochondrial [Source:MGI Symbol;Acc:MGI:3606159]	chr5	+	0.480124	0.204154	-0.0218386	-0.297809	0.000837235	0.136931	0.881332	0.0271285	0.0438523	0.531398	0.99919	0.686805	3.72408	4.79357	4.73939	3.52495	6.2938	5.50428	6.2039	5.34178	3.41582	5.5129	4.12407	4.11677	4.90598	5.00745	4.47917	4.56999
Inpp5f		inositol polyphosphate-5-phosphatase F [Source:MGI Symbol;Acc:MGI:2141867]	chr7	+	0.0373409	0.00587024	0.0310577	-0.000412945	0.475782	0.908987	0.552596	0.993594	0.866594	0.979503	0.99919	0.99972	25.9379	27.0726	25.4148	27.6669	27.3744	28.9625	26.1272	27.3685	25.9968	29.6913	26.2464	27.1919	29.1171	26.7719	26.5816	26.4891
Mpzl3		myelin protein zero-like 3 [Source:MGI Symbol;Acc:MGI:2442647]	chr9	+	0.0662481	0.0820073	0.0951064	0.110866	0.757241	0.669373	0.645198	0.58027	0.954652	0.911376	0.99919	0.994368	2.34108	1.96109	1.60695	1.83199	1.89343	2.43493	1.81703	1.88859	2.50824	2.5464	2.02358	1.59417	1.60215	2.03627	2.5079	2.33063
Mapt		microtubule-associated protein tau [Source:MGI Symbol;Acc:MGI:97180]	chr11	+	0.0266246	0.0580468	0.0443596	0.0757818	0.538438	0.176589	0.305251	0.0777862	0.891545	0.589606	0.99919	0.851065	94.6454	101.172	96.5715	97.6249	103.028	97.039	98.3556	101.259	102.152	93.6965	103.376	102.633	101.799	102.316	107.725	107.527
Card11		caspase recruitment domain family, member 11 [Source:MGI Symbol;Acc:MGI:1916978]	chr5	-	1.50161	0.673174	1.09348	0.265047	0.10985	0.398216	0.267115	0.733262	0.552598	0.783417	0.99919	0.994368	0.0218243	0	0.0124453	0.00941052	0.03666	0.0645135	0.0338779	0.0158455	0.0420886	0.128187	0	0.0139973	0.0517005	0.00868703	0.0517413	0.0752084
Pcdhgb8		protocadherin gamma subfamily B, 8	chr18	+	-0.167025	0.0684843	-0.0265614	0.208948	0.279849	0.614051	0.854226	0.15313	0.746159	0.890427	0.99919	0.931803	0.796923	0.830396	0.798051	0.762691	0.816255	0.718213	0.648706	0.606829	0.67473	0.761106	0.734056	0.847711	0.791984	0.878133	0.774177	0.776994
Plekha8		pleckstrin homology domain containing, family A (phosphoinositide binding specific) member 8 [Source:MGI Symbol;Acc:MGI:2681164]	chr6	+	-0.171453	-0.0551709	-0.0634946	0.052787	0.0181923	0.423798	0.370623	0.455504	0.266645	0.80023	0.99919	0.994368	3.68571	4.92168	4.3427	4.21958	3.78052	3.32169	4.29599	3.76692	4.12362	3.97264	4.02163	4.18692	4.07662	3.70859	3.95805	4.13346
Sema5b		sema domain, seven thrombospondin repeats (type 1 and type 1-like), transmembrane domain (TM) and short cytoplasmic domain, (semaphorin) 5B [Source:MGI Symbol;Acc:MGI:107555]	chr16	+	-0.206893	-0.223536	0.0987368	0.0820932	0.049017	0.0216566	0.32583	0.421512	0.400352	0.212673	0.99919	0.994368	2.60006	3.16805	2.79126	2.50556	2.51464	2.56196	2.04862	2.43121	3.05795	2.66097	3.05076	2.8509	2.17445	2.4227	2.66184	2.87807
Gnao1		guanine nucleotide binding protein, alpha O [Source:MGI Symbol;Acc:MGI:95775]	chr8	+	-0.00211494	-0.0237884	0.011902	-0.00977142	0.966417	0.63373	0.812674	0.844859	0.994965	0.897826	0.99919	0.994368	48.3642	46.8873	55.2554	49.326	50.8709	49.6798	51.1227	49.6342	52.0861	48.0157	49.3338	52.5075	48.2815	50.4886	49.6734	50.4762
Aurkaip1		aurora kinase A interacting protein 1 [Source:MGI Symbol;Acc:MGI:1913327]	chr4	+	-0.0157683	0.0123106	0.0440913	0.0721702	0.7775	0.815205	0.420459	0.179514	0.958524	0.953834	0.99919	0.943187	42.0129	40.0127	40.0215	40.0404	39.8685	40.9219	43.7851	36.9705	44.9491	39.0932	39.6865	42.4973	44.3121	42.0143	41.8834	40.0576
Pln		phospholamban [Source:MGI Symbol;Acc:MGI:97622]	chr10	+	-0.375371	-0.18877	-0.154011	0.0325902	0.0692632	0.332028	0.434187	0.873336	0.456572	0.737599	0.99919	0.994368	0.832278	0.954848	1.44446	1.18585	0.820593	1.06967	0.758318	1.07718	1.39571	1.13356	0.967359	0.92834	0.78865	0.98665	1.09812	0.773142
Nxph2		neurexophilin 2 [Source:MGI Symbol;Acc:MGI:107491]	chr2	+	-0.290473	-0.128616	0.055047	0.216904	0.24065	0.56379	0.812288	0.363817	0.712004	0.86979	0.99919	0.994368	0.869924	0.699576	0.73419	0.73521	0.789093	0.77146	0.540155	0.378964	0.536854	0.88566	0.679212	0.959656	0.972699	0.692537	0.577481	0.62355
Zfhx3		zinc finger homeobox 3 [Source:MGI Symbol;Acc:MGI:99948]	chr8	+	0.535643	0.382402	-0.062097	-0.215338	0.0015773	0.0205667	0.720977	0.179768	0.0669166	0.207213	0.99919	0.943187	0.22928	0.157768	0.286398	0.235392	0.394311	0.314675	0.351675	0.313119	0.168447	0.245826	0.247861	0.239252	0.256058	0.28031	0.362388	0.300998
Gm10466		predicted gene 10466 [Source:MGI Symbol;Acc:MGI:3641991]	chr11	-	0.428775	0.402082	-0.0699515	-0.0966453	0.351909	0.332653	0.881173	0.818011	0.804017	0.738156	0.99919	0.994368	0.145566	0.0914541	0.083009	0.188302	0.152824	0.107575	0.282453	0.13211	0.0350909	0.0712496	0.123537	0.155602	0.103451	0.210039	0.103533	0.200653
Spink7		serine peptidase inhibitor, Kazal type 7 (putative) [Source:MGI Symbol;Acc:MGI:3644691]	chr18	-	-0.837077	0.228973	-0.0683086	0.997742	0.321139	0.743328	0.925847	0.216096	0.781718	0.93619	0.99919	0.956121	0.347835	0.874131	0.793412	0.29997	0.146072	0.514107	0.269973	0.505089	1.34161	0	0	0.743631	1.3184	0.484588	0.164931	0.719202
Aldh18a1		aldehyde dehydrogenase 18 family, member A1 [Source:MGI Symbol;Acc:MGI:1888908]	chr19	-	-0.0290962	-0.0706926	0.0880026	0.0464062	0.669905	0.272343	0.187204	0.481806	0.936389	0.690734	0.99919	0.994368	9.08354	8.92001	9.61981	8.57962	9.46704	8.08549	8.57084	9.32919	9.96112	8.91708	9.65231	9.77507	8.22161	9.19106	9.28979	10.2939
Erbb4		v-erb-a erythroblastic leukemia viral oncogene homolog 4 (avian) [Source:MGI Symbol;Acc:MGI:104771]	chr1	-	0.0622473	0.0497176	-0.0373369	-0.0498667	0.235539	0.329184	0.475792	0.328877	0.707813	0.735679	0.99919	0.986432	15.7685	16.582	17.1245	17.8346	18.2191	17.542	19.1271	16.2241	16.4856	16.7571	16.2447	16.6393	17.8284	17.1221	16.673	16.7668
Stmnd1		stathmin domain containing 1 [Source:MGI Symbol;Acc:MGI:2686420]	chr13	+	1.05199	-0.341288	0.989784	-0.403496	0.142745	0.55884	0.14889	0.51378	0.605893	0.867976	0.99919	0.994368	0	0.248194	0.0563188	0.0283904	0.193548	0.0973145	0.153308	0.0478037	0	0.128908	0.19557	0.126685	0.0623896	0.131038	0.156097	0
Igsf11		immunoglobulin superfamily, member 11 [Source:MGI Symbol;Acc:MGI:2388477]	chr16	+	0.0763723	0.0273843	0.0315063	-0.0174817	0.147212	0.581972	0.543483	0.729727	0.611866	0.87881	0.99919	0.994368	13.7295	13.7484	14.5111	13.7228	15.3309	14.2281	15.2902	14.284	13.6192	12.9253	15.3013	14.3668	14.2434	15.0286	14.7037	14.2845
Lamc2		laminin, gamma 2 [Source:MGI Symbol;Acc:MGI:99913]	chr1	-	-0.13034	-0.170015	0.241685	0.20201	0.428022	0.264583	0.127179	0.202441	0.845278	0.684598	0.99919	0.9487	1.4424	0.9608	1.01082	1.20644	1.11658	1.13016	1.03859	0.946309	1.91032	0.986704	1.18724	1.31149	1.31738	1.11369	1.28546	1.12588
Rnf144a		ring finger protein 144A [Source:MGI Symbol;Acc:MGI:1344401]	chr12	-	0.113208	-0.0369903	0.102915	-0.0472834	0.0709662	0.524428	0.0919847	0.429036	0.460944	0.850197	0.99919	0.994368	4.77163	4.88378	5.18479	5.39441	6.02605	5.1035	5.61587	5.26594	5.53805	5.46944	5.30855	5.64961	5.41757	5.28357	5.52881	5.29779
Gprasp2		G protein-coupled receptor associated sorting protein 2 [Source:MGI Symbol;Acc:MGI:2442071]	chrX	+	0.0930225	0.102569	-0.0598425	-0.0502962	0.0934041	0.0617608	0.281898	0.358148	0.51949	0.371252	0.99919	0.994368	49.3366	45.8672	42.7911	44.6657	47.4289	52.1457	47.3779	49.166	43.0631	45.559	42.3889	44.3663	49.5789	48.1785	44.3353	45.781
Pcdhb6		protocadherin beta 6 [Source:MGI Symbol;Acc:MGI:2136740]	chr18	+	1.11453	0.998447	0.327306	0.211222	9.56859e-14	3.78272e-13	0.0362752	0.105965	1.31185e-10	2.32481e-10	0.91176	0.900533	1.50923	1.55602	1.66611	1.38498	3.94904	2.85985	3.06365	3.23113	2.01503	1.89415	1.82273	1.97731	4.32702	3.28868	4.07355	3.89405
Wwc2		WW, C2 and coiled-coil domain containing 2 [Source:MGI Symbol;Acc:MGI:1261872]	chr8	-	-0.0636213	-0.0987846	0.0698867	0.0347234	0.266825	0.0669798	0.210333	0.531388	0.73514	0.386337	0.99919	0.994368	8.91884	9.23441	8.92588	9.47596	8.49463	10.0976	8.18225	8.93619	10.3889	8.69601	9.52951	9.53755	8.94148	8.80423	9.29532	8.90089
Ptprr		protein tyrosine phosphatase, receptor type, R [Source:MGI Symbol;Acc:MGI:109559]	chr10	+	-0.0916365	-0.110114	0.0359766	0.0174992	0.172939	0.0770413	0.578042	0.787594	0.646997	0.413048	0.99919	0.994368	6.45621	6.57388	6.50003	6.62374	5.82453	6.84422	6.27239	6.15843	6.37575	7.23553	6.28214	7.04887	6.70845	6.00372	6.31261	5.90741
Mcm5		minichromosome maintenance deficient 5, cell division cycle 46 (S. cerevisiae) [Source:MGI Symbol;Acc:MGI:103197]	chr8	+	-0.0568391	-0.0624353	0.0454964	0.0399001	0.676753	0.623205	0.730997	0.761109	0.938058	0.894839	0.99919	0.994368	2.07176	1.64762	2.12357	1.70751	2.03741	1.66672	1.46552	2.09445	1.82071	2.05379	2.13659	1.89502	1.80163	2.05641	1.79062	1.86169
Vsig10l		ZV-set and immunoglobulin domain containing 10 like [Source:MGI Symbol;Acc:MGI:1922940]	chr7	+	0.0217984	-0.0995746	0.240565	0.119192	0.933791	0.66219	0.327728	0.628109	0.988721	0.907426	0.99919	0.994368	0.390973	0.262011	0.319565	0.370889	0.437833	0.231147	0.242764	0.378487	0.4524	0.255157	0.353926	0.44579	0.419875	0.456499	0.296616	0.251501
Serpina3i		serine (or cysteine) peptidase inhibitor, clade A, member 3I [Source:MGI Symbol;Acc:MGI:2182841]	chr12	+	0.688098	0.930124	0.0362981	0.278324	0.308642	0.105539	0.960538	0.623303	0.770438	0.475487	0.99919	0.994368	0	0.0514195	0.0816747	0.0176453	0.120294	0.120966	0.063523	0	0.0789185	0	0.0520933	0.043743	0.0581648	0.105876	0.135825	0.056408
Hipk3		homeodomain interacting protein kinase 3 [Source:MGI Symbol;Acc:MGI:1314882]	chr2	-	0.0392404	-0.016973	0.0411756	-0.0150378	0.432738	0.730974	0.41033	0.760677	0.846617	0.930981	0.99919	0.994368	24.279	25.844	25.8094	25.6563	25.3037	26.8252	27.5787	25.6506	26.6321	27.9632	24.6536	26.0118	26.6875	25.7281	25.1305	26.0327
Cxcl5		chemokine (C-X-C motif) ligand 5 [Source:MGI Symbol;Acc:MGI:1096868]	chr5	+	1.83816	1.03253	0.680939	-0.124692	1.21247e-07	0.000315964	0.077178	0.632378	4.00182e-05	0.0135004	0.989236	0.994368	0.216766	0.136187	0.185417	0.140203	0.682727	0.640771	0.757097	0.393457	0.418039	0.4244	0.183962	0.266468	0.744587	0.560838	0.436827	0.522898
Trim65		tripartite motif-containing 65 [Source:MGI Symbol;Acc:MGI:2442815]	chr11	-	0.010011	-0.168624	0.0492788	-0.129357	0.949868	0.247662	0.745293	0.399471	0.99209	0.668093	0.99919	0.994368	1.05924	1.18309	1.29196	1.24335	1.2974	1.43512	1.0505	1.21768	1.36185	0.806498	1.12368	1.43421	1.11524	1.10677	1.26959	0.993678
H2-Q4		histocompatibility 2, Q region locus 4 [Source:MGI Symbol;Acc:MGI:95933]	chr17	+	-0.0924967	0.547265	-0.493961	0.145802	0.715887	0.0246094	0.0518953	0.550215	0.947776	0.22916	0.965724	0.994368	0.800815	0.691797	1.15593	0.776943	0.777692	0.887717	0.621554	1.16286	0.723933	0.391972	0.509718	0.759723	1.25682	0.886551	0.878096	0.724416
Myh2		myosin, heavy polypeptide 2, skeletal muscle, adult [Source:MGI Symbol;Acc:MGI:1339710]	chr11	+	0.273535	-0.159949	0.25949	-0.173994	0.509751	0.670612	0.516395	0.657167	0.879072	0.911707	0.99919	0.994368	0.0885168	0.0741496	0.0504768	0.127227	0.136298	0.109025	0.0458017	0.107112	0.0853534	0.028884	0.118942	0.113543	0.0908664	0.0616589	0.1469	0.0711753
Tmem161b		transmembrane protein 161B [Source:MGI Symbol;Acc:MGI:1919995]	chr13	+	-0.012183	0.00813951	-0.0806879	-0.0603654	0.87389	0.912127	0.288388	0.418253	0.978114	0.980229	0.99919	0.994368	10.4905	9.48589	9.4672	10.4702	9.92256	11.6893	9.79098	8.9691	9.61141	9.59767	9.19416	9.46708	10.8696	9.22295	9.22013	8.64928
Ptgr2		prostaglandin reductase 2 [Source:MGI Symbol;Acc:MGI:1916372]	chr12	+	0.0152557	0.152149	-0.0615419	0.0753515	0.819427	0.0186369	0.356065	0.244926	0.967686	0.196548	0.99919	0.968564	14.1022	13.9154	13.9526	13.3966	14.0895	15.0782	13.4648	13.8829	13.1511	15.3805	12.3269	13.1326	16.8911	14.4079	14.2271	13.3667
Ppp2r2d		protein phosphatase 2, regulatory subunit B, delta isoform [Source:MGI Symbol;Acc:MGI:1289252]	chr7	+	0.0350782	-0.0462762	-0.0139456	-0.0953	0.599301	0.473963	0.833618	0.142779	0.913635	0.826399	0.99919	0.931803	23.7795	20.1029	19.9416	20.9973	21.9731	23.9695	22.8331	18.8836	19.9791	23.2785	20.3107	20.9519	21.1661	19.4874	20.7268	19.7936
Itih2		inter-alpha trypsin inhibitor, heavy chain 2 [Source:MGI Symbol;Acc:MGI:96619]	chr2	-	-0.327792	-0.547305	-0.0284908	-0.248003	0.210453	0.0323972	0.910827	0.345587	0.685536	0.265722	0.99919	0.993551	0.661131	0.758495	1.28675	0.756073	0.881203	0.552311	0.423897	0.939155	0.526633	1.06929	1.06117	0.878781	0.476665	0.669341	0.55882	0.713212
Casq2		calsequestrin 2 [Source:MGI Symbol;Acc:MGI:1309469]	chr3	+	-0.0658468	-0.271471	-0.43123	-0.636854	0.826865	0.376693	0.159359	0.0346254	0.969181	0.768882	0.99919	0.731365	0.821022	0.403686	0.712461	0.523336	0.794505	0.263802	0.803474	0.388762	0.585155	0.489224	0.348387	0.480787	0.372079	0.525727	0.372373	0.172219
Trim66		tripartite motif-containing 66 [Source:MGI Symbol;Acc:MGI:2152406]	chr7	-	0.202283	0.200495	0.10673	0.104943	0.00865321	0.00649579	0.163909	0.156142	0.179541	0.106902	0.99919	0.931803	3.32961	2.73464	3.15568	3.30054	3.70264	3.4916	3.52993	3.84227	3.44379	3.04095	3.16118	3.74607	4.42414	3.70205	3.78378	3.74352
Abhd2		abhydrolase domain containing 2 [Source:MGI Symbol;Acc:MGI:1914344]	chr7	+	-0.0927409	-0.0525024	-0.0693631	-0.0291247	0.133427	0.3869	0.259701	0.632736	0.592297	0.775932	0.99919	0.994368	28.1002	25.8698	32.4009	27.979	26.1456	26.7747	28.6721	27.315	27.7219	27.3569	26.4449	28.3721	28.4287	26.0617	26.1645	25.4181
Tespa1		thymocyte expressed, positive selection associated 1 [Source:MGI Symbol;Acc:MGI:1914846]	chr10	+	0.67217	-1.80876	-0.133431	-2.61436	0.471684	0.108484	0.888299	0.0173283	0.865598	0.481421	0.99919	0.586058	0	0.0665661	0.0302096	0.022843	0.0444941	0.0782997	0.0822349	0	0	0	0.0674383	0.0113257	0	0.0105434	0	0
Pign		phosphatidylinositol glycan anchor biosynthesis, class N [Source:MGI Symbol;Acc:MGI:1351629]	chr1	-	0.127234	0.103135	-0.100673	-0.124773	0.0130376	0.0295784	0.0446924	0.0103087	0.228261	0.254183	0.930541	0.489954	4.63471	4.39271	4.53077	4.52796	4.93256	5.14744	4.84086	5.09561	4.12432	4.563	4.20304	4.2012	4.61135	4.64368	4.43918	4.39905
Cd37		CD37 antigen [Source:MGI Symbol;Acc:MGI:88330]	chr7	-	0.557488	0.216706	0.266029	-0.0747535	0.00328346	0.19013	0.152691	0.659368	0.103577	0.606137	0.99919	0.994368	1.10391	1.46869	1.20347	1.372	1.82706	2.01551	2.1672	1.65013	1.87845	0.762814	1.48794	1.58261	1.63059	1.87393	2.06294	1.43216
Iws1		IWS1 homolog (S. cerevisiae) [Source:MGI Symbol;Acc:MGI:1920723]	chr18	+	-0.0380229	-0.0242201	-0.0925395	-0.0787367	0.43235	0.605039	0.0543406	0.0952199	0.846494	0.887422	0.966517	0.890462	7.23675	7.28864	7.62334	7.39902	7.50754	7.27775	6.96312	7.29905	7.07704	7.65031	6.90137	6.65308	6.72484	7.2088	6.76553	6.60099
Arhgap32		Rho GTPase activating protein 32 [Source:MGI Symbol;Acc:MGI:2450166]	chr9	+	-0.0129751	0.0782454	-0.00500627	0.0862142	0.843958	0.232094	0.93944	0.188118	0.973334	0.65291	0.99919	0.94478	23.973	23.9051	21.9681	24.0246	23.5352	23.1382	23.5901	23.344	24.3545	21.2501	21.886	25.8898	27.4518	23.4212	24.6773	23.2929
Acvr1b		activin A receptor, type 1B [Source:MGI Symbol;Acc:MGI:1338944]	chr15	+	-0.0181006	-0.0493473	0.0121944	-0.0190523	0.714132	0.306545	0.804266	0.69429	0.947234	0.718043	0.99919	0.994368	35.5734	36.9568	36.4175	37.1964	37.9855	34.2831	37.4515	35.1531	37.8405	34.958	38.3939	35.9651	35.2396	36.9692	36.1764	34.1249
AF529169		cDNA sequence AF529169 [Source:MGI Symbol;Acc:MGI:2667167]	chr9	-	0.167209	0.107701	0.136536	0.0770291	0.178366	0.342979	0.260511	0.508577	0.652911	0.743705	0.99919	0.994368	1.52247	1.51449	1.49522	1.49532	1.98023	1.50017	1.70686	1.44315	1.7943	1.7388	1.45358	1.71333	1.76326	1.83066	1.66438	1.88003
Appl1		adaptor protein, phosphotyrosine interaction, PH domain and leucine zipper containing 1 [Source:MGI Symbol;Acc:MGI:1920243]	chr14	-	-0.00639598	-0.0234951	-0.0197376	-0.0368367	0.896098	0.626485	0.687077	0.445241	0.981705	0.895356	0.99919	0.994368	24.2241	23.3431	23.3085	23.1365	24.2653	22.8085	23.1943	23.7469	23.0352	25.3166	22.1446	22.9093	23.1925	23.5951	21.7376	22.7378
Cep170		centrosomal protein 170 [Source:MGI Symbol;Acc:MGI:1918348]	chr1	-	0.0182186	-0.022747	0.00523435	-0.0357312	0.710067	0.636941	0.914811	0.459158	0.945845	0.89916	0.99919	0.994368	23.5943	23.6103	23.3057	23.3405	23.2971	25.5327	22.6648	24.4548	22.5763	24.3396	23.6449	23.7952	23.6827	23.1517	22.3076	23.7231
Enpp3		ectonucleotide pyrophosphatase/phosphodiesterase 3 [Source:MGI Symbol;Acc:MGI:2143702]	chr10	-	0.872932	0.554647	0.283602	-0.0346835	0.0850252	0.248079	0.595095	0.937293	0.498305	0.668913	0.99919	0.994899	0.0637594	0.0400579	0.136346	0.0824783	0.281143	0.0471189	0.173204	0.115731	0.0922211	0.249665	0.108221	0.0954173	0.286981	0.082482	0.166278	0.175777
Clca2		chloride channel calcium activated 2 [Source:MGI Symbol;Acc:MGI:1931471]	chr3	-	0.232532	0.082821	-0.235529	-0.385239	0.556195	0.823441	0.54613	0.308429	0.898072	0.955589	0.99919	0.981888	0.147358	0.123441	0.0770287	0.0953105	0.103138	0.0362999	0.152497	0.142652	0.0473641	0	0.125058	0.078759	0.0698169	0.078207	0.0815174	0.152343
Orai1		ORAI calcium release-activated calcium modulator 1 [Source:MGI Symbol;Acc:MGI:1925542]	chr5	+	-0.168575	-0.0269826	-0.0417363	0.099856	0.197629	0.825577	0.741818	0.430945	0.671051	0.956465	0.99919	0.994368	3.45343	4.58043	4.06173	4.34323	3.70621	3.47373	3.87168	3.62174	4.62502	3.28677	4.15198	3.77356	4.68135	3.48428	3.93453	3.73554
Dmkn		dermokine [Source:MGI Symbol;Acc:MGI:1920962]	chr7	+	-0.0784127	-0.397462	0.600364	0.281314	0.838896	0.17898	0.0657431	0.43004	0.972212	0.593658	0.979697	0.994368	0.16588	0.0521086	0.271956	0.160936	0.191567	0.122587	0.257497	0.150546	0.439869	0.405964	0.24636	0.274841	0.216129	0.231097	0.294954	0.14291
Kcnd1		potassium voltage-gated channel, Shal-related family, member 1 [Source:MGI Symbol;Acc:MGI:96671]	chrX	+	-0.067523	-0.00212781	-0.00567331	0.0597219	0.668326	0.988131	0.970043	0.692399	0.936389	0.998212	0.99919	0.994368	1.74344	1.78714	2.11921	2.17616	2.36986	1.83092	1.8161	1.53231	2.03506	1.3474	2.19993	2.03039	1.97811	2.0819	2.06669	1.86566
Scn5a		sodium channel, voltage-gated, type V, alpha [Source:MGI Symbol;Acc:MGI:98251]	chr9	-	-0.220601	-0.131531	0.158676	0.247746	0.301875	0.502184	0.434754	0.231141	0.765459	0.840582	0.99919	0.963782	0.262494	0.250672	0.39218	0.348613	0.251332	0.217264	0.285229	0.373543	0.556848	0.226128	0.360886	0.320996	0.29848	0.33017	0.328588	0.405251
Ntsr2		neurotensin receptor 2 [Source:MGI Symbol;Acc:MGI:108018]	chr12	+	-0.0654639	-0.0997725	0.0060639	-0.0282447	0.279957	0.0908245	0.919576	0.635277	0.746159	0.446552	0.99919	0.994368	50.0045	40.3089	49.8022	48.0011	45.9936	47.7571	47.4558	41.6547	50.399	42.4773	47.8033	48.3053	43.1232	44.7725	45.5228	44.4594
Zfp160		zinc finger protein 160 [Source:MGI Symbol;Acc:MGI:108187]	chr17	+	-0.0611532	0.0216369	-0.178071	-0.0952813	0.375062	0.742241	0.00861444	0.155347	0.816403	0.935686	0.697751	0.931803	6.50299	6.23985	6.85705	6.26071	5.81931	6.46597	6.4055	6.67876	5.38131	6.52804	5.85	5.64196	6.21812	5.53935	5.92029	5.86732
Fam134a	Retreg2	family with sequence similarity 134, member A [Source:MGI Symbol;Acc:MGI:2388278]	chr1	+	0.0143905	-0.000156591	-0.00308301	-0.0176301	0.761502	0.99733	0.948173	0.706226	0.95543	0.999821	0.99919	0.994368	82.8624	78.0565	76.4824	79.5108	82.7128	78.0172	81.5296	79.3243	81.7624	80.0517	78.0666	77.1329	76.7561	78.923	82.1753	78.5418
Slc10a7		solute carrier family 10 (sodium/bile acid cotransporter family), member 7 [Source:MGI Symbol;Acc:MGI:1924025]	chr8	+	-0.0277928	-0.101796	0.126372	0.0523692	0.832964	0.40927	0.323813	0.680631	0.970892	0.791088	0.99919	0.994368	2.24107	1.48535	2.36635	1.93268	2.05807	2.03837	2.21727	1.84169	2.20847	2.45905	2.51848	1.98491	1.94857	2.10758	2.20701	2.15563
Gas2l1		growth arrest-specific 2 like 1 [Source:MGI Symbol;Acc:MGI:1926176]	chr11	-	0.0544761	-0.140456	0.0662186	-0.128713	0.400311	0.0248062	0.30221	0.0416631	0.827424	0.230254	0.99919	0.761687	8.5373	8.76558	8.837	8.65165	9.66053	8.78864	9.39792	8.41741	9.60957	7.83713	9.49362	9.08328	7.28709	8.5749	8.82859	8.41398
Fbxo31		F-box protein 31 [Source:MGI Symbol;Acc:MGI:1354708]	chr8	-	-0.0363883	-0.0512787	0.0258623	0.0109719	0.55734	0.399149	0.675243	0.857498	0.898072	0.783658	0.99919	0.994368	22.0696	25.4008	23.6134	23.6708	23.4686	22.8427	23.6868	22.8908	25.2549	21.0196	24.6319	24.807	20.7955	23.1141	24.8082	24.5275
Slc12a1		solute carrier family 12, member 1 [Source:MGI Symbol;Acc:MGI:103150]	chr2	+	-0.226084	-0.149198	0.591876	0.668761	0.702887	0.707708	0.204934	0.198784	0.944264	0.923784	0.99919	0.9487	0.0189328	0.0237897	0.0431857	0.0326549	0.031803	0	0.0146947	0.0549844	0.0365123	0	0.0723041	0.052619	0.0358806	0.0489846	0.0538634	0.0521952
Kcns1		K+ voltage-gated channel, subfamily S, 1 [Source:MGI Symbol;Acc:MGI:1197019]	chr2	-	0.311413	0.209455	-0.0340629	-0.136021	0.0028948	0.0340484	0.745882	0.166469	0.0962574	0.273413	0.99919	0.933165	3.24286	2.99371	3.1607	3.05345	3.94652	2.8856	4.21205	4.15637	3.31842	3.62805	2.78019	2.97123	3.74702	3.57606	3.40479	3.32976
Tmem131		transmembrane protein 131 [Source:MGI Symbol;Acc:MGI:1927110]	chr1	-	-0.1877	-0.0809824	0.000918363	0.107636	0.000922241	0.138584	0.986853	0.0528425	0.0458916	0.535496	0.99919	0.784734	11.4986	12.0202	13.0243	11.8842	10.6188	10.2701	10.7117	11.3238	11.7088	11.1625	12.6314	12.6811	10.9218	11.4915	11.8532	11.8734
Pigm		phosphatidylinositol glycan anchor biosynthesis, class M [Source:MGI Symbol;Acc:MGI:1914806]	chr1	+	0.00677198	-0.0306781	-0.0183186	-0.0557687	0.922992	0.642635	0.789313	0.409712	0.986929	0.901031	0.99919	0.994368	2.99968	2.90511	3.45156	3.43045	3.37082	3.29452	3.32206	3.21952	3.30405	2.92487	3.47647	3.08482	3.16263	3.23278	3.27756	2.92546
Myh10		myosin, heavy polypeptide 10, non-muscle [Source:MGI Symbol;Acc:MGI:1930780]	chr11	+	-0.0668661	-0.0720593	0.0153287	0.0101354	0.207504	0.170691	0.772297	0.84741	0.681868	0.580482	0.99919	0.994368	36.4938	41.7844	37.2619	38.9397	35.6092	37.5781	37.1936	38.091	39.7592	38.1066	39.1566	39.1109	39.7761	34.9867	35.9148	38.0263
Nicn1		nicolin 1 [Source:MGI Symbol;Acc:MGI:1913507]	chr9	+	0.00681603	0.0633543	-0.0295244	0.0270139	0.884817	0.164143	0.528487	0.554928	0.979749	0.572172	0.99919	0.994368	49.9274	47.2393	44.3006	45.4306	48.4925	44.7809	45.7729	48.1161	44.8101	45.5337	45.5948	45.9708	47.6337	47.696	47.3475	47.8223
Sfxn2		sideroflexin 2 [Source:MGI Symbol;Acc:MGI:2137678]	chr19	+	-0.403684	-0.0513003	-0.272473	0.079911	0.00260265	0.686537	0.0353802	0.54498	0.0893777	0.917471	0.908856	0.994368	2.45867	2.66811	2.38987	2.46971	1.92422	1.98216	1.97335	1.68368	2.31692	1.85985	2.12215	1.9114	1.58849	2.05741	1.8547	2.48407
Epha5		Eph receptor A5 [Source:MGI Symbol;Acc:MGI:99654]	chr5	-	-0.102519	-0.0508153	-0.038729	0.0129745	0.0519294	0.32628	0.461008	0.802885	0.41245	0.73342	0.99919	0.994368	15.6543	15.122	16.71	15.891	15.9024	13.937	14.8342	14.7219	15.6617	15.6179	14.3174	16.4033	14.6917	15.213	15.0476	14.9047
Gm14393		predicted gene 14393 [Source:MGI Symbol;Acc:MGI:3649576]	chr2	-	-0.0228526	0.359342	-0.503305	-0.12111	0.957361	0.372201	0.229973	0.762299	0.993363	0.76602	0.99919	0.994368	0.568883	0.714821	0.608261	0.7359	1.07505	0.630616	0.331155	0.309777	0.274276	0.278449	0.603489	0.456078	0.808593	0.537797	0.33718	0.784169
Hrh3		histamine receptor H3 [Source:MGI Symbol;Acc:MGI:2139279]	chr2	-	-0.00378476	-0.0826189	0.0915396	0.0127055	0.963167	0.296534	0.258321	0.874055	0.994217	0.708764	0.99919	0.994368	13.5723	12.6295	13.7831	14.6234	14.7588	14.1482	13.9571	12.2867	15.8234	10.9102	15.4207	15.1439	12.7475	13.4924	15.2701	13.9254
Fam83c		family with sequence similarity 83, member C [Source:MGI Symbol;Acc:MGI:1918655]	chr2	-	-0.540404	0.498248	-0.367036	0.671615	0.264317	0.224172	0.401625	0.142303	0.73272	0.643487	0.99919	0.931803	0.0384002	0.289507	0.186131	0.132464	0.0645041	0.170269	0.149022	0.111522	0.148112	0	0.0651779	0.1724	0.20013	0.129923	0.200288	0.211729
C030023E24Rik		RIKEN cDNA C030023E24 gene	chrX	+	0.211828	0.191958	-0.12918	-0.149051	0.224055	0.254829	0.461905	0.372739	0.696187	0.674761	0.99919	0.994368	1.37487	1.60978	1.68386	1.13178	1.65338	0.969858	1.96445	1.95107	1.26547	1.28472	1.18006	1.48302	1.40643	1.46143	1.57052	1.65827
AW209491		expressed sequence AW209491 [Source:MGI Symbol;Acc:MGI:2145422]	chr13	+	-0.0935812	0.104015	-0.116121	0.0814746	0.173789	0.0935776	0.0763976	0.213486	0.647708	0.451987	0.989236	0.95577	9.40443	9.42014	8.80322	8.53112	8.55072	8.65469	8.88307	7.60106	8.12728	7.81667	8.41416	8.1845	8.93246	8.65216	8.93951	9.04993
Fam84a	Lratd1	family with sequence similarity 84, member A [Source:MGI Symbol;Acc:MGI:2145011]	chr12	-	-0.0910175	-0.00448302	0.045345	0.131879	0.144214	0.941584	0.464267	0.0321616	0.607999	0.986677	0.99919	0.710273	35.339	36.6646	38.0331	39.8982	35.1889	38.3007	36.3102	32.7517	35.6633	36.5958	41.6967	40.4773	36.5936	38.5904	41.1547	38.5748
Fez1		fasciculation and elongation protein zeta 1 (zygin I) [Source:MGI Symbol;Acc:MGI:2670976]	chr9	+	0.0157839	0.0378452	-0.0200295	0.00203188	0.752283	0.445153	0.689117	0.967262	0.953078	0.811402	0.99919	0.99808	203.996	197.094	190.383	206.941	204.534	200.25	207.766	199.881	197.109	206.74	192.209	194.47	217.225	201.747	192.097	198.309
Aldob		aldolase B, fructose-bisphosphate [Source:MGI Symbol;Acc:MGI:87995]	chr4	-	-0.0117561	-0.247047	0.105675	-0.129616	0.953273	0.171264	0.575259	0.506684	0.992602	0.580863	0.99919	0.994368	0.827109	0.750598	0.982624	1.26807	0.849056	1.49415	1.03427	0.967506	0.930475	1.16954	1.1114	1.1199	0.914376	0.987679	0.936887	0.760078
Ftcd		formiminotransferase cyclodeaminase [Source:MGI Symbol;Acc:MGI:1339962]	chr10	+	0.379424	0.971318	-1.25203	-0.660136	0.603851	0.242357	0.143307	0.35231	0.913991	0.664328	0.99919	0.994368	0.0331149	0.0832199	0.0188838	0.028558	0.0417194	0.0489445	0.0257022	0.048086	0.0319314	0.0648345	0.0140517	0	0	0.0263624	0.0314038	0.0456468
Cox5b		cytochrome c oxidase subunit Vb [Source:MGI Symbol;Acc:MGI:88475]	chr1	+	0.0738892	0.0263354	-0.0148499	-0.0624036	0.181945	0.627289	0.788466	0.250011	0.65585	0.895531	0.99919	0.971846	176.171	164.091	165.307	169.882	178.63	171.802	197.452	166.842	167.137	158.409	171.194	168.895	158.342	171.825	177.836	173.814
Parvb		parvin, beta [Source:MGI Symbol;Acc:MGI:2153063]	chr15	+	-0.115266	-0.257737	0.0227974	-0.119673	0.265612	0.00840654	0.820709	0.235833	0.733714	0.125486	0.99919	0.965024	3.8028	3.04353	3.24592	3.06018	3.29566	2.68501	2.98915	2.97205	3.2932	3.7464	3.47398	3.06039	2.55914	3.1045	2.65304	2.67104
Scarf1		scavenger receptor class F, member 1 [Source:MGI Symbol;Acc:MGI:2449455]	chr11	+	-0.146467	-0.182584	-0.104461	-0.140578	0.424331	0.26819	0.537806	0.434543	0.842533	0.68866	0.99919	0.994368	0.684573	0.625592	0.771884	0.791633	0.679507	0.689873	0.676242	0.677772	0.510083	0.913842	0.699809	0.711813	0.619201	0.594525	0.560672	0.729177
Nrp1		neuropilin 1 [Source:MGI Symbol;Acc:MGI:106206]	chr8	+	-0.138309	-0.0782605	0.000623639	0.0606721	0.00315534	0.0900593	0.989337	0.190621	0.100784	0.445018	0.99919	0.944806	37.5489	39.2194	41.221	38.6242	35.0637	36.0278	36.0383	36.4634	39.7443	40.0374	39.0258	38.595	36.2413	36.8735	36.7012	39.1691
Ano2		anoctamin 2 [Source:MGI Symbol;Acc:MGI:2387214]	chr6	+	-0.0428365	-0.20363	0.0516522	-0.109141	0.847003	0.342931	0.813465	0.61619	0.973919	0.743705	0.99919	0.994368	1.23403	1.95261	0.912211	1.7934	1.43952	1.8577	1.34801	1.09507	1.52046	1.29751	1.19273	1.88584	1.56995	1.19616	1.09441	1.37027
Nav3		neuron navigator 3 [Source:MGI Symbol;Acc:MGI:2183703]	chr10	-	-0.0862755	-0.0664022	-0.0213501	-0.00147675	0.0894297	0.182872	0.672789	0.976484	0.507906	0.596142	0.99919	0.99808	17.1941	17.9244	18.6004	18.1447	16.8093	16.9422	17.2297	17.3483	18.1475	17.0238	17.391	18.2809	18.0521	15.7215	17.093	17.1359
Serpinf1		serine (or cysteine) peptidase inhibitor, clade F, member 1 [Source:MGI Symbol;Acc:MGI:108080]	chr11	-	-0.495281	-0.101112	-0.0157806	0.378389	0.000344508	0.440386	0.905863	0.00541896	0.0241739	0.809775	0.99919	0.372904	6.7276	7.77415	9.93358	7.27818	6.38199	4.61664	6.80678	4.79733	7.47183	7.05628	9.20144	7.69225	6.71644	7.14899	8.08888	7.90737
Shisa6		shisa homolog 6 (Xenopus laevis) [Source:MGI Symbol;Acc:MGI:2685725]	chr11	-	-0.0529913	0.0560131	-0.0664532	0.0425512	0.441842	0.409522	0.334631	0.531135	0.851311	0.791287	0.99919	0.994368	11.3031	11.2808	13.1612	10.6728	11.5018	10.8599	11.1917	11.5745	10.876	11.2175	12.0237	10.4449	10.3471	12.5622	11.6795	11.6648
Drosha		drosha, ribonuclease type III [Source:MGI Symbol;Acc:MGI:1261425]	chr15	+	-0.00341953	0.0563667	-0.00812119	0.051665	0.947163	0.259559	0.87437	0.303663	0.991975	0.679317	0.99919	0.981675	18.6315	20.2534	18.8142	18.0232	18.3362	17.9039	18.9256	20.4122	19.5748	19.4882	18.1779	18.3043	18.6966	19.7673	19.8843	19.715
Syt14		synaptotagmin XIV [Source:MGI Symbol;Acc:MGI:2444490]	chr1	-	-0.0674488	0.00223958	-0.00186646	0.067822	0.429502	0.977677	0.982081	0.409821	0.845691	0.994627	0.99919	0.994368	10.0058	9.90177	11.2047	9.72432	10.668	10.2679	9.65725	8.95855	10.0982	11.1653	10.3395	10.0861	11.2253	10.2252	10.89	8.78997
H2-M5		histocompatibility 2, M region locus 5 [Source:MGI Symbol;Acc:MGI:95917]	chr17	-	-0.107067	-0.051411	-0.0915395	-0.0358835	0.810431	0.897156	0.826505	0.933752	0.965658	0.977639	0.99919	0.994389	0.230106	0.771029	0.284306	0.231515	0.193264	0.340102	0.416727	0.334136	0.221882	0.300344	0.45566	0.229572	0.399747	0.305308	0.254585	0.158593
Tfap2b		transcription factor AP-2 beta [Source:MGI Symbol;Acc:MGI:104672]	chr1	+	-1.00993	0.0798827	0.168996	1.25881	0.208661	0.889844	0.786744	0.0906189	0.683328	0.975515	0.99919	0.879104	0.0276042	0.0346856	0.0275473	0	0.0173884	0.0203998	0	0	0.0266177	0	0.0292834	0.0206552	0.0392358	0.0164816	0.0261778	0.0190253
Zhx2		zinc fingers and homeoboxes 2 [Source:MGI Symbol;Acc:MGI:2683087]	chr15	+	-0.0484166	-0.131485	0.0568623	-0.0262057	0.415563	0.0205302	0.330656	0.650341	0.83612	0.20701	0.99919	0.994368	11.5716	10.3121	11.2026	9.79345	10.7356	10.0678	10.096	10.636	11.3757	11.7697	11.3527	10.5534	9.39023	10.4574	10.244	10.6621
Sulf1		sulfatase 1 [Source:MGI Symbol;Acc:MGI:2138563]	chr1	+	-0.586928	0.213508	-0.730502	0.069935	0.0118779	0.360911	0.0018165	0.764107	0.21558	0.757569	0.425589	0.994368	2.43541	1.85465	5.60253	2.12415	2.03774	1.7998	2.39146	1.92898	1.53	1.80614	2.12165	1.86571	2.23782	2.31335	1.81091	2.17446
Erich3		glutamate rich 3	chr3	+	0.0197402	0.0686138	-0.0300512	0.0188224	0.878321	0.568368	0.811794	0.878698	0.978647	0.872546	0.99919	0.994368	3.75225	2.97483	2.94212	3.48631	3.54542	3.03705	2.73897	3.79458	2.92898	3.6732	3.05172	3.2947	3.49206	3.17382	3.32537	3.54052
Ubap2		ubiquitin-associated protein 2 [Source:MGI Symbol;Acc:MGI:1916176]	chr4	-	-0.085097	-0.0994796	0.0680179	0.0536354	0.2377	0.13299	0.324503	0.439369	0.709088	0.525444	0.99919	0.994368	4.88863	4.77481	5.21238	4.61448	4.77012	4.18958	4.83059	4.62314	4.59508	5.54974	5.04656	5.3618	4.60317	4.65625	5.09378	4.96906
Acot10		acyl-CoA thioesterase 10 [Source:MGI Symbol;Acc:MGI:1928940]	chr15	-	0.414488	0.171464	0.201817	-0.0412062	0.0705887	0.383733	0.359116	0.84199	0.459596	0.77366	0.99919	0.994368	0.817423	0.733656	0.79909	0.654585	0.858183	1.12187	0.951667	1.22937	0.78821	0.685887	0.74327	0.986122	0.885226	0.976112	0.85824	1.24749
Nceh1		neutral cholesterol ester hydrolase 1 [Source:MGI Symbol;Acc:MGI:2443191]	chr3	+	0.0346983	0.102482	-0.0325166	0.0352667	0.52063	0.0550348	0.547725	0.508476	0.883984	0.349691	0.99919	0.994368	43.9516	39.8032	39.5925	43.0377	44.0334	43.3479	42.1976	42.024	41.9673	40.8664	38.8602	41.3361	47.1342	43.2408	41.9807	42.5387
Peg3		paternally expressed 3 [Source:MGI Symbol;Acc:MGI:104748]	chr7	-	-0.0780099	-0.0126096	-0.0150025	0.0503977	0.0947902	0.785644	0.747831	0.277335	0.521	0.94591	0.99919	0.980027	60.4101	67.4807	66.02	65.101	60.3246	58.5705	62.6603	65.4418	65.0443	63.5804	63.0186	65.1485	63.0075	62.7653	61.9459	66.9776
Glud1		glutamate dehydrogenase 1 [Source:MGI Symbol;Acc:MGI:95753]	chr14	+	0.0441725	-0.00624734	0.00406392	-0.0463559	0.427013	0.909727	0.941795	0.399746	0.844589	0.97972	0.99919	0.994368	69.9346	70.3786	60.3146	70.0769	72.9744	71.276	68.5281	67.653	67.2983	69.3792	66.0555	68.7902	69.0959	68.5408	67.9378	64.3975
Zfp474		zinc finger protein 474 [Source:MGI Symbol;Acc:MGI:1914008]	chr18	+	-0.346699	-0.654885	0.340785	0.0325985	0.355676	0.0465497	0.30945	0.93039	0.806311	0.321696	0.99919	0.994368	0.185992	0.350558	0.464022	0.300747	0.253847	0.206176	0.360896	0.270079	0.538036	0.637259	0.236768	0.506979	0.418576	0.259116	0.176382	0.288426
Aoc1		amine oxidase, copper-containing 1 [Source:MGI Symbol;Acc:MGI:1923757]	chr6	+	-2.35157	-0.14028	-0.246715	1.96458	0.0816759	0.88002	0.822114	0.138893	0.489888	0.972803	0.99919	0.931803	0.124857	0	0	0.0403785	0	0	0	0.0226631	0.0300988	0	0.0132453	0.0533863	0.0739452	0.00621236	0.0148007	0.0215135
Ntn4		netrin 4 [Source:MGI Symbol;Acc:MGI:1888978]	chr10	+	0.0661358	0.139684	-0.194457	-0.120909	0.651919	0.318346	0.181293	0.392007	0.930736	0.727144	0.99919	0.994368	1.86108	1.44988	2.28176	1.94203	2.09456	2.14556	2.05116	2.05388	1.93814	1.31175	1.86373	1.6313	1.93987	2.052	1.64137	1.92404
Tmem199		transmembrane protein 199 [Source:MGI Symbol;Acc:MGI:2144113]	chr11	-	0.131113	0.0781666	0.024111	-0.0288357	0.0120513	0.103679	0.635689	0.559622	0.217619	0.47212	0.99919	0.994368	24.3899	24.6013	26.3496	25.2115	28.6788	26.9625	28.7843	27.0232	25.3868	23.2873	25.9444	26.5571	27.0371	27.7151	27.4703	26.8038
Dynlt1a		dynein light chain Tctex-type 1A [Source:MGI Symbol;Acc:MGI:3807506]	chr17	-	-0.104706	-0.162203	0.0252742	-0.0322222	0.484983	0.238036	0.859174	0.824498	0.868981	0.660123	0.99919	0.994368	1.05258	0.843727	0.962443	0.993812	0.769735	0.831513	1.12684	0.935513	0.874966	0.746154	1.0396	1.06695	0.834033	0.913794	0.817482	0.975613
Ddx59		DEAD (Asp-Glu-Ala-Asp) box polypeptide 59 [Source:MGI Symbol;Acc:MGI:1915247]	chr1	+	-0.0920297	0.0994533	-0.123242	0.0682409	0.424996	0.360353	0.27437	0.540343	0.842982	0.757302	0.99919	0.994368	4.59179	3.28976	4.22631	4.53307	3.80586	5.17938	3.59519	3.8895	4.15581	4.02189	3.72598	3.83197	3.98849	4.03225	3.99164	4.8304
Cdc37		cell division cycle 37 [Source:MGI Symbol;Acc:MGI:109531]	chr9	-	0.00705247	-0.0463147	0.0513785	-0.00198867	0.896171	0.375482	0.337605	0.969916	0.981705	0.76825	0.99919	0.99808	35.1511	30.716	32.5262	30.8497	32.3466	32.1878	34.1175	31.9681	31.3581	33.4806	34.1109	34.4264	33.6201	32.4849	30.2508	33.5196
Chek2		checkpoint kinase 2 [Source:MGI Symbol;Acc:MGI:1355321]	chr5	+	-0.151055	0.0664753	-0.336595	-0.119064	0.486137	0.748581	0.11455	0.57434	0.868981	0.937923	0.99919	0.994368	0.878642	0.903308	1.10458	0.774955	0.939228	0.708356	0.743956	0.89891	0.731709	0.938325	0.711779	0.717222	0.56767	0.91409	0.927927	0.57805
Ybey		ybeY metallopeptidase [Source:MGI Symbol;Acc:MGI:2656825]	chr10	-	-0.0608706	-0.0318825	-0.11415	-0.0851624	0.585809	0.764722	0.298025	0.43321	0.907758	0.941145	0.99919	0.994368	1.94486	2.01986	2.39918	1.89116	2.06684	2.11191	2.01781	1.93078	2.21981	2.09816	1.88632	1.79468	2.05917	1.86821	1.84436	1.83284
Nxf3		nuclear RNA export factor 3 [Source:MGI Symbol;Acc:MGI:2685230]	chrX	-	-0.207247	-0.534473	-1.43633	-1.76356	0.78109	0.571467	0.0782426	0.0462878	0.958524	0.873539	0.990425	0.773953	0	0	0.0343687	0.116946	0.0379649	0.0445398	0.0467783	0.0437586	0	0	0.0255743	0.0193274	0.0285551	0.011995	0	0
Cacna1f		calcium channel, voltage-dependent, alpha 1F subunit [Source:MGI Symbol;Acc:MGI:1859639]	chrX	+	-0.489417	-0.428866	0.0682515	0.128803	0.0801089	0.0612572	0.771053	0.642205	0.486467	0.370058	0.99919	0.994368	0.206811	0.111371	0.143206	0.165613	0.0930531	0.109168	0.160517	0.0965282	0.19942	0.115688	0.137904	0.173698	0.111983	0.12642	0.133085	0.101813
Tprkb		Tp53rk binding protein [Source:MGI Symbol;Acc:MGI:1917036]	chr6	+	-0.0210402	0.12303	-0.142705	0.0013645	0.760566	0.0720551	0.0397074	0.984005	0.95516	0.400324	0.92848	0.99829	36.9617	31.952	40.682	32.9979	36.997	34.9799	34.3136	35.7329	32.7447	37.3199	30.4845	31.0772	36.9404	36.6216	33.134	34.8035
Krt19		keratin 19 [Source:MGI Symbol;Acc:MGI:96693]	chr11	-	-0.862611	0.372293	-0.030538	1.20437	0.263799	0.479821	0.959642	0.0821656	0.73272	0.83042	0.99919	0.859806	0.130628	0	0.111736	0.0563262	0.0548566	0	0.101387	0	0.0629797	0	0.110859	0.0837803	0.12378	0.103991	0.154847	0.0450156
Mus81		MUS81 endonuclease homolog (yeast) [Source:MGI Symbol;Acc:MGI:1918961]	chr19	-	-0.0628732	-0.00514741	-0.0476013	0.0101244	0.407048	0.942657	0.521934	0.889823	0.831135	0.986783	0.99919	0.994368	11.8875	12.8435	11.221	11.0283	11.5348	10.5153	10.9739	11.279	11.9837	11.9015	10.184	11.3593	9.96294	11.919	11.8283	10.7068
Pip5k1a		phosphatidylinositol-4-phosphate 5-kinase, type 1 alpha [Source:MGI Symbol;Acc:MGI:107929]	chr3	-	-0.0641295	0.00351594	-0.0100931	0.0575523	0.260838	0.949594	0.858788	0.303435	0.730994	0.988414	0.99919	0.981512	24.2175	26.9024	24.1675	25.2219	23.672	23.0207	24.9166	24.7616	25.5177	24.0418	25.7114	24.1857	23.3297	23.9485	27.2491	25.5246
Rab9		RAB9, member RAS oncogene family [Source:MGI Symbol;Acc:MGI:1890695]	chrX	-	0.126809	0.0496882	0.0373722	-0.0397487	0.0419105	0.393322	0.542285	0.50239	0.375918	0.779529	0.99919	0.994368	18.4689	21.2599	18.2718	19.8023	20.6651	19.8776	21.4539	22.3638	19.6017	23.7828	18.9612	19.2519	20.4077	20.8825	20.5708	19.8198
Coasy		Coenzyme A synthase [Source:MGI Symbol;Acc:MGI:1918993]	chr11	+	-0.0463861	0.00410937	0.00544635	0.0559419	0.456025	0.942244	0.927301	0.346015	0.859292	0.986677	0.99919	0.993551	11.1707	10.7753	10.9707	9.99027	10.6457	10.6178	9.63347	10.732	10.989	10.6039	10.3899	10.8714	10.1218	11.1759	10.9144	10.6801
Mmp14		matrix metallopeptidase 14 (membrane-inserted) [Source:MGI Symbol;Acc:MGI:101900]	chr14	+	-0.116646	-0.142501	-0.185529	-0.211384	0.426389	0.322164	0.205745	0.142294	0.843993	0.730339	0.99919	0.931803	4.45769	4.47231	3.50757	3.12906	4.17933	2.50264	3.51349	3.53757	2.69899	4.05933	3.16724	3.59039	2.70141	3.32865	2.73631	3.33431
Ptpmt1		protein tyrosine phosphatase, mitochondrial 1 [Source:MGI Symbol;Acc:MGI:1913711]	chr2	-	0.104935	0.160718	-0.0513777	0.00440467	0.169878	0.0262427	0.497648	0.951918	0.642693	0.237906	0.99919	0.996838	16.3043	15.4505	15.6121	16.4041	18.2299	17.6719	18.5601	14.5998	16.1146	13.8327	15.2782	15.6274	19.0223	16.6978	16.557	16.809
Ep400		E1A binding protein p400 [Source:MGI Symbol;Acc:MGI:1276124]	chr5	-	-0.0270145	-0.000186694	0.00355765	0.0303855	0.602244	0.997068	0.945106	0.551411	0.913924	0.999821	0.99919	0.994368	11.7267	12.8239	13.225	12.5965	12.1771	11.6204	12.8043	13.1906	12.694	12.0898	12.664	13.0309	12.2696	12.6932	13.2645	12.447
Itm2a		integral membrane protein 2A [Source:MGI Symbol;Acc:MGI:107706]	chrX	-	-0.244092	-0.306066	-0.120557	-0.182531	0.000744728	1.09109e-05	0.0869071	0.0109183	0.0408982	0.0010232	0.994899	0.502835	18.1462	18.172	18.1402	18.3285	14.6867	18.0429	14.1696	16.0496	15.2707	20.2401	15.7967	17.1049	12.9223	14.4351	12.6718	14.0606
Wls		wntless homolog (Drosophila) [Source:MGI Symbol;Acc:MGI:1915401]	chr3	+	0.0885786	0.202634	-0.120522	-0.00646608	0.240899	0.00565032	0.111471	0.92943	0.712215	0.0976777	0.99919	0.994368	10.3062	10.0587	10.8578	10.8863	11.5006	11.4006	11.5711	10.9418	9.21906	11.5484	8.29265	10.6079	11.9463	11.1459	10.3576	11.5929
Kctd11		potassium channel tetramerisation domain containing 11 [Source:MGI Symbol;Acc:MGI:2448712]	chr11	-	-0.237166	0.265082	-0.220458	0.281789	0.229863	0.140243	0.24422	0.134353	0.700559	0.537884	0.99919	0.93024	0.956098	0.704251	0.958827	0.952475	0.941471	0.633474	0.486189	0.933543	0.731185	0.839132	0.783428	0.803515	1.17152	0.944862	0.859796	0.795297
1700030A11Rik		RIKEN cDNA 1700030A11 gene [Source:MGI Symbol;Acc:MGI:1921429]	chr17	+	1.00599	-0.913459	1.06505	-0.854395	0.305284	0.258821	0.238142	0.339446	0.768673	0.678768	0.99919	0.989549	0.20212	0	0	0.0435767	0.0424398	0.149369	0.156876	0.0733744	0.194897	0	0.0428831	0.108028	0	0.0603396	0	0.139305
Smpd2		sphingomyelin phosphodiesterase 2, neutral [Source:MGI Symbol;Acc:MGI:1278330]	chr10	-	-0.0212884	-0.0608965	0.0202804	-0.0193277	0.819322	0.486617	0.82348	0.829746	0.967686	0.83314	0.99919	0.994368	9.41107	7.32044	9.00834	8.67159	9.90388	7.61726	8.69575	7.60566	8.2645	9.10313	9.00898	8.89823	8.25421	8.61809	7.94199	9.1889
Dcc		deleted in colorectal carcinoma [Source:MGI Symbol;Acc:MGI:94869]	chr18	-	-0.18668	-0.13135	-0.0676137	-0.0122838	0.00177325	0.0239757	0.252586	0.834589	0.071506	0.225331	0.99919	0.994368	7.12716	7.59034	7.59076	7.30072	6.32184	5.89652	6.38176	7.49694	6.60425	7.11314	7.02593	7.44943	6.66706	6.35714	6.60639	6.21808
Dos		downstream of Stk11 [Source:MGI Symbol;Acc:MGI:1354170]	chr10	-	0.0751465	-0.0688945	0.0719357	-0.0721054	0.24386	0.280553	0.264137	0.259207	0.715801	0.696538	0.99919	0.97878	46.9412	46.5567	49.7458	52.8047	52.2051	52.629	57.1771	46.6025	52.2515	46.7257	51.9643	55.006	48.1721	50.9139	49.502	48.6136
Dck		deoxycytidine kinase [Source:MGI Symbol;Acc:MGI:102726]	chr5	+	-0.103298	-0.0959657	0.00313299	0.0104656	0.167552	0.161093	0.965004	0.884554	0.638798	0.568423	0.99919	0.994368	5.81249	6.34453	5.72518	5.79745	5.67085	5.29344	4.76201	6.05314	6.19921	5.57509	5.85466	5.80529	5.81378	5.35757	5.5539	5.3212
Emg1		EMG1 nucleolar protein homolog (S. cerevisiae) [Source:MGI Symbol;Acc:MGI:1315195]	chr6	-	-0.000128639	0.00682157	-0.0252916	-0.0183414	0.99806	0.888522	0.621139	0.71793	0.999441	0.975328	0.99919	0.994368	30.0569	28.5954	31.1947	31.8085	31.0869	29.4473	31.1938	31.7365	31.0529	30.0962	29.9175	30.2381	29.946	31.5678	29.8068	29.9491
Sept2	Septin2	septin 2 [Source:MGI Symbol;Acc:MGI:97298]	chr1	+	-0.046389	0.0296539	-0.0132928	0.06275	0.376807	0.55879	0.798398	0.220135	0.817432	0.867976	0.99919	0.957694	23.8754	25.5019	24.7587	24.7218	23.2743	26.5359	24.5477	22.7481	23.2038	26.7188	24.157	24.5892	26.2839	25.0337	24.3264	24.4326
Mboat7		membrane bound O-acyltransferase domain containing 7 [Source:MGI Symbol;Acc:MGI:1924832]	chr7	-	0.00448564	-0.0194313	0.0877314	0.0638145	0.937726	0.724731	0.1223	0.253068	0.990347	0.929245	0.99919	0.974843	21.9056	23.5314	22.8689	22.4921	23.4625	20.8171	23.7013	23.1215	22.1143	24.0369	23.8794	25.8407	21.8793	24.0001	24.1572	25.4063
Apol7d		apolipoprotein L 7d [Source:MGI Symbol;Acc:MGI:3723449]	chr1	+	0.574354	-1.26399	0.0150454	-1.8233	0.397799	0.0892326	0.984826	0.013472	0.827132	0.44276	0.99919	0.54962	0	0	0.171584	0.0973078	0.221128	0.111182	0.175154	0.0546157	0.14507	0	0.0638394	0.128655	0	0.0748555	0.0356681	0
AK010878	Gon7	GON7 subunit of KEOPS complex	chr12	-	-0.0136552	0.00369987	0.00738331	0.0247384	0.93036	0.979423	0.961506	0.868086	0.988121	0.995142	0.99919	0.994368	4.86549	3.29943	3.56728	4.22926	4.37838	3.65273	4.01613	3.53258	4.4682	4.9898	3.67038	3.69845	3.91521	4.4267	4.13803	3.24693
Pctp		phosphatidylcholine transfer protein [Source:MGI Symbol;Acc:MGI:107375]	chr11	-	0.591317	0.308755	0.0460901	-0.236472	0.0267311	0.234821	0.867547	0.348201	0.312208	0.655912	0.99919	0.994368	0.637432	0.629321	1.11645	0.549716	0.841302	0.942139	1.44889	1.48759	0.570748	1.42629	0.869411	0.661911	1.14332	0.987721	0.94992	0.87866
Tsc22d3		TSC22 domain family, member 3 [Source:MGI Symbol;Acc:MGI:1196284]	chrX	-	-0.158482	0.0335989	0.228082	0.420163	0.356085	0.844238	0.183321	0.0143759	0.80643	0.962629	0.99919	0.553396	30.3995	35.7281	63.9398	39.4852	37.0888	42.3766	43.3489	30.6836	52.5153	35.0341	63.3184	47.899	46.5809	52.9003	51.1493	53.4893
Tet1		tet methylcytosine dioxygenase 1 [Source:MGI Symbol;Acc:MGI:1098693]	chr10	-	-0.131274	-0.149066	-0.0831938	-0.100986	0.0167521	0.00350518	0.11337	0.0593884	0.25739	0.0721313	0.99919	0.809823	2.41528	2.19408	2.46209	2.3632	2.17041	2.13813	2.31484	2.13764	2.2245	2.10862	2.27151	2.27934	2.03504	2.01917	2.1273	1.94137
Nrp		NA	NA	-	0.0983312	0.0829396	-0.0857077	-0.101099	0.682781	0.698659	0.709013	0.655436	0.939127	0.92085	0.99919	0.994368	0.997126	1.3493	0.896657	0.826839	0.966321	0.680203	0.952519	1.33654	0.813569	1.35155	0.813679	0.885493	0.835834	0.885394	1.20019	0.898695
1700025F24Rik		RIKEN cDNA 1700025F24 gene	chr10	+	0.145847	-0.493216	0.297262	-0.3418	0.701108	0.120614	0.375225	0.35019	0.943785	0.504036	0.99919	0.994368	0.401527	0.630665	0.343457	0.432842	0.505859	0.296733	0.389558	0.510174	0.483972	0.589602	0.425953	0.536512	0.523158	0.299673	0.380779	0.27674
Focad		focadhesin [Source:MGI Symbol;Acc:MGI:2676921]	chr4	+	-0.0977109	-0.0376066	-0.0065543	0.05355	0.0344139	0.397942	0.885739	0.234957	0.346603	0.783043	0.99919	0.965024	16.6755	16.1284	16.8464	17.1048	15.7092	14.7377	16.1394	16.1992	17.2143	16.491	16.1164	16.905	16.3736	15.9284	16.6582	16.1565
Lgals8		lectin, galactose binding, soluble 8 [Source:MGI Symbol;Acc:MGI:1928481]	chr13	-	0.174033	0.13305	-0.0521498	-0.0931328	0.0116732	0.0440727	0.449505	0.159137	0.213168	0.311339	0.99919	0.931803	8.55811	8.40121	8.98952	9.12305	10.994	8.95977	10.102	9.55773	8.82534	7.38877	8.9148	8.44933	10.165	9.41522	8.74995	9.11386
Wdsub1		WD repeat, SAM and U-box domain containing 1 [Source:MGI Symbol;Acc:MGI:1919387]	chr2	-	0.199463	0.0912391	0.00346481	-0.104759	0.0272869	0.280462	0.969084	0.22062	0.314983	0.696538	0.99919	0.957694	6.02402	5.54742	5.28221	5.39076	6.94818	5.54952	6.40487	5.9914	5.37109	5.49319	5.90024	5.26614	5.43455	6.06847	5.98664	5.94342
Gm9866		predicted gene 9866 [Source:MGI Symbol;Acc:MGI:3643118]	chr12	-	-0.0450671	-0.111366	0.0457596	-0.0205394	0.524147	0.098763	0.510561	0.764958	0.884612	0.461008	0.99919	0.994368	17.3721	17.344	14.3937	17.2065	16.0714	15.6981	16.4537	15.6413	17.622	16.5009	16.8961	16.6576	17.0318	15.1648	14.3335	16.389
Trim58		tripartite motif-containing 58 [Source:MGI Symbol;Acc:MGI:2684862]	chr11	+	0.765546	0.615659	-0.692563	-0.842451	0.302696	0.438851	0.413977	0.227309	0.766001	0.808759	0.99919	0.962848	0	0.102886	0.0116731	0.05296	0.0343855	0	0.0953279	0.0891741	0.0394773	0	0.0173723	0.0175052	0.0387942	0.0244441	0.0388249	0.0282169
Elf1		E74-like factor 1 [Source:MGI Symbol;Acc:MGI:107180]	chr14	+	-0.041094	0.188908	-0.169255	0.0607463	0.749124	0.118911	0.181681	0.621372	0.952445	0.500853	0.99919	0.994368	2.17668	1.66709	1.56634	1.60898	1.73241	1.53199	1.64116	1.73088	1.53918	1.33937	1.60977	1.50241	2.04293	1.67919	1.5629	1.68595
B230112J18Rik		RIKEN cDNA B230112J18 gene [Source:MGI Symbol;Acc:MGI:1925096]	chr5	+	-0.108818	0.54873	-1.20903	-0.551482	0.876173	0.452142	0.0997534	0.435111	0.978326	0.816944	0.99919	0.994368	0.301651	0.379035	0.258025	0.390212	0.253355	0.668771	0.234127	0.219013	0	0	0	0.290204	0	0.360212	0.143032	0.207904
Zfp59		zinc finger protein 59 [Source:MGI Symbol;Acc:MGI:99206]	chr7	+	0.00676989	0.00530876	-0.000466834	-0.00192796	0.952984	0.961044	0.996709	0.98614	0.992602	0.99086	0.999516	0.998897	2.64779	3.23792	2.77041	3.0072	2.73019	3.17972	2.71566	3.22693	2.64435	3.47145	2.54804	3.12349	3.40506	2.89834	2.74638	2.55813
Zfp933		zinc finger protein 933 [Source:MGI Symbol;Acc:MGI:1922865]	chr4	-	0.0898522	0.0338518	-0.126018	-0.182019	0.178961	0.602324	0.0598173	0.00504422	0.653874	0.886476	0.976958	0.368659	8.70577	7.40779	8.25404	7.33467	8.26139	8.93217	8.47906	8.49934	6.76462	8.52237	7.38829	6.98401	7.20822	7.90203	6.82316	7.80606
Trim3		tripartite motif-containing 3 [Source:MGI Symbol;Acc:MGI:1860040]	chr7	-	0.00836273	-0.000401047	-0.00906653	-0.0178303	0.892159	0.994724	0.882973	0.769315	0.981056	0.999029	0.99919	0.994368	32.8075	36.2342	31.9434	35.0827	33.8109	34.7284	34.8371	34.2584	37.2332	29.8108	33.2345	34.1268	31.1526	33.0777	36.2284	34.7477
Rrp1		ribosomal RNA processing 1 homolog (S. cerevisiae) [Source:MGI Symbol;Acc:MGI:1203500]	chr10	-	-0.0401973	-0.0481587	-0.0743348	-0.0822962	0.335021	0.243412	0.0746776	0.0462029	0.790959	0.664625	0.987624	0.773953	158.209	153.645	147.46	152.992	151.816	151.201	147.041	148.971	146.824	141.926	148.205	144.122	142.589	139.922	139.354	140.921
Tlr12		toll-like receptor 12 [Source:MGI Symbol;Acc:MGI:3045221]	chr4	-	0.767307	0.575368	0.317652	0.125712	0.0383256	0.0721171	0.396691	0.691885	0.363424	0.400418	0.99919	0.994368	0.169643	0.24869	0.137047	0.0731495	0.189976	0.250737	0.241393	0.287395	0.0817903	0.442852	0.215956	0.120893	0.267917	0.23634	0.321755	0.194869
Mgat5		mannoside acetylglucosaminyltransferase 5 [Source:MGI Symbol;Acc:MGI:894701]	chr1	+	-0.0567275	-0.038633	0.0269148	0.0450092	0.366155	0.522557	0.664173	0.462222	0.812903	0.849289	0.99919	0.994368	15.0051	16.8563	18.5064	16.1192	16.1479	17.5201	15.7751	15.7853	16.6433	18.1135	17.1876	16.7813	18.1772	16.4335	16.4094	15.4828
Men1		multiple endocrine neoplasia 1 [Source:MGI Symbol;Acc:MGI:1316736]	chr19	+	-0.0438633	0.00381393	0.0678229	0.1155	0.456509	0.945818	0.241259	0.0432561	0.859626	0.987541	0.99919	0.764076	17.7711	19.6222	18.6604	18.1261	17.5044	18.0634	19.1316	17.7466	18.9863	17.1656	19.6038	20.6057	17.9305	19.0121	20.2122	21.0173
Pebp4		phosphatidylethanolamine binding protein 4 [Source:MGI Symbol;Acc:MGI:1920773]	chr14	+	-0.0636449	-0.110999	0.668579	0.621225	0.950326	0.908379	0.513976	0.544581	0.99209	0.979503	0.99919	0.994368	0	0.0868744	0.0788522	0.0298121	0.0290343	0	0.160985	0	0.266669	0	0.0880127	0.014781	0.0655139	0.01376	0.163914	0.0953026
Stxbp5l		syntaxin binding protein 5-like [Source:MGI Symbol;Acc:MGI:2443815]	chr16	-	-0.0328442	-0.0172644	-0.0728881	-0.0573083	0.419428	0.669119	0.0734835	0.155579	0.839239	0.911376	0.987053	0.931803	33.8697	34.1346	34.7588	35.1091	34.2431	34.2459	33.5415	33.8073	32.5517	34.307	31.9077	32.8882	33.1553	31.9701	33.5449	31.1282
Thsd7a		thrombospondin, type I, domain containing 7A [Source:MGI Symbol;Acc:MGI:2685683]	chr6	-	0.0160837	-0.00674884	-0.0710422	-0.0938747	0.778111	0.903674	0.212003	0.0933231	0.958524	0.978997	0.99919	0.888863	5.82503	6.67352	6.84117	7.14118	6.66709	6.83697	7.02228	6.66373	6.22259	6.10163	6.15514	6.75336	6.486	6.51909	6.09268	6.17389
Nacc1		nucleus accumbens associated 1, BEN and BTB (POZ) domain containing [Source:MGI Symbol;Acc:MGI:1914080]	chr8	-	-0.0112461	-0.115512	0.0496006	-0.0546658	0.821552	0.0182277	0.318242	0.265478	0.967686	0.194651	0.99919	0.980019	34.0909	32.9853	33.114	32.4745	34.8145	31.3725	32.577	33.2595	35.4259	33.5972	34.3996	33.8959	29.6266	31.7788	33.7431	31.7017
Sema3b		sema domain, immunoglobulin domain (Ig), short basic domain, secreted, (semaphorin) 3B [Source:MGI Symbol;Acc:MGI:107561]	chr9	-	-0.432638	0.080534	-0.51316	1.20152e-05	0.170048	0.799642	0.105868	0.999973	0.64293	0.949966	0.99919	0.999983	0.673797	0.343951	1.74706	0.635553	0.672026	0.560186	0.670054	0.733813	0.568502	0.783277	0.768394	0.441154	0.668404	0.729172	0.678916	0.551467
Nefl		neurofilament, light polypeptide [Source:MGI Symbol;Acc:MGI:97313]	chr14	+	0.054733	0.0623059	0.0539413	0.0615142	0.182538	0.125919	0.188981	0.130764	0.656063	0.512855	0.99919	0.927945	249.67	263.452	242.947	252.018	251.903	266.87	273.147	262.287	259.602	262.542	271.89	253.441	272.62	267.854	273.537	279.707
Sepn1	Selenon	selenoprotein N, 1 [Source:MGI Symbol;Acc:MGI:2151208]	chr4	-	-0.0237629	-0.0756913	0.0527108	0.000782483	0.783961	0.349912	0.531652	0.992507	0.959647	0.749932	0.99919	0.99972	4.3503	4.87712	4.96153	4.63904	4.55082	4.42774	5.07486	4.6716	5.52613	4.33516	5.21737	4.52771	4.19631	4.97191	4.54548	4.90143
Batf2		basic leucine zipper transcription factor, ATF-like 2 [Source:MGI Symbol;Acc:MGI:1921731]	chr19	+	0.489521	-0.0970561	0.655106	0.0685285	0.608919	0.891433	0.456771	0.941693	0.916387	0.975922	0.99919	0.995601	0	0.246746	0.0186634	0	0.082465	0	0	0.0950496	0	0	0.055551	0.0979575	0.0310128	0.0390821	0.0931118	0.0902281
Znrd1as		Znrd1 antisense [Source:MGI Symbol;Acc:MGI:1923666]	chr17	+	0.201398	0.0660093	-0.0607229	-0.196111	0.202084	0.652382	0.696119	0.189388	0.675318	0.904645	0.99919	0.94478	3.85787	3.00086	3.14279	3.01013	3.89594	3.52982	3.9211	3.33452	2.83428	3.23708	3.58585	2.76887	3.17692	3.40026	2.96166	3.22868
Arhgap1		Rho GTPase activating protein 1 [Source:MGI Symbol;Acc:MGI:2445003]	chr2	+	0.00628042	0.00196564	-0.00786198	-0.0121768	0.909575	0.970901	0.886613	0.821756	0.984748	0.992998	0.99919	0.994368	25.9295	24.5122	23.8873	24.4206	26.1857	22.0136	24.5649	26.0548	24.7686	24.4059	23.3908	25.3982	23.2024	24.3636	25.2293	25.5699
Rec114		NA	NA	-	-0.461343	0.209165	-0.242824	0.427683	0.153964	0.46519	0.418238	0.168873	0.619855	0.82155	0.99919	0.936508	1.52448	1.02163	1.30401	0.832645	0.640201	0.600859	1.18323	0.959269	0.882002	0.596947	0.819392	1.21676	1.54087	1.13272	0.626475	1.26084
Cd63		CD63 antigen [Source:MGI Symbol;Acc:MGI:99529]	chr10	+	0.0749461	0.259484	-0.199388	-0.0148509	0.415588	0.00310115	0.0301144	0.865817	0.83612	0.0665138	0.897209	0.994368	10.5229	12.2913	11.5366	10.0335	12.7593	10.4053	11.2733	11.514	8.78918	10.4463	8.93045	10.2503	12.113	11.5629	10.8576	11.4918
Fsip1		fibrous sheath-interacting protein 1 [Source:MGI Symbol;Acc:MGI:1918563]	chr2	-	-0.361478	0.0445206	-0.18968	0.216319	0.353262	0.897391	0.595642	0.564985	0.805139	0.977649	0.99919	0.994368	0.429128	0.269607	0.38236	0.300687	0.225263	0.158565	0.499603	0.19473	0.155172	0.105022	0.318663	0.389906	0.457461	0.341624	0.178042	0.258792
Fuom		fucose mutarotase [Source:MGI Symbol;Acc:MGI:1916314]	chr7	-	-0.0162288	0.0513833	0.0323112	0.0999233	0.819266	0.414711	0.63072	0.135585	0.967686	0.794589	0.99919	0.931803	7.54035	6.25424	6.8417	6.71095	6.52027	6.25866	6.77502	7.57822	6.87689	7.19969	6.91937	7.03581	7.07468	7.2965	7.29162	7.39861
Neu3		neuraminidase 3 [Source:MGI Symbol;Acc:MGI:1355305]	chr7	-	0.196516	0.0342598	0.0196373	-0.142618	0.277106	0.843716	0.91384	0.412016	0.743658	0.962417	0.99919	0.994368	0.913261	0.945035	1.34792	1.1698	1.61304	1.07192	1.5219	0.916599	1.26913	1.20956	1.13978	1.09107	1.19627	1.34716	1.14627	0.98118
Mn1		meningioma 1 [Source:MGI Symbol;Acc:MGI:1261813]	chr5	+	-0.0577039	-0.126632	0.17103	0.102102	0.37052	0.0323678	0.00561343	0.099197	0.814409	0.265722	0.633216	0.896388	4.81803	4.50831	4.98973	5.08959	4.51402	4.8268	5.21715	4.55075	5.73317	4.75954	5.70457	5.52903	5.28706	4.82945	5.05514	5.20811
Lrp1b		low density lipoprotein-related protein 1B (deleted in tumors) [Source:MGI Symbol;Acc:MGI:2151136]	chr2	-	0.0432979	0.0702999	-0.0950123	-0.0680103	0.422041	0.190109	0.0788047	0.203884	0.841486	0.606137	0.991904	0.9487	17.0255	18.7696	18.3294	19.8585	18.5276	20.4227	18.5341	19.4988	17.1859	18.0552	16.4869	17.8362	19.0775	17.8133	17.9179	18.1321
Grm1		glutamate receptor, metabotropic 1 [Source:MGI Symbol;Acc:MGI:1351338]	chr10	-	0.0196385	0.113084	-0.0572086	0.0362367	0.783123	0.109416	0.423426	0.607334	0.959285	0.482514	0.99919	0.994368	16.5232	14.9544	16.5312	14.7588	16.2338	14.763	14.7776	18.1767	14.1129	15.1068	16.4251	14.7255	14.5256	17.2141	16.473	17.175
Dlg2	Psd93	discs, large homolog 2 (Drosophila) [Source:MGI Symbol;Acc:MGI:1344351]	chr7	+	-0.15179	-0.136035	0.00679078	0.0225458	0.000547678	0.00179505	0.876838	0.605553	0.033089	0.0469474	0.99919	0.994368	61.5056	61.4138	60.8142	61.6812	57.2814	54.4977	54.0414	56.4901	59.8576	61.0859	64.8578	61.0058	58.9068	56.6696	56.3224	52.7379
Zfhx2os		zinc finger homeobox 2, opposite strand	chr14	+	-0.027991	-0.209431	-0.0232264	-0.204667	0.917256	0.401277	0.928677	0.430213	0.985661	0.785585	0.99919	0.994368	0.577347	0.589432	0.421829	0.622373	0.545522	0.586665	0.308075	0.68117	0.626303	0.635831	0.444039	0.516864	0.341926	0.603251	0.427745	0.348178
Mir323		microRNA 323 [Source:MGI Symbol;Acc:MGI:3619334]	chr12	+	-1.22556	0.416334	-0.274452	1.36744	0.0374309	0.363113	0.575454	0.0141709	0.359059	0.758705	0.99919	0.553396	4.17401	5.24479	4.46294	2.24977	1.75286	0	0.809918	3.03054	3.01863	2.04304	1.32838	4.68488	6.42721	3.94593	1.97917	5.03441
Zfp944		zinc finger protein 944 [Source:MGI Symbol;Acc:MGI:2442394]	chr17	-	-0.0206608	0.112615	-0.0615509	0.0717253	0.780749	0.0977393	0.391389	0.309173	0.958524	0.458664	0.99919	0.981888	6.12459	6.84516	6.36012	5.92117	6.36231	6.09838	6.07962	6.20204	5.65705	6.87911	5.8406	6.03688	7.05587	6.4924	5.88454	6.57615
Slc25a21		solute carrier family 25 (mitochondrial oxodicarboxylate carrier), member 21 [Source:MGI Symbol;Acc:MGI:2445059]	chr12	-	-0.212145	0.631622	-0.28123	0.562537	0.617504	0.0711683	0.474972	0.141212	0.919826	0.398002	0.99919	0.931803	0.0648889	0.16307	0.175764	0.0839394	0.108999	0.0479536	0.125909	0.141337	0.0938548	0.190566	0.123905	0.0901713	0.16909	0.200172	0.123072	0.134168
Tead1		TEA domain family member 1 [Source:MGI Symbol;Acc:MGI:101876]	chr7	+	-0.107766	-0.0424979	-0.0189124	0.0463553	0.243923	0.633557	0.835895	0.60781	0.715801	0.897826	0.99919	0.994368	1.7206	2.12803	2.5043	2.19855	2.11471	1.87735	2.00666	2.08642	2.22372	2.31047	2.26295	1.93552	1.89075	2.2106	2.11863	2.12959
Ptchd2	Disp3	patched domain containing 2 [Source:MGI Symbol;Acc:MGI:2444403]	chr4	-	-0.109453	-0.173323	0.0984285	0.0345589	0.107482	0.00861793	0.143049	0.604806	0.547329	0.127361	0.99919	0.994368	7.40529	7.7866	7.7861	6.58666	7.08709	6.57932	6.3248	7.43875	8.09671	7.27961	8.51096	7.55592	6.31734	7.17381	7.12058	7.4458
D10Jhu81e		DNA segment, Chr 10, Johns Hopkins University 81 expressed [Source:MGI Symbol;Acc:MGI:1351861]	chr10	-	0.0704478	0.110505	0.0138421	0.0538992	0.140656	0.0159299	0.770738	0.242895	0.603449	0.181534	0.99919	0.965772	55.9649	52.4517	57.877	53.6578	59.9445	57.2209	59.0747	56.8865	55.7425	55.8171	57.4695	54.4181	59.0517	60.1335	61.1589	61.1253
Cyb5r1		cytochrome b5 reductase 1 [Source:MGI Symbol;Acc:MGI:1919267]	chr1	+	0.0614758	0.0604371	0.0477006	0.0466619	0.402223	0.379915	0.507852	0.506329	0.828945	0.770479	0.99919	0.994368	11.7558	15.5344	14.8395	14.8977	15.3435	15.4991	13.8363	15.7882	16.1254	14.4797	14.2391	14.8081	14.3297	16.0042	15.4663	16.2807
Btf3l4		basic transcription factor 3-like 4 [Source:MGI Symbol;Acc:MGI:1915312]	chr4	-	0.0862368	0.0516452	0.0259986	-0.00859295	0.257087	0.480411	0.731361	0.907016	0.728219	0.830491	0.99919	0.994368	10.0674	7.93799	9.11314	10.1249	10.6724	10.9147	8.97809	9.67609	9.04005	11.352	9.52311	9.1519	10.6194	9.74263	9.84812	9.4636
Tacc1		transforming, acidic coiled-coil containing protein 1 [Source:MGI Symbol;Acc:MGI:2443510]	chr8	-	0.0280218	0.0423864	0.0394199	0.0537846	0.556042	0.366735	0.407113	0.252521	0.898072	0.761276	0.99919	0.973962	29.0265	27.7998	30.6538	29.3202	29.1117	30.0602	31.3027	29.809	30.7892	29.3964	30.736	29.4929	30.8352	30.4555	31.6299	31.2195
Prmt7		protein arginine N-methyltransferase 7 [Source:MGI Symbol;Acc:MGI:2384879]	chr8	+	-0.0376119	0.0432386	-0.0287958	0.0520547	0.437047	0.339901	0.542355	0.262737	0.848253	0.742818	0.99919	0.980019	24.7246	24.6137	22.7041	24.0177	23.809	22.8324	23.4855	23.01	23.2652	22.5278	23.1117	23.8246	23.4097	23.5261	25.0517	24.6692
Fxyd7		FXYD domain-containing ion transport regulator 7 [Source:MGI Symbol;Acc:MGI:1889006]	chr7	-	-0.139876	-0.00615423	-0.136847	-0.00312494	0.0590193	0.93026	0.059083	0.965374	0.43217	0.984642	0.975033	0.99808	39.7085	35.7582	36.683	34.9863	35.9634	31.6927	34.2101	30.7523	31.6526	32.6525	32.6321	34.9757	32.4219	31.6379	37.1546	32.0204
Med13		mediator complex subunit 13 [Source:MGI Symbol;Acc:MGI:3029632]	chr11	-	-0.0778843	-0.0683746	-0.038142	-0.0286323	0.105447	0.149686	0.426841	0.547228	0.543424	0.553544	0.99919	0.994368	15.684	16.206	17.397	16.4574	15.1328	15.8555	16.2447	15.7267	15.909	16.3523	16.2988	15.7919	15.4282	15.3149	15.6064	14.9552
Prss12		protease, serine, 12 neurotrypsin (motopsin) [Source:MGI Symbol;Acc:MGI:1100881]	chr3	+	-0.0141715	-0.192846	0.0332738	-0.1454	0.866823	0.0164381	0.688081	0.0763759	0.977601	0.183762	0.99919	0.842995	9.84504	8.47777	7.17471	7.27314	8.0953	7.52998	7.74812	8.27265	8.63018	7.75054	7.72705	8.41903	7.45338	6.98801	6.92063	7.33106
Irgc1		immunity-related GTPase family, cinema 1 [Source:MGI Symbol;Acc:MGI:2685948]	chr7	-	0.051858	1.94045	-2.21499	-0.326394	0.945615	0.0408198	0.0208959	0.661556	0.991975	0.299479	0.844393	0.994368	0.0490122	0	0.0419239	0.126803	0.0823299	0	0.0380409	0.106756	0	0	0.0207975	0.0104783	0.116107	0.0390181	0	0.0675602
Sssca1	Znrd2	Sjogren's syndrome/scleroderma autoantigen 1 homolog (human) [Source:MGI Symbol;Acc:MGI:1913482]	chr19	-	0.0519385	-0.0695232	0.0524403	-0.0690214	0.58861	0.443186	0.578163	0.455396	0.908216	0.810144	0.99919	0.994368	21.2512	23.003	18.4697	21.6389	22.9022	17.4078	23.5488	21.0992	23.2074	17.7957	20.1537	23.0173	19.5306	20.332	20.5173	22.0583
Apol10b		apolipoprotein L 10B [Source:MGI Symbol;Acc:MGI:3043522]	chr15	-	0.296984	0.365824	-0.0530196	0.0158204	0.645374	0.530815	0.93224	0.978788	0.928026	0.852931	0.99919	0.99808	0.0903739	0	0.103072	0.0974221	0.0569283	0.133575	0.0701439	0.196847	0.0435721	0	0.13422	0.0772837	0.214091	0.0629525	0.128556	0.0311437
Klhl4		kelch-like 4 [Source:MGI Symbol;Acc:MGI:2442829]	chrX	+	0.317309	0.415049	0.0440899	0.141829	0.00345398	6.92229e-05	0.687052	0.169438	0.10659	0.00426907	0.99919	0.937566	4.48244	4.20974	3.22809	4.2741	5.06497	5.908	4.62679	4.59652	4.61189	4.70467	3.46094	4.06535	5.55017	5.7895	4.99582	5.57363
Ccdc85a		coiled-coil domain containing 85A [Source:MGI Symbol;Acc:MGI:2445069]	chr11	-	0.0116066	-0.00400784	0.00482158	-0.0107928	0.844982	0.945026	0.935059	0.85316	0.973506	0.987299	0.99919	0.994368	17.9647	19.3101	17.5223	17.5621	17.4076	20.4304	19.0078	16.8023	18.3687	17.731	18.3496	17.9066	16.4078	18.3381	18.8601	18.6687
Ptprt		protein tyrosine phosphatase, receptor type, T [Source:MGI Symbol;Acc:MGI:1321152]	chr2	-	-0.0512201	-0.0221218	-0.0236157	0.00548254	0.383519	0.704294	0.687457	0.925159	0.821116	0.922698	0.99919	0.994368	17.5885	18.0899	19.5049	19.6214	17.8929	18.631	17.5477	18.8341	18.5024	16.9871	18.1705	19.9232	19.2371	17.6478	17.3648	18.5239
Pnmt		phenylethanolamine-N-methyltransferase [Source:MGI Symbol;Acc:MGI:97724]	chr11	+	-0.719283	0.146545	-0.94214	-0.0763117	0.364734	0.849337	0.201162	0.926879	0.811848	0.963985	0.99919	0.994368	0.10106	0	0.115259	0.174307	0.127319	0	0	0.0733744	0	0.197862	0.0857662	0.043211	0.0957624	0.0603396	0	0.139305
Zmiz1		zinc finger, MIZ-type containing 1 [Source:MGI Symbol;Acc:MGI:3040693]	chr14	+	0.00432551	-0.102904	0.0813217	-0.0259074	0.94934	0.118294	0.22717	0.697339	0.99209	0.499896	0.99919	0.994368	6.55917	5.90413	7.63715	6.67989	6.68591	7.10349	7.44199	6.26022	7.49771	6.49103	7.16059	7.34028	6.76341	6.98993	6.65	6.28788
Gpr12		G-protein coupled receptor 12 [Source:MGI Symbol;Acc:MGI:101909]	chr5	-	-0.0518002	-0.133058	0.0444656	-0.0367926	0.47185	0.0502938	0.527117	0.597728	0.865598	0.334847	0.99919	0.994368	10.5732	10.3742	9.21151	10.4409	10.0589	8.7301	10.9672	8.93236	10.6673	10.0948	9.85931	10.7231	9.80245	9.41087	9.73282	8.86161
Unc119b		unc-119 homolog B (C. elegans) [Source:MGI Symbol;Acc:MGI:2147162]	chr5	-	-0.0578945	-0.00944604	0.0604289	0.108877	0.271104	0.842843	0.228807	0.0297965	0.739613	0.962389	0.99919	0.697956	8.94211	9.99792	10.2757	9.72978	9.83801	9.10237	9.61719	9.21098	10.3803	10.3694	10.3693	10.0747	10.2124	10.2515	10.1854	10.1529
C1ql1		complement component 1, q subcomponent-like 1 [Source:MGI Symbol;Acc:MGI:1344400]	chr11	-	0.0720066	-0.0752737	0.0261102	-0.12117	0.521714	0.462249	0.808728	0.258592	0.883984	0.82042	0.99919	0.978742	5.40176	4.706	5.19554	5.12428	5.53502	4.6839	6.03733	5.17696	5.90321	5.07645	5.13441	5.08128	4.9821	5.07434	4.95189	4.81507
Ankrd29		ankyrin repeat domain 29 [Source:MGI Symbol;Acc:MGI:2687055]	chr18	-	0.0305656	0.0457665	-0.0307286	-0.0155276	0.67907	0.510533	0.671925	0.826724	0.938475	0.84415	0.99919	0.994368	6.6424	6.54552	6.39688	7.41595	6.93311	7.57708	6.75993	6.82382	5.92663	7.82454	6.73654	6.53468	6.34643	6.86226	7.2532	6.99057
Scoc		short coiled-coil protein [Source:MGI Symbol;Acc:MGI:1927654]	chr8	-	0.00238491	-0.00503478	0.0816705	0.0742508	0.965812	0.925674	0.139476	0.171882	0.994965	0.983974	0.99919	0.939575	45.7327	43.8162	41.5152	43.4169	43.0987	46.3156	42.4542	44.1262	43.2671	49.4529	46.1096	46.1581	49.8908	46.6673	42.5112	44.4724
St13		suppression of tumorigenicity 13 [Source:MGI Symbol;Acc:MGI:1917606]	chr15	-	0.000309303	0.0153402	-0.00925197	0.0057789	0.995487	0.776153	0.865712	0.914697	0.999097	0.942925	0.99919	0.994368	101.581	93.2971	94.1154	89.7739	98.2591	88.8898	98.811	93.9587	90.162	96.1916	97.9238	92.1906	98.2749	99.1468	90.5084	92.0907
Cap2		CAP, adenylate cyclase-associated protein, 2 (yeast) [Source:MGI Symbol;Acc:MGI:1914502]	chr13	+	0.0164329	0.0760293	-0.015443	0.0441534	0.696995	0.0682563	0.714615	0.289285	0.94294	0.390289	0.99919	0.980027	81.9399	78.8231	79.0989	77.8999	82.8526	79.4823	79.8019	81.0805	75.6287	81.7987	79.4812	78.227	81.5965	81.4026	83.9176	84.9991
Dcbld2		discoidin, CUB and LCCL domain containing 2 [Source:MGI Symbol;Acc:MGI:1920629]	chr16	+	-0.0311898	0.0171577	-0.0936316	-0.0452841	0.616892	0.774173	0.128404	0.454979	0.919574	0.942299	0.99919	0.994368	6.0178	5.42347	6.53592	5.55358	5.6004	5.66382	6.01289	6.16712	5.34919	5.63371	5.48866	5.75245	5.65646	5.54235	5.90363	5.5015
Rbm3os		NA	NA	+	-0.229621	-0.225664	-0.0219656	-0.0180088	0.477254	0.423751	0.939523	0.954978	0.866594	0.80023	0.99919	0.99752	0.641009	1.07393	0.883379	0.783135	0.538379	1.42114	0.663361	0.698105	1.2362	0.627505	0.906671	0.685203	0.658024	0.701663	0.962488	0.441795
Ddit4l		DNA-damage-inducible transcript 4-like [Source:MGI Symbol;Acc:MGI:1920534]	chr3	+	0.195878	0.106457	-0.0171256	-0.106547	0.177265	0.452421	0.90653	0.450038	0.651153	0.817137	0.99919	0.994368	5.211	4.93157	3.45117	4.40859	4.45978	5.45963	5.55483	5.05256	5.34279	3.93891	3.89059	4.31519	6.01603	4.50287	3.83141	4.47803
Col3a1		collagen, type III, alpha 1 [Source:MGI Symbol;Acc:MGI:88453]	chr1	+	-0.601918	-1.17834	-0.310559	-0.88698	0.0442257	0.000122358	0.292889	0.00424846	0.384505	0.00685386	0.99919	0.350557	0.709673	0.547196	1.20948	0.319917	0.507996	0.524456	0.363036	0.491836	0.404365	0.852613	0.602275	0.510331	0.244535	0.298531	0.221785	0.233443
Rcl1		RNA terminal phosphate cyclase-like 1 [Source:MGI Symbol;Acc:MGI:1913275]	chr19	+	0.0226414	0.027892	0.0417295	0.0469801	0.755082	0.671633	0.549449	0.49459	0.953832	0.911707	0.99919	0.994368	10.104	9.25619	9.97672	9.20722	10.2211	8.2394	9.81245	10.4438	10.1268	9.74495	9.65205	10.1196	9.55074	10.3617	10.6911	9.87975
Lgi3		leucine-rich repeat LGI family, member 3 [Source:MGI Symbol;Acc:MGI:2182619]	chr14	+	-0.103876	0.0277905	0.0210724	0.152739	0.0221067	0.525852	0.638818	0.000566692	0.290006	0.850927	0.99919	0.138358	38.5089	37.6467	38.136	39.5354	36.6084	35.151	35.7133	36.6032	40.7508	37.2282	39.3372	38.7393	39.7918	40.7463	40.6659	38.188
Cep104		centrosomal protein 104 [Source:MGI Symbol;Acc:MGI:2687282]	chr4	+	-0.0845704	-0.0465119	0.0633218	0.10138	0.312542	0.55224	0.434879	0.210588	0.774531	0.865585	0.99919	0.953824	6.18906	5.2992	6.83219	6.29387	5.64665	5.46425	6.44029	6.22337	6.12631	5.30804	6.65851	7.20707	6.59121	6.39316	6.20686	6.22855
Abca2		ATP-binding cassette, sub-family A (ABC1), member 2 [Source:MGI Symbol;Acc:MGI:99606]	chr2	+	-0.068162	0.0337552	0.0607532	0.16267	0.257121	0.571752	0.311688	0.00652635	0.728219	0.873539	0.99919	0.401849	37.2837	42.7495	39.8875	41.8739	38.8039	36.9897	39.8251	39.7114	44.829	37.2284	43.0451	43.4718	41.1366	41.6325	45.1017	45.2318
Rassf1		Ras association (RalGDS/AF-6) domain family member 1 [Source:MGI Symbol;Acc:MGI:1928386]	chr9	+	-0.113308	0.00947964	0.00335328	0.126141	0.241692	0.915708	0.971348	0.175679	0.713192	0.981222	0.99919	0.940973	4.67666	6.14108	6.42691	6.55835	5.50258	5.47995	6.21317	5.47559	5.76894	5.69174	6.43609	6.13401	6.16818	6.38115	5.73354	6.27225
Tnk1		tyrosine kinase, non-receptor, 1 [Source:MGI Symbol;Acc:MGI:1930958]	chr11	-	0.341313	-0.153538	0.0874236	-0.407427	0.558663	0.77364	0.877141	0.460827	0.89839	0.942229	0.99919	0.994368	0.02787	0.140078	0.0397322	0.0480697	0.0936311	0.123577	0.0432627	0.0202349	0.0537479	0.109131	0.0473046	0.0536246	0.0396135	0.0388272	0.105719	0.0192085
Krt12		keratin 12 [Source:MGI Symbol;Acc:MGI:96687]	chr11	-	0.236558	0.346663	-0.290189	-0.180084	0.0310835	0.00119275	0.00919888	0.087221	0.332334	0.0362152	0.697751	0.874105	6.00212	8.27172	6.12776	5.88581	6.85024	8.15584	8.22761	7.55591	4.57408	4.07506	5.54566	5.77433	6.16908	6.71456	6.9084	6.97246
Ptgfr		prostaglandin F receptor [Source:MGI Symbol;Acc:MGI:97796]	chr3	-	-0.061913	-0.163261	-0.415422	-0.51677	0.829119	0.56935	0.143555	0.0752964	0.969978	0.87287	0.99919	0.841464	0.142317	0.255467	0.237673	0.201633	0.196373	0.150249	0.34716	0.118091	0.156836	0.318444	0.138034	0.147783	0.134857	0.153761	0.154244	0.1121
Rhof		ras homolog gene family, member f [Source:MGI Symbol;Acc:MGI:1345629]	chr5	-	-0.0358586	-0.00125225	0.045395	0.0800013	0.622649	0.985746	0.528438	0.260323	0.921029	0.997442	0.99919	0.979943	17.7975	19.8374	19.9996	19.5918	17.92	17.5161	21.4842	19.0635	20.4322	18.2015	20.3106	20.3674	19.1859	18.0022	21.147	22.1949
Npc1l1		NPC1-like 1 [Source:MGI Symbol;Acc:MGI:2685089]	chr11	-	0.537724	0.0933393	-0.440385	-0.884771	0.205301	0.833985	0.330387	0.0341646	0.679073	0.959099	0.99919	0.726845	0.078531	0.0740076	0.117554	0.0338622	0.107181	0.116071	0.106666	0.142543	0.0189311	0.0768766	0.0999698	0.0419726	0.0651126	0.0586103	0.0837823	0.0405938
Grhpr		glyoxylate reductase/hydroxypyruvate reductase [Source:MGI Symbol;Acc:MGI:1923488]	chr4	+	0.0524931	0.0355901	0.0247417	0.00783876	0.461901	0.590072	0.722036	0.90816	0.862218	0.88182	0.99919	0.994368	15.5181	15.544	16.4461	17.3911	18.167	17.5266	17.2712	15.4654	17.7868	19.0606	15.6856	16.3376	16.7854	17.9479	16.7293	16.7998
Snca		synuclein, alpha [Source:MGI Symbol;Acc:MGI:1277151]	chr6	-	-0.0717219	-0.0940089	-0.0451406	-0.0674276	0.100681	0.0299983	0.301345	0.119721	0.532949	0.255974	0.99919	0.916702	249.275	233.115	223.017	230.151	225.094	227.228	222.88	220.23	223.483	235.781	227.135	222.142	205.482	212.469	213.368	218.561
Pitpnb		phosphatidylinositol transfer protein, beta [Source:MGI Symbol;Acc:MGI:1927542]	chr5	+	0.0612182	0.0451202	-5.90963e-06	-0.0161039	0.412498	0.52849	0.99994	0.823794	0.834041	0.851942	0.999997	0.994368	11.4411	9.43435	10.7966	11.5486	11.0016	12.1062	11.3523	11.6106	9.84126	11.2001	10.8131	11.5211	11.8731	11.5728	9.64781	11.985
Mfge8		milk fat globule-EGF factor 8 protein [Source:MGI Symbol;Acc:MGI:102768]	chr7	-	0.136378	0.0739992	0.0625613	0.000182282	0.0696341	0.320965	0.405674	0.998048	0.457291	0.729354	0.99919	0.999843	78.8086	71.3387	58.1918	77.1191	79.6097	77.6123	80.956	77.0171	73.9163	72.4789	72.8109	78.34	84.937	76.3735	73.1952	79.1907
Tgfbi		transforming growth factor, beta induced [Source:MGI Symbol;Acc:MGI:99959]	chr13	+	0.0494689	0.202685	-0.0914359	0.06178	0.793681	0.257927	0.62567	0.732481	0.962297	0.678128	0.99919	0.994368	0.837764	1.05268	1.4141	1.06927	1.32283	0.79247	1.48253	0.997542	1.09864	1.24657	1.18023	0.931344	1.3813	1.28718	1.0646	1.201
Zfp672		zinc finger protein 672 [Source:MGI Symbol;Acc:MGI:2442105]	chr11	-	-0.0565532	-0.122927	0.0218622	-0.0445121	0.454043	0.0946505	0.770505	0.548408	0.858429	0.453605	0.99919	0.994368	11.6026	9.53362	12.3126	11.6949	11.5863	11.1049	10.8026	10.6776	11.7818	12.1057	11.9373	10.9068	9.05692	10.8497	11.517	11.2735
Cdk10		cyclin-dependent kinase 10 [Source:MGI Symbol;Acc:MGI:2448549]	chr8	+	0.0443926	-0.0090158	-0.0357399	-0.0891484	0.437645	0.868498	0.526644	0.10661	0.848303	0.970607	0.99919	0.900533	23.0204	25.3016	24.2531	25.6253	25.8938	25.981	24.7523	25.6043	23.772	24.8262	22.6079	24.9798	22.0457	24.8033	23.5856	25.0556
Ppip5k2		diphosphoinositol pentakisphosphate kinase 2 [Source:MGI Symbol;Acc:MGI:2142810]	chr1	-	0.016213	0.0753696	-0.0671277	-0.00797108	0.780341	0.173307	0.242796	0.886917	0.958524	0.584107	0.99919	0.994368	7.30115	8.04003	7.14135	8.01303	7.76337	8.43291	7.45567	7.47755	7.2578	7.51023	6.77756	7.52887	7.88822	7.62472	7.58876	7.46482
Lpcat3		lysophosphatidylcholine acyltransferase 3 [Source:MGI Symbol;Acc:MGI:1315211]	chr6	+	-0.0983749	-0.153631	-0.0577141	-0.11297	0.169681	0.0225837	0.405873	0.105226	0.642242	0.218044	0.99919	0.900533	8.96696	9.73493	9.00984	9.10951	9.21828	8.64119	7.57218	8.77608	9.19987	7.16289	9.11672	8.81836	7.98709	8.33063	7.58522	7.53984
Eif4enif1		eukaryotic translation initiation factor 4E nuclear import factor 1 [Source:MGI Symbol;Acc:MGI:1921453]	chr11	+	-0.0113252	0.00410667	-0.0382506	-0.0228187	0.798208	0.921577	0.378074	0.592708	0.962987	0.982666	0.99919	0.994368	15.5721	15.2483	14.427	15.204	14.9142	14.4869	15.3302	15.157	14.7088	14.0395	14.899	14.5548	14.595	14.6473	15.1699	14.3296
Cdh15		cadherin 15 [Source:MGI Symbol;Acc:MGI:106672]	chr8	+	0.292424	0.194612	0.358521	0.26071	0.209938	0.333032	0.107507	0.217156	0.685396	0.738306	0.99919	0.956234	0.631314	0.753604	0.612013	0.313053	0.702562	0.513203	0.734994	0.664628	0.578315	0.43261	0.776873	0.762569	0.717864	0.810414	0.957908	0.696181
Neurl4		neuralized homolog 4 (Drosophila) [Source:MGI Symbol;Acc:MGI:1921092]	chr11	+	-0.0688732	-0.144306	0.0651521	-0.010281	0.20142	0.00617138	0.223529	0.846426	0.67454	0.103279	0.99919	0.994368	23.496	22.5868	22.4201	23.2015	22.818	21.4057	22.3096	21.3147	25.7122	21.3497	24.4373	23.9429	20.1654	22.5062	22.4192	21.7719
Nrarp		Notch-regulated ankyrin repeat protein [Source:MGI Symbol;Acc:MGI:1914372]	chr2	+	-0.0845466	-0.11919	0.0259282	-0.00871508	0.468022	0.286563	0.821083	0.938913	0.864793	0.701085	0.99919	0.99508	5.3322	7.31317	5.53486	5.53016	5.12244	5.82069	6.62717	4.78236	5.98178	6.14102	5.38298	6.33314	6.05992	4.65414	5.602	5.78881
Abi3bp		ABI gene family, member 3 (NESH) binding protein [Source:MGI Symbol;Acc:MGI:2444583]	chr16	+	0.0921667	-0.265227	-0.1235	-0.480893	0.615909	0.129526	0.487235	0.00819888	0.919574	0.519826	0.99919	0.436217	0.567743	0.404254	0.442467	0.465136	0.468896	0.587396	0.455344	0.535872	0.437963	0.407574	0.369399	0.461233	0.358655	0.312616	0.412779	0.378256
Slco4c1		solute carrier organic anion transporter family, member 4C1 [Source:MGI Symbol;Acc:MGI:2442784]	chr1	-	-0.0987485	-0.0264568	-0.14668	-0.074388	0.514605	0.851404	0.316081	0.612523	0.881987	0.964359	0.99919	0.994368	1.57441	1.78989	1.60323	2.06896	1.57421	1.60675	1.6584	1.82351	1.26512	1.9082	1.76562	1.5387	1.65172	1.61148	1.40418	1.60183
Elmsan1		ELM2 and Myb/SANT-like domain containing 1 [Source:MGI Symbol;Acc:MGI:2685106]	chr12	-	-0.0164215	-0.0100237	0.0577263	0.0641241	0.825161	0.888371	0.431288	0.375981	0.968534	0.975328	0.99919	0.994368	4.70207	6.27566	5.78646	5.42071	5.24347	5.94151	5.31355	5.72231	5.47372	5.1754	5.79447	6.29193	5.29822	5.69975	5.9782	6.01974
Nrros		negative regulator of reactive oxygen species [Source:MGI Symbol;Acc:MGI:2445095]	chr16	-	0.206243	0.204436	0.116697	0.11489	0.165766	0.154026	0.432445	0.423332	0.636394	0.558082	0.99919	0.994368	2.52153	1.9644	3.13463	2.16367	3.37791	2.79516	2.34851	2.98413	2.60162	2.51778	3.2527	2.39888	2.78359	3.52292	3.18035	2.95441
Synj2bp	Gm20498	synaptojanin 2 binding protein [Source:MGI Symbol;Acc:MGI:1344347]	chr12	-	0.00548429	-0.0375484	0.000238619	-0.0427941	0.901461	0.378819	0.995667	0.320352	0.982918	0.770254	0.999516	0.983854	8.9327	9.38065	8.85154	8.96135	9.06462	9.33759	9.21739	8.86048	9.13777	9.56405	8.79309	8.86217	9.06963	8.78941	8.57753	8.70844
Pgp		phosphoglycolate phosphatase [Source:MGI Symbol;Acc:MGI:1914328]	chr17	+	0.229608	0.00611509	0.166033	-0.0574605	0.00552254	0.937033	0.0417216	0.464943	0.138436	0.986152	0.92848	0.994368	16.1743	18.7938	17.579	15.9359	20.2309	20.9499	22.3402	17.2362	19.705	17.3658	20.7744	18.0145	18.2104	19.7296	18.8021	20.1377
Myh6		myosin, heavy polypeptide 6, cardiac muscle, alpha [Source:MGI Symbol;Acc:MGI:97255]	chr14	-	-0.470455	-0.085986	-0.290782	0.0936866	0.0572144	0.718315	0.226996	0.702697	0.427096	0.92698	0.99919	0.994368	0.41335	0.333893	0.559819	0.401029	0.309973	0.130916	0.343739	0.43945	0.427048	0.28903	0.419703	0.302982	0.230813	0.414268	0.293994	0.417158
Hs3st6		heparan sulfate (glucosamine) 3-O-sulfotransferase 6 [Source:MGI Symbol;Acc:MGI:3580487]	chr17	+	0.385282	2.63144	-1.75259	0.493562	0.62627	0.00171172	0.071985	0.466411	0.921976	0.0454934	0.987053	0.994368	0	0	0.0419468	0.15859	0.0926717	0	0.171278	0.053407	0	0	0	0.0314519	0.0697025	0.102478	0.209273	0.152094
Hist3h2bb-ps		histone cluster 3, H2bb, pseudogene [Source:MGI Symbol;Acc:MGI:1922442]	chr11	-	0.169728	0.0651108	0.0708511	-0.0337662	0.36201	0.699033	0.695664	0.84588	0.810022	0.92097	0.99919	0.994368	7.14071	7.03253	4.12702	4.74339	6.24056	5.41969	5.84186	5.8851	6.32723	6.04564	5.15925	5.28122	5.85201	5.79987	4.94153	6.65068
Sfmbt1		Scm-like with four mbt domains 1 [Source:MGI Symbol;Acc:MGI:1859609]	chr14	+	0.0534833	0.105925	-0.0390376	0.0134037	0.440688	0.108636	0.570362	0.840557	0.850777	0.481421	0.99919	0.994368	3.71252	4.09567	3.82458	3.10636	3.80484	3.57647	4.09067	3.6822	3.49461	3.85063	3.46482	3.52438	3.84771	3.8615	3.64642	3.92949
Samd3		sterile alpha motif domain containing 3 [Source:MGI Symbol;Acc:MGI:2685469]	chr10	+	-0.462565	-0.213812	0.172692	0.421445	0.539292	0.744596	0.803473	0.565681	0.892212	0.93675	0.99919	0.994368	0	0	0.0719964	0.0435521	0.0530199	0.0373212	0.0195985	0	0.0486968	0.0988753	0.0107147	0.0593817	0.0119636	0.0552802	0.047892	0.0348066
Lage3		L antigen family, member 3 [Source:MGI Symbol;Acc:MGI:1913442]	chrX	-	0.0952068	0.0179033	0.00645626	-0.0708472	0.431722	0.875726	0.956814	0.542212	0.846224	0.971605	0.99919	0.994368	10.273	12.76	10.6727	12.6271	12.9423	13.4385	10.173	13.2028	8.88114	12.9464	12.1756	12.1173	12.308	12.0559	11.6458	10.7426
Trp53inp1		transformation related protein 53 inducible nuclear protein 1 [Source:MGI Symbol;Acc:MGI:1926609]	chr4	+	-0.177966	-0.090564	0.0106706	0.0980728	0.152891	0.46058	0.931323	0.426872	0.61777	0.820072	0.99919	0.994368	5.28862	5.96003	8.9627	5.18798	5.71891	6.35107	5.60559	5.21972	5.60958	7.11866	6.50799	6.68142	5.85706	6.36466	6.37106	5.66117
Prickle1		prickle homolog 1 (Drosophila) [Source:MGI Symbol;Acc:MGI:1916034]	chr15	-	-0.0589568	0.0562383	-0.0240611	0.0911339	0.264501	0.27401	0.646736	0.0782513	0.73272	0.691852	0.99919	0.851318	27.0872	23.5739	25.2618	25.1406	23.1193	25.0668	25.0648	24.8344	23.7042	24.8606	24.3676	26.3198	27.1764	25.4944	24.8021	26.2092
Pced1b		PC-esterase domain containing 1B [Source:MGI Symbol;Acc:MGI:2446270]	chr15	+	-0.0784994	-0.102657	-0.0617387	-0.085896	0.587679	0.436558	0.653289	0.538905	0.908216	0.806799	0.99919	0.994368	2.12116	1.84521	1.79113	1.67097	1.88433	1.9293	1.5197	1.5993	1.49468	2.39593	1.6963	1.72671	1.73939	1.56686	1.6634	1.54628
Gm11549		predicted gene 11549 [Source:MGI Symbol;Acc:MGI:3650339]	chr3	-	0.124103	0.237533	-0.133518	-0.020088	0.337095	0.051626	0.298089	0.870349	0.792096	0.338143	0.99919	0.994368	2.99016	2.42846	2.63049	2.70448	3.15458	3.01821	3.02839	2.56814	2.35587	1.78486	2.38291	2.73636	3.33445	2.71428	2.76649	2.81485
Furin		furin (paired basic amino acid cleaving enzyme) [Source:MGI Symbol;Acc:MGI:97513]	chr7	-	-0.0895919	-0.232966	0.0572547	-0.0861189	0.158265	9.00211e-05	0.350178	0.163607	0.624619	0.00538404	0.99919	0.931803	7.18094	6.69041	7.16614	7.47708	7.05069	6.84456	7.01438	6.23571	7.43576	6.71012	7.57448	7.67166	5.91528	6.74794	6.11342	6.62241
Ttc27		tetratricopeptide repeat domain 27 [Source:MGI Symbol;Acc:MGI:1921446]	chr17	+	0.000971491	0.11181	-0.120073	-0.00923445	0.988622	0.0815048	0.073441	0.887709	0.99822	0.423792	0.987053	0.994368	8.75137	8.67715	8.40215	8.67231	9.22117	9.12486	7.80508	8.45648	7.02706	8.78507	7.83209	8.13691	8.9711	8.73392	8.46515	7.89592
Tmem130		transmembrane protein 130 [Source:MGI Symbol;Acc:MGI:3607706]	chr5	-	-0.0711183	-0.0362146	0.0500001	0.0849039	0.246267	0.550208	0.413832	0.16236	0.718501	0.864429	0.99919	0.931803	69.2262	63.6405	62.3778	69.1689	64.4696	58.4119	64.1755	65.8715	69.316	64.8437	67.3716	71.9077	72.0979	65.2883	61.1667	68.955
Entpd4		ectonucleoside triphosphate diphosphohydrolase 4 [Source:MGI Symbol;Acc:MGI:1914714]	chr14	+	0.330634	0.653415	-0.183404	0.139377	0.221424	0.0123797	0.505807	0.585795	0.693696	0.157265	0.99919	0.994368	0.58198	0.383921	0.306984	0.250947	0.37271	0.494603	0.542046	0.454236	0.364768	0.227888	0.41982	0.242621	0.392924	0.390916	0.53811	0.732028
Bend6		BEN domain containing 6 [Source:MGI Symbol;Acc:MGI:2444572]	chr1	-	0.121219	0.139976	-0.0572626	-0.0385049	0.0357811	0.0136556	0.322657	0.496211	0.351353	0.166474	0.99919	0.994368	42.7172	46.1482	41.4402	45.1116	46.1874	52.6623	49.2311	44.5748	43.4936	40.7057	40.2068	43.6282	49.6977	46.0773	45.4669	44.3106
Aif1		allograft inflammatory factor 1 [Source:MGI Symbol;Acc:MGI:1343098]	chr17	-	0.290391	0.4633	-0.245083	-0.0721742	0.0950161	0.00604813	0.168937	0.660765	0.521	0.101983	0.99919	0.994368	2.6666	5.54149	4.12325	4.5993	6.11598	4.85082	4.45779	4.98913	2.6702	5.02004	3.04641	3.9687	4.81066	5.00095	4.66857	5.23086
Nufip1		nuclear fragile X mental retardation protein interacting protein 1 [Source:MGI Symbol;Acc:MGI:1351474]	chr14	+	-0.094873	-0.0260239	-0.0177597	0.0510894	0.185595	0.692634	0.796408	0.457818	0.659407	0.91834	0.99919	0.994368	5.19389	5.50478	5.14455	4.96603	5.13993	4.73951	5.1004	4.32846	5.42199	4.46549	5.15529	5.05954	5.02861	4.88535	5.35381	4.79371
Baz1b		bromodomain adjacent to zinc finger domain, 1B [Source:MGI Symbol;Acc:MGI:1353499]	chr5	+	0.0405274	0.00484458	0.0244636	-0.0112192	0.458571	0.928592	0.654513	0.83562	0.860781	0.984314	0.99919	0.994368	27.8585	28.1338	30.647	27.7844	28.448	29.9589	29.5048	30.902	29.1227	28.8966	30.296	28.3983	26.9599	29.8934	29.336	31.017
Tbk1		TANK-binding kinase 1 [Source:MGI Symbol;Acc:MGI:1929658]	chr10	-	-0.0292614	0.0456041	-0.0632362	0.0116293	0.55097	0.327212	0.190037	0.806181	0.898072	0.733817	0.99919	0.994368	21.147	19.9103	19.254	19.463	19.0174	21.1436	20.0683	18.6653	18.1636	18.208	19.392	19.3566	20.1366	19.0689	19.8015	19.5761
Spag9		sperm associated antigen 9 [Source:MGI Symbol;Acc:MGI:1918084]	chr11	+	0.0627697	0.0429636	-0.0316511	-0.0514571	0.126108	0.2921	0.441356	0.206179	0.581853	0.706006	0.99919	0.950401	62.8812	65.0511	59.6856	64.2231	64.8055	66.2857	66.9395	66.7063	60.6896	64.1317	60.2977	61.817	66.1939	64.2019	62.1869	61.3583
Rit1		Ras-like without CAAX 1 [Source:MGI Symbol;Acc:MGI:108053]	chr3	+	0.0693174	-0.0139029	-0.0447084	-0.127929	0.288724	0.824339	0.490121	0.0430361	0.752738	0.955633	0.99919	0.763551	12.9061	11.0186	13.2575	11.4045	12.7552	11.6021	14.0513	13.0416	12.3766	11.838	12.2583	11.3239	11.5594	12.0266	11.9039	11.5758
Lgalsl		lectin, galactoside binding-like [Source:MGI Symbol;Acc:MGI:1916114]	chr11	-	0.0904849	0.0115311	0.0575835	-0.0213702	0.0868954	0.822502	0.274242	0.678703	0.502422	0.955589	0.99919	0.994368	27.1076	25.0963	25.2567	26.0919	26.9041	31.1621	27.3246	26.3673	25.8531	28.1316	26.9337	27.1291	28.2599	27.9233	25.7771	26.6803
Crocc		ciliary rootlet coiled-coil, rootletin [Source:MGI Symbol;Acc:MGI:3529431]	chr4	-	-0.0594604	-0.244576	0.0846424	-0.100473	0.62723	0.0439683	0.488963	0.408229	0.921976	0.310971	0.99919	0.994368	7.45605	7.63007	7.03274	6.48796	7.31728	5.22219	6.24582	8.603	7.74662	7.78557	6.85215	7.95861	4.59556	7.20303	6.84783	6.91661
E130008D07Rik		RIKEN cDNA E130008D07 gene	chr17	-	0.210421	-0.140992	-0.0158837	-0.367296	0.15079	0.317755	0.913327	0.00953247	0.614114	0.7271	0.99919	0.46675	0.954319	0.954865	0.881807	1.14305	1.15776	1.09706	1.12476	1.1933	0.920214	1.14182	1.08736	0.865207	0.736831	0.960205	0.946905	0.864799
Ccnf		cyclin F [Source:MGI Symbol;Acc:MGI:102551]	chr17	-	-0.120763	0.0475833	-0.0684968	0.0998499	0.325384	0.66566	0.556187	0.392896	0.784176	0.910029	0.99919	0.994368	1.88228	2.25599	1.88253	1.7731	1.76332	1.79763	1.79807	1.70303	2.01047	1.64419	1.76946	1.80156	1.76989	2.0114	1.85367	1.77631
Bmf		BCL2 modifying factor [Source:MGI Symbol;Acc:MGI:2176433]	chr2	-	-0.309995	-0.125618	-0.147615	0.0367623	0.0698328	0.43617	0.370112	0.826831	0.457493	0.806595	0.99919	0.994368	0.852281	0.851868	0.839479	1.19437	0.748362	0.572587	0.841909	0.857878	1.12067	0.720554	0.846592	0.774384	0.844313	0.747883	0.817426	0.74761
Xrcc4		X-ray repair complementing defective repair in Chinese hamster cells 4 [Source:MGI Symbol;Acc:MGI:1333799]	chr13	-	0.16164	0.0201745	0.0234858	-0.11798	0.0917839	0.820721	0.802478	0.195736	0.514746	0.955589	0.99919	0.947199	6.20706	5.9042	6.83106	6.0533	7.0647	6.85919	7.02382	7.58124	6.60054	7.26884	6.25234	6.33735	7.17345	6.47689	5.91383	6.75687
Kcnip4		Kv channel interacting protein 4 [Source:MGI Symbol;Acc:MGI:1933131]	chr5	-	0.0815071	0.0642854	0.00203559	-0.0151861	0.246524	0.348643	0.976869	0.825082	0.718501	0.749058	0.99919	0.994368	17.5904	21.3788	18.6264	18.7792	18.2255	23.4439	21.2796	18.959	19.3598	19.7137	18.0813	19.3543	21.1515	19.3756	20.9237	18.2481
Ppfia4		protein tyrosine phosphatase, receptor type, f polypeptide (PTPRF), interacting protein (liprin), alpha 4 [Source:MGI Symbol;Acc:MGI:1915757]	chr1	-	-0.00255695	-0.0670411	0.0535108	-0.0109734	0.966572	0.259961	0.377956	0.854512	0.994965	0.679766	0.99919	0.994368	12.1736	13.252	13.108	13.3494	12.9887	13.0082	13.329	12.9304	14.0634	13.6113	11.9256	14.458	11.8718	13.4741	13.326	12.8453
Iglon5		IgLON family member 5 [Source:MGI Symbol;Acc:MGI:2686277]	chr7	-	-0.07459	-0.251272	0.114747	-0.0619357	0.505981	0.0187449	0.295634	0.571386	0.877456	0.197316	0.99919	0.994368	5.1041	5.40313	5.16336	5.93933	5.21181	5.68382	5.18259	4.79727	6.97802	5.68104	5.26625	5.76243	3.84273	5.53141	5.10559	5.18038
Inpp5b		inositol polyphosphate-5-phosphatase B [Source:MGI Symbol;Acc:MGI:103257]	chr4	+	-0.049229	-0.0121527	0.0267552	0.0638315	0.359199	0.809573	0.610161	0.216775	0.808649	0.952788	0.99919	0.956234	12.9592	13.9276	12.2152	12.3733	12.8678	12.0326	11.8084	12.5109	13.9608	12.4074	12.9519	12.5689	12.4598	12.6124	13.1449	13.3812
Acot12		acyl-CoA thioesterase 12 [Source:MGI Symbol;Acc:MGI:1921406]	chr13	+	0.0177215	0.348144	-0.422804	-0.0923811	0.962956	0.339468	0.268725	0.799386	0.994217	0.742621	0.99919	0.994368	0.147165	0.184918	0.167842	0.304594	0.197765	0.261016	0.0913781	0.320547	0.141906	0.230504	0.19983	0.113264	0.181286	0.251887	0.209341	0.101429
Eda		ectodysplasin-A [Source:MGI Symbol;Acc:MGI:1195272]	chrX	+	-0.281884	0.00173802	0.0362111	0.319833	0.0653774	0.99022	0.804644	0.030452	0.447517	0.998212	0.99919	0.704201	1.15886	1.08108	1.24158	1.26438	1.16503	1.14188	0.613262	1.05811	1.08358	1.37508	1.21445	1.28755	1.38096	1.13922	1.21554	1.24647
D830031N03Rik		RIKEN cDNA D830031N03 gene	chr4	-	-0.00879355	0.0322998	-0.105639	-0.0645461	0.897367	0.62404	0.119403	0.330093	0.982204	0.894876	0.99919	0.986485	4.28677	4.23319	4.29178	4.40458	4.26246	4.16544	4.1066	4.69604	3.54008	4.58756	4.2795	3.83437	3.75509	4.26581	4.36734	3.98897
Xab2		XPA binding protein 2 [Source:MGI Symbol;Acc:MGI:1914689]	chr8	-	0.00261826	-0.00352623	-0.00500829	-0.0111528	0.955413	0.936198	0.913073	0.804455	0.992906	0.986152	0.99919	0.994368	20.7954	22.6461	20.767	21.8996	21.4986	20.9905	22.0191	21.8007	22.1063	21.913	20.8193	21.2026	22.0282	21.084	21.8532	20.3219
Laptm5		lysosomal-associated protein transmembrane 5 [Source:MGI Symbol;Acc:MGI:108046]	chr4	+	0.24458	0.126283	0.0186053	-0.0996921	0.00177331	0.0946269	0.812744	0.185216	0.071506	0.453605	0.99919	0.94478	11.9755	8.79344	10.457	11.4733	12.7612	13.441	12.9546	12.3901	10.7897	12.1628	10.4808	10.817	13.4222	12.118	10.5937	11.452
Stard4		StAR-related lipid transfer (START) domain containing 4 [Source:MGI Symbol;Acc:MGI:2156764]	chr18	-	0.0922218	0.100328	-0.0317514	-0.0236455	0.399869	0.335968	0.770592	0.821785	0.827424	0.739773	0.99919	0.994368	3.75801	4.26875	3.76312	3.57793	4.2926	3.73257	3.8735	4.23463	3.71068	4.29689	3.11275	4.00425	4.27322	4.2602	3.33574	4.01982
Myo15		myosin XV [Source:MGI Symbol;Acc:MGI:1261811]	chr11	+	0.695785	0.365044	0.345653	0.0149119	0.0537191	0.236343	0.335717	0.961656	0.41682	0.657798	0.99919	0.997891	0.0381294	0.0191643	0.039138	0.0361707	0.0544418	0.0225424	0.0947015	0.0498308	0.0735334	0.0447913	0.0517746	0.0326065	0.0650351	0.0652619	0.0578546	0.0367913
D030045P18Rik		RIKEN cDNA D030045P18 gene	chr10	+	0.445402	-0.568739	0.375068	-0.639073	0.526081	0.360785	0.566698	0.343374	0.885789	0.757487	0.99919	0.992592	0.047432	0.0595999	0.0811444	0.0204525	0.0199189	0.140211	0.0368144	0.17219	0.0914737	0.0928654	0.0603808	0.070983	0.0449456	0.0566401	0.0674716	0
Fam159b	Shisal2b	family with sequence similarity 159, member B [Source:MGI Symbol;Acc:MGI:1925053]	chr13	-	-0.15679	-0.233269	0.692671	0.616192	0.744614	0.503237	0.0808319	0.152808	0.951976	0.840752	0.993487	0.931803	0.205514	0.172157	0.195325	0.29539	0.230147	0.202503	0.265851	0.0994756	0.264226	0.134123	0.319757	0.468658	0.421939	0.259046	0.422273	0.141644
Sbf2		SET binding factor 2 [Source:MGI Symbol;Acc:MGI:1921831]	chr7	-	-0.0569949	0.00595155	-0.0216851	0.0412614	0.242785	0.900489	0.655105	0.388502	0.714885	0.978681	0.99919	0.994368	16.4499	16.1832	17.4965	16.3309	16.1153	15.5175	15.5292	17.2374	16.019	16.3609	17.1502	16.1296	16.3592	16.8432	16.6632	16.1212
Vac14		Vac14 homolog (S. cerevisiae) [Source:MGI Symbol;Acc:MGI:2157980]	chr8	+	0.00890954	-0.0593138	0.0147461	-0.0534772	0.905491	0.405785	0.841362	0.462287	0.98332	0.788455	0.99919	0.994368	8.4114	9.00615	9.39898	8.59487	8.58208	9.8057	8.71236	9.28964	8.79621	8.58212	8.42037	9.74481	7.52142	8.88311	9.14238	9.00213
Cnr1		cannabinoid receptor 1 (brain) [Source:MGI Symbol;Acc:MGI:104615]	chr4	+	0.0503008	0.0156363	-0.0501315	-0.0847959	0.276625	0.733829	0.279183	0.0646668	0.743408	0.931953	0.99919	0.816419	71.9229	69.7317	64.8303	70.222	73.3028	71.3107	68.3215	75.2099	64.3604	69.4999	66.3174	67.5315	69.7268	68.5048	65.7516	66.3036
Arhgap29		Rho GTPase activating protein 29 [Source:MGI Symbol;Acc:MGI:2443818]	chr3	+	-0.0231555	-0.0594272	-0.137273	-0.173545	0.770674	0.438889	0.0820073	0.0248558	0.957796	0.808759	0.993605	0.669193	4.19616	4.82953	4.30816	4.1661	4.56829	3.57007	4.32423	4.41631	3.38316	5.00525	3.87535	3.93891	3.85089	4.02476	3.62821	3.54825
Nxt1		NTF2-related export protein 1 [Source:MGI Symbol;Acc:MGI:1929619]	chr2	+	-0.030882	-0.048818	0.0502936	0.0323576	0.796995	0.655726	0.661662	0.778184	0.962987	0.905592	0.99919	0.994368	6.52071	6.0427	6.20515	6.18575	6.57203	6.74643	5.82023	5.50368	6.20908	6.70251	6.3294	6.58691	7.14434	5.69395	6.14512	6.29187
Fyco1		FYVE and coiled-coil domain containing 1 [Source:MGI Symbol;Acc:MGI:107277]	chr9	-	0.014112	-0.00454257	-0.060068	-0.0787225	0.818745	0.940278	0.329626	0.193956	0.967686	0.986621	0.99919	0.946116	11.1454	10.0352	11.4839	10.1393	11.1826	10.7355	9.65195	12.0008	10.2108	10.279	10.5962	10.1184	9.70737	10.6171	10.2583	10.5104
Pde6h		phosphodiesterase 6H, cGMP-specific, cone, gamma [Source:MGI Symbol;Acc:MGI:1925850]	chr6	+	0.0591597	0.293874	0.186323	0.421037	0.852715	0.267248	0.528088	0.142691	0.975916	0.687816	0.99919	0.931803	1.12579	0.808337	1.32982	1.4563	1.08062	1.42623	1.37309	1.63475	2.01603	0.629754	1.91083	1.10025	1.82875	1.47237	1.8302	2.32774
Hivep1		human immunodeficiency virus type I enhancer binding protein 1 [Source:MGI Symbol;Acc:MGI:96100]	chr13	+	0.038983	-0.0210812	0.0928649	0.0328006	0.565079	0.749775	0.168412	0.62152	0.900019	0.938031	0.99919	0.994368	7.4024	6.90517	7.69409	7.9355	7.89208	7.66773	7.75071	7.80866	8.27477	7.86873	7.33499	8.60758	9.05455	7.23358	7.76856	7.68814
Aldh5a1		aldhehyde dehydrogenase family 5, subfamily A1 [Source:MGI Symbol;Acc:MGI:2441982]	chr13	-	0.0491581	0.0209252	0.0319776	0.00374472	0.314046	0.658678	0.510184	0.937349	0.776508	0.906539	0.99919	0.994899	17.4175	17.8919	18.8044	17.1929	18.3861	18.8378	18.0577	19.2458	18.5266	17.1439	17.688	19.257	18.6729	18.2749	18.5972	18.7624
Gprc5b		G protein-coupled receptor, family C, group 5, member B [Source:MGI Symbol;Acc:MGI:1927596]	chr7	-	0.0755741	0.149696	-0.0111257	0.0629964	0.113421	0.00151095	0.816085	0.180859	0.560749	0.0418813	0.99919	0.943187	45.892	46.2017	50.8358	46.8714	51.0288	49.509	50.2117	51.0309	47.7516	48.0704	47.1016	46.4484	50.1014	52.7843	52.8586	54.1148
Rtkn		rhotekin [Source:MGI Symbol;Acc:MGI:107371]	chr6	+	-0.0947719	0.107239	0.0352402	0.237251	0.13856	0.0785983	0.575487	0.000130958	0.600608	0.41717	0.99919	0.053513	14.458	14.4731	15.9712	14.3238	14.0511	12.8769	13.9181	14.9988	15.7194	12.7669	16.4319	15.1349	15.2575	16.6106	17.2717	16.7061
Epb4.1		erythrocyte protein band 4.1 [Source:MGI Symbol;Acc:MGI:95401]	chr4	-	-0.0208698	0.0486044	0.0313576	0.100832	0.78953	0.513134	0.683994	0.181634	0.961125	0.845639	0.99919	0.943256	4.13052	4.43936	3.82202	4.01579	3.74192	4.68434	4.04267	3.89487	4.17077	4.88271	3.6818	4.22368	4.57863	4.00175	4.13265	4.56567
H2-T22		histocompatibility 2, T region locus 22 [Source:MGI Symbol;Acc:MGI:95956]	chr17	-	0.23989	0.210657	0.0954803	0.0662473	0.302321	0.300014	0.671437	0.754229	0.765487	0.711814	0.99919	0.994368	0.9699	0.833856	0.611306	0.682354	0.878923	0.754492	0.71317	1.0007	0.787569	1.49916	0.693155	0.676628	0.894872	0.894042	1.04081	0.668473
Cript		cysteine-rich PDZ-binding protein [Source:MGI Symbol;Acc:MGI:1929655]	chr17	+	0.0151123	0.0928638	-0.0635225	0.0142289	0.793239	0.0892579	0.264413	0.797364	0.961958	0.442762	0.99919	0.994368	36.9388	31.6815	34.1313	31.2939	34.1785	35.2271	33.7261	33.3294	32.6628	35.2603	30.7958	31.5065	36.5637	33.601	32.5227	34.2269
Krba1		KRAB-A domain containing 1 [Source:MGI Symbol;Acc:MGI:1925077]	chr6	+	-0.0789521	-0.0822741	-0.018024	-0.021346	0.246607	0.214447	0.789789	0.749399	0.718501	0.635427	0.99919	0.994368	7.17418	8.80533	8.26983	7.62321	7.65566	6.98701	7.69613	7.86901	8.14076	7.17353	7.99113	7.92899	6.45213	8.01875	7.3684	7.86718
Klf8		Kruppel-like factor 8 [Source:MGI Symbol;Acc:MGI:2442430]	chrX	+	-0.136444	-0.142736	-0.16558	-0.171872	0.334774	0.286911	0.227679	0.215191	0.790934	0.701135	0.99919	0.955973	1.28863	1.29031	1.13671	1.35441	1.23451	1.04159	1.06269	1.18413	0.931936	0.946115	1.2645	1.14072	1.17338	1.01385	0.916536	0.94366
Chchd1		coiled-coil-helix-coiled-coil-helix domain containing 1 [Source:MGI Symbol;Acc:MGI:1913371]	chr14	+	0.195851	0.11493	0.0851235	0.00420213	0.0129277	0.111841	0.26909	0.954781	0.227229	0.487142	0.99919	0.99752	26.5453	23.5002	26.7486	24.4533	29.4525	31.8781	30.6707	26.8292	25.0149	30.1202	26.4321	27.6983	31.7995	28.6969	27.0331	30.5619
Triqk		triple QxxK/R motif containing [Source:MGI Symbol;Acc:MGI:3650048]	chr4	+	0.179019	0.107134	0.00723371	-0.064651	0.0951449	0.294787	0.945888	0.52954	0.521	0.707826	0.99919	0.994368	9.44645	9.2404	7.51772	8.63636	9.08895	11.5761	10.1626	8.85538	8.76295	8.07688	8.65113	8.64059	10.8492	8.31746	9.21348	8.85946
Nap1l4		nucleosome assembly protein 1-like 4 [Source:MGI Symbol;Acc:MGI:1316687]	chr7	-	0.0431589	0.0731304	-0.0253136	0.00465785	0.337914	0.0941519	0.572856	0.915373	0.792974	0.452788	0.99919	0.994368	45.9714	45.3865	44.0893	45.4699	46.7908	48.1474	46.889	45.9211	46.2715	43.1035	43.9703	44.1311	46.1074	46.9424	44.923	49.2754
Arhgap19		Rho GTPase activating protein 19 [Source:MGI Symbol;Acc:MGI:1918335]	chr19	-	0.0342223	0.117588	0.122456	0.205821	0.831256	0.42119	0.430412	0.174482	0.970768	0.798152	0.99919	0.940972	0.768214	0.965286	0.92593	0.700143	1.02648	0.67094	0.745313	0.874669	0.791266	0.752029	0.940892	0.992878	1.02574	0.983371	1.05966	0.8664
Lfng		LFNG O-fucosylpeptide 3-beta-N-acetylglucosaminyltransferase [Source:MGI Symbol;Acc:MGI:1095413]	chr5	+	0.162647	0.0562442	0.317792	0.211389	0.185294	0.630625	0.0085634	0.0754568	0.659199	0.896689	0.697751	0.841464	7.62251	8.54115	6.99064	8.03062	8.49762	10.6274	8.53889	7.64533	10.2674	5.61568	11.3874	10.0716	10.0339	9.9312	9.35252	10.9675
Fads3		fatty acid desaturase 3 [Source:MGI Symbol;Acc:MGI:1928740]	chr19	+	-0.0322533	-0.130443	0.036216	-0.0619737	0.576135	0.0144832	0.514123	0.265467	0.904655	0.17137	0.99919	0.980019	9.22395	9.07209	9.56499	9.74208	9.73001	9.45397	9.18336	8.88951	10.3502	9.40586	9.37735	9.77772	8.81846	8.80733	9.46325	8.47642
Nkx3-1		NK-3 transcription factor, locus 1 (Drosophila) [Source:MGI Symbol;Acc:MGI:97352]	chr14	+	0.754762	0.558494	-0.00874708	-0.205014	0.00589223	0.0309403	0.976387	0.406296	0.144069	0.260012	0.99919	0.994368	0.486325	0.323515	0.293641	0.271378	0.74484	0.338259	0.355259	0.62311	0.22068	0.336056	0.339893	0.348608	0.515047	0.478254	0.583277	0.295751
Camk2n2		calcium/calmodulin-dependent protein kinase II inhibitor 2 [Source:MGI Symbol;Acc:MGI:1920297]	chr16	-	0.099992	-0.0123426	0.0650254	-0.0473092	0.155304	0.848362	0.340903	0.47838	0.621319	0.96351	0.99919	0.994368	15.7502	16.976	14.0312	14.4884	16.5209	16.6576	16.5711	14.739	16.2673	16.9945	15.0895	15.3246	15.5879	15.1438	16.0317	15.3905
Prpf38a		PRP38 pre-mRNA processing factor 38 (yeast) domain containing A [Source:MGI Symbol;Acc:MGI:1916962]	chr4	-	-0.0546725	0.0705852	-0.110054	0.0152042	0.434136	0.287606	0.110181	0.821642	0.847586	0.701422	0.99919	0.994368	17.0739	19.3011	16.8281	18.138	18.0369	16.7655	17.7915	15.6564	18.2297	16.078	16.4705	15.4471	18.3622	16.9199	16.1916	17.6718
Plvap		plasmalemma vesicle associated protein [Source:MGI Symbol;Acc:MGI:1890497]	chr8	-	0.40405	0.372656	-0.00123444	-0.0326283	0.007357	0.00794034	0.993658	0.815284	0.162358	0.121419	0.999516	0.994368	2.27024	1.95769	2.03076	1.82348	2.99099	3.15809	2.5567	2.03614	2.10326	1.3073	2.09668	2.05561	2.78395	2.48063	2.72283	2.39306
Cbx5		chromobox 5 [Source:MGI Symbol;Acc:MGI:109372]	chr15	-	-0.0203712	-0.0527811	-0.00762801	-0.040038	0.615947	0.190727	0.851079	0.320715	0.919574	0.6066	0.99919	0.983854	59.3016	58.7908	54.9053	57.1785	57.7502	55.0427	56.3052	59.015	55.9882	60.0075	56.7685	56.7116	57.1345	55.6069	53.7607	54.3144
Slc14a2		solute carrier family 14 (urea transporter), member 2 [Source:MGI Symbol;Acc:MGI:1351653]	chr18	-	0.369595	0.0441189	0.552031	0.226555	0.342065	0.890726	0.128924	0.513042	0.795386	0.975568	0.99919	0.994368	0.052307	0.131451	0.0944556	0.0601454	0.139119	0.0515406	0.108262	0.0886139	0.151313	0.136547	0.0961808	0.123009	0.19826	0.107573	0.0744062	0.132187
Dyrk1b		dual-specificity tyrosine-(Y)-phosphorylation regulated kinase 1b [Source:MGI Symbol;Acc:MGI:1330302]	chr7	+	-0.0844509	-0.248106	0.0550701	-0.108585	0.348545	0.00422973	0.533715	0.21937	0.80208	0.081499	0.99919	0.956463	7.96944	8.13091	9.41932	8.63502	8.05218	7.60098	8.08873	8.95129	9.2938	8.80174	8.77217	9.0504	6.00261	7.91015	8.52657	7.81651
Pak3		p21 protein (Cdc42/Rac)-activated kinase 3 [Source:MGI Symbol;Acc:MGI:1339656]	chrX	+	-0.0154256	-0.0131582	-0.0345009	-0.0322335	0.76197	0.794538	0.498502	0.523133	0.95543	0.948317	0.99919	0.994368	29.1749	28.0402	29.4222	28.0017	28.9609	27.6849	27.5496	29.9613	26.9481	29.8114	27.0052	28.6376	29.358	28.0963	26.3418	27.3198
Tmem191c		transmembrane protein 191C [Source:MGI Symbol;Acc:MGI:107238]	chr16	+	0.0714706	-0.0496061	0.0144049	-0.106672	0.320018	0.471666	0.839693	0.125417	0.780254	0.824652	0.99919	0.924064	20.9056	24.5067	21.5713	22.6185	23.6611	23.2685	24.7347	22.5827	21.9408	22.2123	22.4478	23.0555	18.3603	23.683	22.2734	22.4914
Nrxn1		neurexin I [Source:MGI Symbol;Acc:MGI:1096391]	chr17	-	-0.0143807	-0.0222182	-0.032073	-0.0399105	0.653117	0.484123	0.316342	0.208652	0.93124	0.832052	0.99919	0.950787	83.517	84.4101	78.9449	82.1649	80.7509	83.0318	82.7437	81.3591	81.3076	81.1258	77.9843	81.7259	81.787	78.1497	77.3704	79.8184
Fbxl22		F-box and leucine-rich repeat protein 22 [Source:MGI Symbol;Acc:MGI:1921415]	chr9	-	-0.0213497	-0.119961	0.217988	0.119377	0.918799	0.515204	0.264776	0.549472	0.986381	0.846936	0.99919	0.994368	0.433313	0.487159	0.585229	0.442522	0.440554	0.505615	0.513325	0.562979	0.505791	0.625113	0.580638	0.609456	0.572676	0.476583	0.43255	0.754477
Jade3		jade family PHD finger 3	chrX	+	0.0319518	-0.0329485	0.0605997	-0.00430061	0.678059	0.642905	0.416746	0.953352	0.938475	0.901031	0.99919	0.997218	3.23651	4.42828	3.66561	3.38814	3.63198	3.95979	3.47497	3.96866	3.81437	4.08362	3.76148	3.68645	3.81653	3.63222	3.81954	3.53189
Camk1g		calcium/calmodulin-dependent protein kinase I gamma [Source:MGI Symbol;Acc:MGI:2388073]	chr1	-	-0.0698686	-0.0711654	0.0973197	0.0960229	0.316809	0.285005	0.155103	0.157532	0.777495	0.699553	0.99919	0.931803	15.4752	15.4917	16.6063	17.4945	14.7489	15.4106	17.6049	15.3263	19.1553	14.9701	18.3648	17.0035	17.6279	15.7709	16.9306	16.7677
Dleu2		deleted in lymphocytic leukemia, 2 [Source:MGI Symbol;Acc:MGI:1934030]	chr14	-	0.126434	0.0305863	0.146229	0.0503812	0.348965	0.805656	0.265885	0.693827	0.80245	0.952387	0.99919	0.994368	3.44344	2.46295	3.56473	3.33508	3.82649	3.05369	4.02951	3.34629	3.88229	4.04507	3.50679	3.54493	3.28803	3.63747	3.69254	4.52749
Hmgxb4		HMG box domain containing 4 [Source:MGI Symbol;Acc:MGI:1918073]	chr8	+	-0.087855	0.0100532	-0.165353	-0.0674453	0.185136	0.873117	0.0110229	0.294386	0.659146	0.971375	0.721236	0.980729	7.84419	6.92301	7.10913	7.34863	6.85298	7.48772	6.19701	7.30553	6.23568	6.9019	6.43916	6.56326	6.23841	7.02991	6.53115	6.21088
Lmtk3		lemur tyrosine kinase 3 [Source:MGI Symbol;Acc:MGI:3039582]	chr7	+	0.0382009	-0.15353	0.179462	-0.0122695	0.582378	0.0238251	0.00931014	0.857638	0.90725	0.224518	0.697751	0.994368	14.8825	17.1532	17.7368	15.6046	17.0035	17.7767	17.756	15.3142	19.3063	16.5954	18.3851	19.4871	15.0155	17.9955	16.4488	17.2677
Scd2		stearoyl-Coenzyme A desaturase 2 [Source:MGI Symbol;Acc:MGI:98240]	chr19	+	0.0258689	0.080999	-0.00833788	0.0467922	0.413371	0.0101373	0.79219	0.137181	0.834667	0.139627	0.99919	0.931803	279.612	302.191	276.365	291.58	300.102	301.073	286.726	290.628	285.923	294.125	277.69	287.912	320.632	301.876	293.22	294.79
Aco1		aconitase 1 [Source:MGI Symbol;Acc:MGI:87879]	chr4	+	-0.0555436	-0.0392665	-0.0471447	-0.0308676	0.288923	0.428924	0.358096	0.543206	0.752738	0.803269	0.99919	0.994368	10.306	11.3572	11.3986	11.5398	10.785	10.4416	11.0632	11.0882	11.4404	10.7805	10.2981	11.0299	11.2424	10.5079	10.2267	10.3682
1810044D09Rik		RIKEN cDNA 1810044D09 gene	chr6	+	-0.0688081	-0.108935	0.156399	0.116272	0.845586	0.71341	0.624421	0.725507	0.973601	0.925588	0.99919	0.994368	0.923265	1.16011	1.26358	1.03508	1.24071	0.272921	0.859913	1.47474	1.78054	0.723051	0.940251	1.38169	0.699893	1.3965	1.05067	1.39993
Rps6ka2		ribosomal protein S6 kinase, polypeptide 2 [Source:MGI Symbol;Acc:MGI:1342290]	chr17	+	0.0574554	-0.059488	0.0926927	-0.0242506	0.281005	0.247361	0.079207	0.640456	0.747181	0.667886	0.992064	0.994368	12.4645	13.0344	14.4666	13.8982	14.4208	13.6393	14.6984	14.0508	15.0278	13.193	14.6137	14.7006	13.7141	14.1312	13.7013	14.1731
Col2a1		collagen, type II, alpha 1 [Source:MGI Symbol;Acc:MGI:88452]	chr15	-	0.775179	0.769369	-0.0516912	-0.0575014	0.000642277	0.000151054	0.828119	0.767771	0.0369742	0.00789886	0.99919	0.994368	0.192315	0.153778	0.194411	0.203544	0.278996	0.335927	0.339241	0.406197	0.219159	0.205379	0.200305	0.164459	0.256784	0.334037	0.306726	0.373542
Rnf128		ring finger protein 128 [Source:MGI Symbol;Acc:MGI:1914139]	chrX	+	0.000163323	-0.0909814	0.060197	-0.0309477	0.998155	0.17525	0.385812	0.650832	0.999441	0.587673	0.99919	0.994368	8.93599	9.85906	9.36811	9.04553	9.18709	9.46276	9.21939	9.57369	9.32593	10.2946	10.6819	8.78325	8.17068	9.30439	9.28808	9.65137
Hsdl1		hydroxysteroid dehydrogenase like 1 [Source:MGI Symbol;Acc:MGI:1919802]	chr8	-	0.0557756	-0.0138064	0.00737766	-0.0622044	0.269498	0.776092	0.882989	0.203754	0.738283	0.942925	0.99919	0.9487	20.8424	20.1756	19.5883	22.0283	22.4644	20.551	21.5399	21.5064	22.0909	19.9598	20.1396	20.8566	20.6354	20.9772	20.4234	20.2983
Tchp		trichoplein, keratin filament binding [Source:MGI Symbol;Acc:MGI:1925082]	chr5	+	-0.179575	-0.138471	-0.0646985	-0.0235947	0.186986	0.289058	0.626734	0.860083	0.660888	0.702928	0.99919	0.994368	2.41358	3.89924	4.11116	3.24382	2.60633	3.521	3.38168	3.04959	3.3852	3.00711	3.45821	3.27691	2.70289	3.0381	2.98741	3.37018
Catsperg2		catsper channel auxiliary subunit gamma 2 [Source:MGI Symbol;Acc:MGI:1923968]	chr7	-	-0.680967	0.0867455	-0.27437	0.493343	0.305292	0.869796	0.622261	0.44287	0.768673	0.971023	0.99919	0.994368	0.0226791	0.0569942	0.0387984	0.0391166	0.019048	0.0335203	0.0176025	0.0329323	0	0.0444027	0.0481175	0.0290913	0.0107451	0.0451365	0.0430145	0.0156309
Gm11149		predicted gene 11149 [Source:MGI Symbol;Acc:MGI:3642683]	chr9	+	-0.486011	-0.13347	-0.163953	0.188588	0.0855848	0.582782	0.51067	0.499326	0.498816	0.879278	0.99919	0.994368	0.633468	0.884415	0.862952	0.667697	0.561603	0.624187	0.546297	0.511031	0.610829	0.689025	0.716803	0.692189	0.500218	0.518305	0.867729	0.776174
Egr2		early growth response 2 [Source:MGI Symbol;Acc:MGI:95296]	chr10	+	-0.88737	-0.421655	-0.0325489	0.433166	0.0221973	0.26419	0.931307	0.261913	0.290686	0.684232	0.99919	0.980019	0.696138	2.09172	1.28585	3.02782	0.610102	1.16311	1.71489	0.461479	1.75111	1.89627	1.37423	1.99945	2.15102	0.783092	1.21987	1.08475
Trmt2a		TRM2 tRNA methyltransferase 2A [Source:MGI Symbol;Acc:MGI:96270]	chr16	+	-0.0798619	-0.113167	0.0179784	-0.0153271	0.21885	0.0678734	0.77812	0.808261	0.69245	0.389349	0.99919	0.994368	10.767	10.7743	10.6059	10.1047	10.6697	8.17297	9.79376	10.771	11.0399	10.3494	10.4297	10.7594	8.95612	10.1665	9.81793	10.5772
Nup205		nucleoporin 205 [Source:MGI Symbol;Acc:MGI:2141625]	chr6	+	-0.145896	-0.0378428	-0.0646899	0.0433635	0.0169169	0.523995	0.285406	0.469342	0.258584	0.849864	0.99919	0.994368	10.0289	9.9944	11.8036	9.3385	9.73629	8.7319	9.32732	9.69815	10.1568	10.1279	9.89302	9.63597	9.38711	9.87376	9.68149	9.6829
Serf2		small EDRK-rich factor 2 [Source:MGI Symbol;Acc:MGI:1337041]	chr2	+	-0.0578246	-0.0551905	0.00427428	0.00690842	0.382663	0.372406	0.947014	0.913932	0.820723	0.766091	0.99919	0.994368	8.53472	8.31742	8.93877	7.76108	7.90163	7.16071	8.46067	8.75298	8.50132	8.93397	8.51007	8.18975	8.44765	7.78665	8.1872	8.27015
Dsn1		DSN1, MIND kinetochore complex component, homolog (S. cerevisiae) [Source:MGI Symbol;Acc:MGI:1914184]	chr2	-	-0.132204	0.0829552	-0.0963879	0.118771	0.443305	0.590542	0.553919	0.46966	0.852505	0.881964	0.99919	0.994368	1.45441	1.3336	1.19924	1.25427	1.18854	1.56867	1.34241	0.770576	1.0613	1.07745	1.30103	1.19333	1.35955	1.18131	1.23015	1.3817
Nyap2		neuronal tyrosine-phophorylated phosphoinositide 3-kinase adaptor 2 [Source:MGI Symbol;Acc:MGI:2443135]	chr1	+	-0.0534365	-0.0659052	-0.0590583	-0.071527	0.526286	0.412182	0.475884	0.382775	0.885824	0.793253	0.99919	0.994368	4.2072	4.16023	3.93253	4.42489	4.27104	3.89321	4.23085	3.70539	4.33905	3.4381	3.55498	4.39949	3.79598	3.82257	4.05919	3.6309
Serpine3		serpin peptidase inhibitor, clade E (nexin, plasminogen activator inhibitor type 1), member 3 [Source:MGI Symbol;Acc:MGI:2442020]	chr14	+	-0.12362	0.103674	-0.186542	0.0407515	0.591105	0.621406	0.396002	0.853879	0.908668	0.893964	0.99919	0.994368	0.896133	1.04559	1.09504	1.21443	1.07522	0.75686	0.89426	1.16185	0.678941	1.25322	1.1951	0.84844	1.15243	0.92997	1.27474	0.794097
Arhgap8		Rho GTPase activating protein 8 [Source:MGI Symbol;Acc:MGI:1920417]	chr15	+	-0.352269	-1.7495	0.584176	-0.813056	0.676776	0.0164346	0.382664	0.383369	0.938058	0.183762	0.99919	0.994368	0	0	0.0827005	0.0500272	0.024361	0	0.0450245	0.084236	0.0559368	0.113576	0.049231	0.0992149	0	0.0346358	0.0275062	0
Pdzd11		PDZ domain containing 11 [Source:MGI Symbol;Acc:MGI:1919871]	chrX	-	0.049999	0.046287	-0.00406694	-0.00777894	0.399609	0.392641	0.943466	0.890093	0.827424	0.779209	0.99919	0.994368	27.4087	26.7743	25.3606	23.2176	26.2877	26.3973	27.5181	25.2923	26.0881	24.2347	24.6489	25.4234	26.3489	26.3069	25.4474	26.0812
Mkl1	Mrtfa	MKL (megakaryoblastic leukemia)/myocardin-like 1 [Source:MGI Symbol;Acc:MGI:2384495]	chr15	-	-0.0470229	-0.14303	0.124629	0.0286217	0.493164	0.0311123	0.0658312	0.670332	0.87095	0.260527	0.979697	0.994368	12.2401	11.6383	13.199	11.598	12.4647	11.9464	12.4568	10.726	12.6417	12.1526	14.4903	13.4891	10.6915	12.5843	12.5978	12.4342
Camta1		calmodulin binding transcription activator 1 [Source:MGI Symbol;Acc:MGI:2140230]	chr4	-	0.0424236	0.0625816	0.0089674	0.0291254	0.373364	0.184495	0.850863	0.536487	0.81599	0.598156	0.99919	0.994368	25.8788	25.3144	25.4593	24.8827	25.7404	25.342	26.0855	28.03	26.7715	25.1389	26.0166	24.4207	25.5299	26.9379	27.3253	27.0492
Zfp964		zinc finger protein 964 [Source:MGI Symbol;Acc:MGI:3646490]	chr8	+	-0.0190975	0.174336	-0.131191	0.0622427	0.885775	0.152295	0.30805	0.622145	0.979749	0.554855	0.99919	0.994368	3.09453	3.0459	3.04403	2.89109	2.81566	3.12542	2.7621	3.37016	2.43688	2.82738	2.51679	3.01017	2.83457	3.17178	3.03245	3.41249
Snx4		sorting nexin 4 [Source:MGI Symbol;Acc:MGI:1916400]	chr16	+	-0.00813271	0.00761983	0.00606043	0.021813	0.900309	0.902018	0.924578	0.728479	0.982621	0.978997	0.99919	0.994368	17.4926	13.6221	14.8684	16.5116	15.6487	17.2725	15.5165	14.7816	16.3005	16.1887	15.126	15.7131	16.593	15.2568	16.3099	15.2476
Neurl2		neuralized-like 2 (Drosophila) [Source:MGI Symbol;Acc:MGI:3043305]	chr2	-	0.0532401	-0.0430193	-0.132933	-0.229193	0.777166	0.807313	0.469884	0.206279	0.958524	0.952521	0.99919	0.950401	2.0184	2.3411	1.74863	2.51056	2.31466	1.7211	2.28963	2.25455	1.94627	1.6719	1.84471	2.02479	2.02294	2.11669	1.61963	1.49813
Stxbp2		syntaxin binding protein 2 [Source:MGI Symbol;Acc:MGI:107370]	chr8	+	-0.162742	0.0394254	0.0209559	0.223123	0.057386	0.618913	0.799656	0.006755	0.427388	0.892901	0.99919	0.404008	6.27492	7.42575	7.25122	6.77145	6.02315	5.49598	6.57103	6.72537	7.39526	6.04522	6.69186	7.5096	6.38643	7.27504	7.49345	7.98599
Tnfsf13b		tumor necrosis factor (ligand) superfamily, member 13b [Source:MGI Symbol;Acc:MGI:1344376]	chr8	+	0.105824	0.42421	0.0171763	0.335563	0.71695	0.107293	0.952663	0.213504	0.947829	0.479083	0.99919	0.95577	0.687065	0.332046	0.542492	0.86599	0.643645	0.703037	0.984494	0.46047	0.866361	0.620853	0.717648	0.497156	1.07673	0.778374	0.651563	1.01993
Vamp4		vesicle-associated membrane protein 4 [Source:MGI Symbol;Acc:MGI:1858730]	chr1	+	-0.0327315	0.0368456	-0.04881	0.0207671	0.578972	0.516125	0.40427	0.716674	0.905335	0.847457	0.99919	0.994368	22.7898	21.9558	19.6353	21.4723	21.2396	19.7493	19.669	22.7224	20.8133	21.2341	19.6417	20.9588	22.0989	21.8813	20.2509	20.0797
Gm15997		predicted gene 15997 [Source:MGI Symbol;Acc:MGI:3805557]	chr5	-	-0.447677	-0.517866	0.214007	0.143818	0.30684	0.129251	0.545045	0.738512	0.769456	0.519593	0.99919	0.994368	0.300943	0.226887	0.25742	0.155719	0.202208	0.0889602	0.140147	0.174799	0.174113	0	0.33202	0.283089	0.142584	0.227599	0.171236	0.124449
Ace		angiotensin I converting enzyme (peptidyl-dipeptidase A) 1 [Source:MGI Symbol;Acc:MGI:87874]	chr11	+	-0.483172	0.343697	-0.589524	0.237345	0.060309	0.182087	0.0224524	0.355036	0.436946	0.595475	0.8504	0.994368	2.00293	1.68494	5.9238	1.93956	2.31665	1.88159	2.1606	2.05809	1.78404	2.12689	1.96631	1.94506	2.59759	2.40865	2.76866	2.11748
B230119M05Rik		RIKEN cDNA B230119M05 gene [Source:MGI Symbol;Acc:MGI:1925233]	chrX	-	-0.390281	-0.665133	-0.269113	-0.543965	0.522484	0.247482	0.616754	0.40785	0.883984	0.667909	0.99919	0.994368	0.183333	0.230364	0.130682	0.197631	0.115485	0.135485	0.071147	0.199662	0.0883904	0	0.116691	0.176375	0.0868611	0.0729746	0.130395	0.0631781
Zfp369		zinc finger protein 369 [Source:MGI Symbol;Acc:MGI:2176229]	chr13	+	-0.016076	-0.0661908	-0.0242639	-0.0743786	0.774614	0.220919	0.662445	0.173615	0.958321	0.641249	0.99919	0.940972	17.6104	18.1584	19.7993	17.4126	18.4032	17.3832	18.3783	18.6681	18.6098	19.4135	17.3743	17.7279	15.8425	18.1344	17.6052	17.3115
Gm16845		predicted gene, 16845 [Source:MGI Symbol;Acc:MGI:4439769]	chr9	+	-0.200372	-0.22786	0.0717653	0.0442778	0.458197	0.336716	0.771409	0.865794	0.860603	0.74051	0.99919	0.994368	0.532063	0.742839	0.758524	0.841219	0.670313	0.873779	0.780039	0.386303	1.0261	0.694472	0.602058	0.83416	0.476162	0.623589	0.897014	0.733415
Slc43a3		solute carrier family 43, member 3 [Source:MGI Symbol;Acc:MGI:1931054]	chr2	+	-0.404248	-0.310001	-0.229788	-0.135541	0.233309	0.340621	0.475125	0.693719	0.704956	0.742818	0.99919	0.994368	0.379529	0.130061	0.590254	0.28267	0.275296	0.407965	0.214234	0.325657	0.432504	0.337757	0.278171	0.31718	0.32694	0.267805	0.147239	0.332918
Ssfa2	Itprid2	sperm specific antigen 2 [Source:MGI Symbol;Acc:MGI:1917849]	chr2	+	0.0610778	0.0198911	0.0367417	-0.00444495	0.336258	0.74628	0.560194	0.94279	0.791694	0.937308	0.99919	0.995807	9.55032	9.74194	11.696	10.5307	10.6111	12.6572	10.6948	10.6569	11.01	10.4186	10.7967	10.8228	11.6043	10.8047	10.402	11.0271
Dnajc14		DnaJ (Hsp40) homolog, subfamily C, member 14 [Source:MGI Symbol;Acc:MGI:1921580]	chr10	+	-0.00546108	0.043336	-0.0174662	0.0313309	0.906712	0.32594	0.70342	0.484918	0.983842	0.733304	0.99919	0.994368	16.3822	16.3985	15.0173	15.2259	15.4792	16.0899	15.5315	15.6844	16.472	15.0815	15.3888	14.9484	16.006	15.8122	15.9382	15.9126
Slc31a2		solute carrier family 31, member 2 [Source:MGI Symbol;Acc:MGI:1333844]	chr4	+	-0.0707905	0.0811101	-0.0274546	0.124446	0.50125	0.413062	0.790123	0.219087	0.875089	0.793687	0.99919	0.956463	6.40023	7.86853	6.45924	6.01586	6.72904	5.64858	6.28985	6.18469	6.74869	5.94987	6.36949	6.50679	6.28288	6.11235	7.16115	8.12414
Pdlim4		PDZ and LIM domain 4 [Source:MGI Symbol;Acc:MGI:1353470]	chr11	-	0.268399	-0.0215777	0.200543	-0.0894338	0.0405347	0.859351	0.118919	0.47164	0.371052	0.967651	0.99919	0.994368	5.98275	5.04341	5.54936	5.84523	6.67862	9.7381	6.64201	5.33349	6.20709	6.82048	6.42703	6.55713	5.99206	6.96334	6.21224	6.21123
Sox21		SRY-box containing gene 21 [Source:MGI Symbol;Acc:MGI:2654070]	chr14	-	0.156128	0.0116956	0.151286	0.00685386	0.326779	0.938474	0.337071	0.964303	0.785015	0.986249	0.99919	0.997947	1.58353	2.07885	1.38821	2.01786	1.72701	1.95623	2.21965	1.95624	1.54973	2.40623	1.90551	1.99588	1.89245	1.62753	2.27497	2.08506
Rasa2		RAS p21 protein activator 2 [Source:MGI Symbol;Acc:MGI:2149960]	chr9	-	0.0160337	0.151991	-0.0842356	0.0517215	0.799163	0.0126808	0.180235	0.397511	0.962987	0.159838	0.99919	0.994368	9.0072	8.13223	8.76863	8.14797	8.94054	8.658	8.54315	8.51756	7.48576	9.09491	7.26323	8.61487	9.65414	8.65291	8.61644	8.91033
Dpp4		dipeptidylpeptidase 4 [Source:MGI Symbol;Acc:MGI:94919]	chr2	-	0.440279	0.132276	-0.0246087	-0.332611	0.0196712	0.467055	0.897376	0.0639104	0.274747	0.822154	0.99919	0.815372	0.35606	0.322129	0.467	0.448312	0.622028	0.757821	0.431116	0.527374	0.398269	0.529809	0.314263	0.459774	0.499344	0.459198	0.364674	0.490806
Tuba1b		tubulin, alpha 1B [Source:MGI Symbol;Acc:MGI:107804]	chr15	-	-0.0105782	0.0526881	-0.0919744	-0.0287082	0.851791	0.348703	0.104629	0.609278	0.975799	0.749058	0.99919	0.994368	160.925	146.621	142.222	158.426	157.453	151.151	150.053	148.876	151.185	129.47	141.204	147.553	152.707	143.616	149.913	146.471
Usp54		ubiquitin specific peptidase 54 [Source:MGI Symbol;Acc:MGI:1926037]	chr14	-	-0.0372566	0.0545951	0.0463977	0.138249	0.611578	0.450371	0.525852	0.0567492	0.91794	0.815841	0.99919	0.798926	13.7479	16.2851	18.4687	16.3364	16.0378	16.0924	16.9012	14.9072	17.3202	14.9867	18.5154	16.2022	17.0532	17.1951	17.997	17.7412
0610040J01Rik		RIKEN cDNA 0610040J01 gene [Source:MGI Symbol;Acc:MGI:1923511]	chr5	+	-0.0590214	-0.299649	-0.139097	-0.379724	0.749751	0.0975814	0.445085	0.0393379	0.952445	0.458628	0.99919	0.747739	2.01558	1.32662	2.13457	2.04862	1.93471	2.48256	1.89963	1.42857	1.80472	1.97312	1.87346	1.61078	1.88718	1.44221	1.09225	1.32302
Schip1		schwannomin interacting protein 1 [Source:MGI Symbol;Acc:MGI:1353557]	chr3	+	-0.111774	0.018298	-0.0504707	0.0796017	0.073837	0.758524	0.411656	0.18907	0.470362	0.940137	0.99919	0.94478	15.7235	15.2072	15.3283	14.46	14.891	15.236	12.6596	13.7845	13.4001	16.6696	15.2542	14.0109	15.5175	14.9844	14.4624	14.2544
Gm5936		predicted gene 5936 [Source:MGI Symbol;Acc:MGI:3645575]	chrX	+	1.10067	-0.126079	1.01527	-0.211476	0.0562663	0.765286	0.0575144	0.650904	0.424956	0.941145	0.967999	0.994368	0	0.0785531	0.0534745	0.0134783	0.0787597	0.0461998	0.0485217	0.136168	0.0904223	0	0.0795824	0.080191	0.0888579	0.0622101	0.0741067	0.0646305
Slc39a8		solute carrier family 39 (metal ion transporter), member 8 [Source:MGI Symbol;Acc:MGI:1914797]	chr3	+	0.110571	-0.150982	0.0498878	-0.211666	0.505263	0.324345	0.755902	0.183687	0.877283	0.731915	0.99919	0.94478	0.595375	1.03584	0.757375	0.760295	0.798158	0.778442	0.764245	0.997548	0.927388	1.076	0.67046	0.773498	0.781151	0.697285	0.749195	0.64708
Rbm22		RNA binding motif protein 22 [Source:MGI Symbol;Acc:MGI:1914060]	chr18	+	-0.0698483	-0.117168	0.0624126	0.015093	0.238315	0.0332954	0.275829	0.791469	0.709215	0.269511	0.99919	0.994368	18.2159	17.248	16.6891	16.3421	16.7677	16.9707	15.3109	16.1716	19.2298	17.3251	16.9062	17.7184	15.1136	16.8898	16.9062	16.4223
Ubn1		ubinuclein 1 [Source:MGI Symbol;Acc:MGI:1891307]	chr16	+	-0.080474	-0.0326779	-0.0183111	0.029485	0.139914	0.538796	0.735339	0.581713	0.602646	0.858057	0.99919	0.994368	13.986	15.4077	15.5666	14.6452	13.9653	13.377	14.0061	15.363	15.2423	13.9363	15.1141	14.5134	13.8391	14.1279	15.2673	14.5262
Cdrt4		CMT1A duplicated region transcript 4 [Source:MGI Symbol;Acc:MGI:1913588]	chr11	+	-0.310674	-0.279031	-0.213854	-0.182212	0.672765	0.673836	0.752581	0.803092	0.936389	0.913034	0.99919	0.994368	0.248247	0.467896	0.0707815	0.214086	0.10425	0.183457	0.192678	0.180239	0.239375	0	0.263348	0.106145	0	0.197627	0.11771	0.171096
Efhc2		EF-hand domain (C-terminal) containing 2 [Source:MGI Symbol;Acc:MGI:1921655]	chrX	-	-0.145412	0.292914	-0.227173	0.211154	0.513877	0.157722	0.295365	0.32199	0.881613	0.563681	0.99919	0.983854	0.773026	0.971333	0.921712	0.939372	0.796817	1.09062	0.65453	0.867393	0.779282	0.89433	0.581491	0.886418	1.26523	0.916104	0.633116	1.01713
Snapin		SNAP-associated protein [Source:MGI Symbol;Acc:MGI:1333745]	chr3	-	0.0612475	0.113797	-0.0227969	0.0297523	0.296867	0.0397473	0.694139	0.59589	0.760013	0.294756	0.99919	0.994368	19.4845	20.7164	18.1356	18.8835	20.3775	22.0835	19.0855	19.1457	18.8785	21.6417	18.0662	18.3045	21.1705	19.9672	19.4993	20.9184
Spop		speckle-type POZ protein [Source:MGI Symbol;Acc:MGI:1343085]	chr11	+	-0.0316411	0.00779215	-0.0526201	-0.0131868	0.524353	0.872864	0.288872	0.786931	0.884612	0.971375	0.99919	0.994368	44.3724	39.4396	41.1869	42.7375	43.1133	41.9274	39.5876	40.6719	39.4238	42.4317	41.0796	39.6828	42.4742	41.7386	39.4515	39.1453
Anp32a		acidic (leucine-rich) nuclear phosphoprotein 32 family, member A [Source:MGI Symbol;Acc:MGI:108447]	chr9	+	0.0198271	0.0243285	-0.00977961	-0.00527821	0.714053	0.649159	0.856653	0.921334	0.947199	0.903721	0.99919	0.994368	98.1921	84.0871	84.4315	81.4615	89.8207	88.4476	88.5977	87.7059	84.0937	88.6066	88.9205	84.2813	87.923	88.5001	85.694	89.377
Zfp14		zinc finger protein 14 [Source:MGI Symbol;Acc:MGI:99160]	chr7	-	-0.00428237	0.0947666	-0.0927962	0.00625272	0.961513	0.258606	0.287213	0.941811	0.993887	0.67857	0.99919	0.995601	3.90738	3.84382	4.83752	4.41164	4.02666	4.48338	4.88827	4.31142	3.71817	4.07672	4.07963	4.30867	4.28717	4.43571	4.53434	4.23445
Cdk5r1		cyclin-dependent kinase 5, regulatory subunit 1 (p35) [Source:MGI Symbol;Acc:MGI:101764]	chr11	+	-0.116786	-0.073728	0.0115281	0.0545861	0.023168	0.146545	0.822046	0.284056	0.295277	0.549963	0.99919	0.980027	59.3934	60.2002	55.4458	58.3998	53.5305	52.7478	54.9608	55.1324	59.8664	54.8695	59.1284	60.6897	53.9349	53.7846	58.0022	58.0511
Edc3		enhancer of mRNA decapping 3 homolog (S. cerevisiae) [Source:MGI Symbol;Acc:MGI:2142951]	chr9	+	0.0885041	0.08193	0.0371686	0.0305946	0.295739	0.293903	0.651993	0.703371	0.758739	0.707137	0.99919	0.994368	4.40382	4.15016	4.41771	4.24939	4.46555	4.80233	4.2517	5.10802	4.32412	4.36362	4.31849	4.59836	4.45286	4.72967	4.35452	5.40413
Epha8		Eph receptor A8 [Source:MGI Symbol;Acc:MGI:109378]	chr4	-	-0.0707701	-0.358671	0.141263	-0.146638	0.747743	0.0838232	0.506082	0.496262	0.952295	0.429974	0.99919	0.994368	0.742608	0.550297	0.711217	0.509051	0.511763	0.591011	0.857176	0.48387	0.75279	0.633763	0.589827	0.773452	0.424012	0.583603	0.424347	0.761167
9530080O11Rik		RIKEN cDNA 9530080O11 gene [Source:MGI Symbol;Acc:MGI:2441751]	chr4	-	0.139722	0.0545156	0.070137	-0.0150696	0.4394	0.741579	0.690146	0.929418	0.849903	0.935541	0.99919	0.994368	1.92043	1.36959	1.73149	1.32046	1.91811	1.22743	1.85311	1.77117	1.80175	1.93078	1.29944	1.80871	1.4263	1.82841	1.77198	1.89596
Adamts9		a disintegrin-like and metallopeptidase (reprolysin type) with thrombospondin type 1 motif, 9 [Source:MGI Symbol;Acc:MGI:1916320]	chr6	-	0.169739	0.0198858	0.0885693	-0.0612836	0.061636	0.814268	0.320502	0.477866	0.439592	0.953638	0.99919	0.994368	2.15581	2.24181	2.03479	2.21816	2.5474	2.41722	2.26176	2.45039	2.29381	2.41604	2.05037	2.41569	2.31048	2.12456	2.4815	2.44905
Lzts1		leucine zipper, putative tumor suppressor 1 [Source:MGI Symbol;Acc:MGI:2684762]	chr8	-	-0.060902	-0.148119	0.13594	0.0487234	0.405842	0.0370179	0.0604126	0.498025	0.830521	0.283602	0.976958	0.994368	31.1602	31.7616	29.5536	32.7627	31.2379	31.6125	30.686	27.4019	35.5752	30.8454	33.9548	36.0904	35.6919	27.3961	31.0867	30.3759
Olfm1		olfactomedin 1 [Source:MGI Symbol;Acc:MGI:1860437]	chr2	+	0.0363478	-0.0178392	0.00597081	-0.0482162	0.36695	0.656684	0.882264	0.229272	0.813214	0.906285	0.99919	0.963479	270.166	247.861	253.89	255.893	263.872	266.169	265.526	265.967	247.864	269.036	269.738	248.166	238.9	268.705	266.037	247.009
Stag2		stromal antigen 2 [Source:MGI Symbol;Acc:MGI:1098583]	chrX	+	0.0956061	0.0583597	-0.0335842	-0.0708306	0.0612905	0.244705	0.51198	0.156906	0.438261	0.665452	0.99919	0.931803	18.1766	17.2294	18.7776	16.5226	18.8766	19.4977	19.1094	18.799	16.5099	18.812	17.2529	17.0914	18.5929	18.5334	16.9222	18.0445
Lphn1	Adgrl1	latrophilin 1 [Source:MGI Symbol;Acc:MGI:1929461]	chr8	+	-0.0260335	-0.148954	0.0748131	-0.0481074	0.591617	0.00201889	0.122723	0.319177	0.90886	0.0504128	0.99919	0.983854	58.0666	59.2873	62.8032	63.2143	61.5513	62.108	61.7587	55.6631	65.6933	61.6071	62.6453	66.864	54.95	60.625	58.3038	57.8931
Pcdhgc3		protocadherin gamma subfamily C, 3	chr18	+	-0.111027	-0.178012	0.0235728	-0.043413	0.0164503	3.761e-05	0.596751	0.334787	0.255542	0.00275853	0.99919	0.987799	11.9885	11.695	12.5371	12.0068	11.3156	12.0298	11.2818	10.915	11.9848	11.9984	12.2383	12.7086	10.7158	10.7941	11.2237	11.0477
Gss		glutathione synthetase [Source:MGI Symbol;Acc:MGI:95852]	chr2	-	-0.0731288	-0.0757064	-0.0584931	-0.0610707	0.347604	0.305347	0.442835	0.419141	0.800816	0.716904	0.99919	0.994368	10.5605	9.47829	10.5452	11.2954	10.06	8.04082	10.432	11.3186	10.2712	10.9198	10.553	9.57818	9.42208	10.1267	9.62462	9.29504
Pcnxl2		pecanex-like 2 (Drosophila) [Source:MGI Symbol;Acc:MGI:2445010]	chr8	-	-0.0779135	-0.0437727	0.0253929	0.0595337	0.13147	0.385912	0.620716	0.241494	0.589598	0.775332	0.99919	0.965772	16.6436	18.2796	18.1157	18.7437	16.7496	17.194	17.3651	17.3787	18.9906	17.3856	17.5139	19.1565	18.3859	17.0386	18.1476	17.6254
Carf		calcium response factor [Source:MGI Symbol;Acc:MGI:2182269]	chr1	+	-0.0517694	0.0292602	-0.0760489	0.00498072	0.4076	0.62184	0.216114	0.934295	0.831292	0.894083	0.99919	0.994389	5.75126	6.01896	6.12615	5.79539	6.38633	5.72809	5.30609	5.45879	5.39624	6.00948	5.57159	5.68379	5.98593	5.92985	5.49083	5.54515
Ccdc39		coiled-coil domain containing 39 [Source:MGI Symbol;Acc:MGI:1289263]	chr3	-	-0.150809	-0.0563319	-0.0903728	0.00410482	0.0632353	0.463146	0.253478	0.958533	0.443549	0.820584	0.99919	0.997891	4.83948	6.82939	5.98646	5.65031	5.41952	5.0987	4.77708	5.65795	5.28873	5.44208	5.28657	5.68779	5.03261	5.55178	4.96598	5.40515
Pcdha1		NA	NA	+	0.048036	0.0419415	0.337172	0.331077	0.854152	0.84922	0.1587	0.168857	0.975953	0.963932	0.99919	0.936508	0.239401	0.236355	0.263286	0.206458	0.208252	0.252743	0.278718	0.273141	0.214357	0.133919	0.282989	0.391172	0.259259	0.302894	0.283789	0.424285
Psmb8		proteasome (prosome, macropain) subunit, beta type 8 (large multifunctional peptidase 7) [Source:MGI Symbol;Acc:MGI:1346527]	chr17	+	0.302986	0.851216	-0.471149	0.07708	0.0939136	1.03357e-06	0.0124737	0.644337	0.520194	0.000148559	0.756183	0.994368	2.05458	2.12064	2.1968	1.86678	2.7117	3.57899	2.33505	1.97121	1.41511	1.58031	1.55683	1.44324	2.95509	2.2782	2.71387	3.08498
Adora2b		adenosine A2b receptor [Source:MGI Symbol;Acc:MGI:99403]	chr11	+	0.0073367	0.174114	0.16146	0.328237	0.969852	0.316326	0.383044	0.0707706	0.995683	0.726492	0.99919	0.829405	1.898	1.22303	1.52637	1.82568	1.28755	1.72633	2.26636	1.51938	1.59553	2.09622	1.92053	1.79996	2.32883	1.79186	1.89223	2.41502
Rasal2		RAS protein activator like 2 [Source:MGI Symbol;Acc:MGI:2443881]	chr1	-	-0.115353	-0.123682	0.0240105	0.0156813	0.0314089	0.0194716	0.652894	0.767961	0.334609	0.201627	0.99919	0.994368	20.5013	22.6401	22.7272	22.7261	20.4338	21.2308	20.6477	20.2293	21.8704	21.1975	23.2476	23.6508	20.9968	21.2438	20.9668	19.6464
Nrxn2		neurexin II [Source:MGI Symbol;Acc:MGI:1096362]	chr19	+	-0.0642378	-0.164745	0.133165	0.0326579	0.256628	0.00294137	0.0177702	0.558713	0.727745	0.064324	0.810019	0.994368	18.8645	18.7092	19.7746	18.7438	18.3736	18.0637	19.6722	17.2675	22.3092	18.4407	21.2414	21.1763	17.799	18.8957	18.0751	19.967
Tmem242		transmembrane protein 242 [Source:MGI Symbol;Acc:MGI:1917794]	chr17	-	0.024344	0.122383	-0.0784352	0.0196034	0.74308	0.0862517	0.288732	0.784536	0.951976	0.435028	0.99919	0.994368	31.1461	32.1682	28.3808	30.8851	32.1364	29.2326	31.2039	31.1356	26.3791	32.7518	27.766	29.5195	35.5999	30.8283	27.6961	31.5308
Scg3		secretogranin III [Source:MGI Symbol;Acc:MGI:103032]	chr9	-	0.0196406	-0.0217639	0.0380479	-0.00335654	0.685926	0.650023	0.4329	0.944275	0.939972	0.903773	0.99919	0.995817	106.413	107.194	105.643	109.636	108.722	115.451	106.925	107.522	110.099	110.022	109.358	111.524	116.382	108.337	104.79	104.926
Oacyl		O-acyltransferase like [Source:MGI Symbol;Acc:MGI:2442915]	chr18	+	-0.112723	0.208443	-0.633056	-0.31189	0.750991	0.560902	0.0815944	0.376174	0.952731	0.869056	0.9936	0.994368	0.235404	0.295793	0.246106	0.665424	0.285587	0.502569	0.365419	0.303848	0.126106	0.46089	0.199779	0.262818	0.260241	0.359189	0.310056	0.144218
Krt2		keratin 2 [Source:MGI Symbol;Acc:MGI:96699]	chr15	-	0.232993	0.311918	0.145146	0.224071	0.0575848	0.00524617	0.229592	0.0484368	0.427996	0.0932228	0.99919	0.773953	2.91925	2.8482	2.35017	2.82853	3.47587	2.69036	2.82557	3.41617	2.78181	3.16034	2.91467	3.03241	3.22184	3.96445	3.76178	3.71629
R3hdm1		R3H domain containing 1 [Source:MGI Symbol;Acc:MGI:2448514]	chr1	+	-0.0701742	-0.0487349	-0.0785811	-0.0571418	0.20201	0.371205	0.153243	0.294274	0.675318	0.765106	0.99919	0.980729	34.4083	34.7756	38.4823	34.4662	33.5122	31.8093	34.3922	36.681	33.7541	34.8701	33.3004	33.4514	32.1893	32.1319	34.4962	31.7997
Cobll1		Cobl-like 1 [Source:MGI Symbol;Acc:MGI:2442894]	chr2	-	0.191402	0.0838686	0.00807102	-0.0994621	0.085111	0.424663	0.941622	0.348336	0.498305	0.800722	0.99919	0.994368	2.13458	1.40814	1.74979	1.96357	1.96463	1.99814	2.15379	2.3118	1.64664	2.12444	1.71342	1.9547	2.08168	1.97192	1.81342	1.94933
Morf4l2		mortality factor 4 like 2 [Source:MGI Symbol;Acc:MGI:1927167]	chrX	-	0.000241965	-3.9266e-05	-0.0185685	-0.0188497	0.996128	0.999367	0.709818	0.702779	0.999341	1	0.99919	0.994368	123.141	109.671	108.159	107.616	114.883	113.599	112.091	110.556	107.749	116.827	110.724	108.593	115.966	112.32	107.187	107.242
Adcy5		adenylate cyclase 5 [Source:MGI Symbol;Acc:MGI:99673]	chr16	+	0.0411046	-0.0291508	0.0222293	-0.0480261	0.450724	0.585643	0.682584	0.370396	0.856239	0.880762	0.99919	0.994368	22.5063	23.8006	22.9681	24.5865	24.0791	24.0114	25.0943	24.1311	23.8396	21.7022	24.1952	25.0172	21.7382	22.8939	24.4128	24.7161
Flt4		FMS-like tyrosine kinase 4 [Source:MGI Symbol;Acc:MGI:95561]	chr11	+	-0.0507707	-0.16254	0.200605	0.088836	0.790728	0.332212	0.259807	0.624024	0.961633	0.737599	0.99919	0.994368	0.537925	0.347617	0.40316	0.404258	0.367894	0.340742	0.429441	0.47983	0.340861	0.481456	0.586953	0.463295	0.364091	0.449648	0.473692	0.423712
Rpl13		ribosomal protein L13 [Source:MGI Symbol;Acc:MGI:105922]	chr8	+	0.171344	0.187398	0.0580831	0.0741371	0.102577	0.0564681	0.575687	0.455759	0.537272	0.354752	0.99919	0.994368	17.3023	16.2332	14.3067	14.1256	14.4352	18.5832	20.2334	16.8335	15.5717	16.4861	16.348	15.24	16.5046	18.1819	18.9242	18.5236
Slc5a3		solute carrier family 5 (inositol transporters), member 3 [Source:MGI Symbol;Acc:MGI:1858226]	chr16	+	0.0278846	-0.00206282	-0.000348405	-0.0302958	0.70163	0.977188	0.996186	0.673936	0.943823	0.994542	0.999516	0.994368	10.9946	9.72326	10.4127	9.53839	10.3981	8.59308	11.3099	11.2545	9.45984	11.0125	10.3566	9.99983	9.18318	10.9016	10.0093	10.5419
Isca2		iron-sulfur cluster assembly 2 homolog (S. cerevisiae) [Source:MGI Symbol;Acc:MGI:1921566]	chr12	+	0.0485264	0.0171623	0.127268	0.0959039	0.506383	0.79209	0.0672908	0.162492	0.877564	0.947285	0.979697	0.931803	20.4709	19.3568	19.2791	19.6155	20.797	20.4766	20.3823	19.8923	19.0415	20.4445	22.2427	22.037	20.5245	22.8812	20.6387	22.3748
Cyp4b1		cytochrome P450, family 4, subfamily b, polypeptide 1 [Source:MGI Symbol;Acc:MGI:103225]	chr4	-	0.0360803	0.460261	-0.536296	-0.112115	0.926699	0.212032	0.171927	0.76368	0.987277	0.632717	0.99919	0.994368	0.335751	0.180806	0.150434	0.227502	0.221567	0.354462	0.148911	0.174122	0.138751	0	0.14247	0.153814	0.249975	0.181374	0.250173	0.0661158
Sae1		SUMO1 activating enzyme subunit 1 [Source:MGI Symbol;Acc:MGI:1929264]	chr7	-	0.0539741	0.0236321	-0.0263628	-0.0567048	0.25014	0.600273	0.571567	0.21217	0.721396	0.885527	0.99919	0.955597	30.3346	26.9688	27.8058	28.1025	29.6763	30.0583	29.9269	28.6887	27.3422	28.2592	27.6841	27.8958	28.9384	28.3799	27.2463	28.5034
Ier3ip1		immediate early response 3 interacting protein 1 [Source:MGI Symbol;Acc:MGI:1913441]	chr18	+	-0.0536277	0.050104	-0.0858104	0.0179213	0.412336	0.418047	0.181886	0.77628	0.834041	0.796657	0.99919	0.994368	24.3988	24.4293	21.017	22.1795	21.736	23.5021	23.1344	20.0518	20.9197	23.1916	20.9523	21.1813	20.5272	21.8708	22.9855	23.2941
Eps15l1		epidermal growth factor receptor pathway substrate 15-like 1 [Source:MGI Symbol;Acc:MGI:104582]	chr8	-	-0.0888314	-0.00469603	0.0416835	0.125819	0.0835566	0.922941	0.40613	0.0114185	0.495639	0.983003	0.99919	0.513128	12.5866	13.9281	13.8671	14.0929	12.304	13.7979	13.1632	12.9485	14.4285	13.0659	13.8605	14.5031	13.8906	13.7549	14.0097	14.729
Obscn		obscurin, cytoskeletal calmodulin and titin-interacting RhoGEF [Source:MGI Symbol;Acc:MGI:2681862]	chr11	-	0.101209	0.0201	0.12356	0.0424508	0.435676	0.867824	0.330205	0.731553	0.848025	0.97049	0.99919	0.994368	0.24969	0.245364	0.296638	0.226374	0.290372	0.236569	0.268335	0.302145	0.246941	0.256965	0.31378	0.281961	0.260868	0.319825	0.282325	0.266962
Epb4.1l4a		erythrocyte protein band 4.1-like 4a [Source:MGI Symbol;Acc:MGI:103007]	chr18	-	-0.233513	-0.320148	0.111881	0.0252455	0.134987	0.0304742	0.460437	0.868832	0.594793	0.258392	0.99919	0.994368	1.97976	1.69744	1.60711	1.83789	1.78994	1.27373	1.41005	1.4374	1.28016	2.87288	2.02607	1.80255	1.54492	1.5158	1.5351	1.54107
Fstl4		follistatin-like 4 [Source:MGI Symbol;Acc:MGI:2443199]	chr11	+	0.0446567	0.0794329	-0.0214394	0.0133368	0.687518	0.452624	0.844885	0.900993	0.940456	0.817159	0.99919	0.994368	3.42612	3.00267	4.12093	4.04713	4.35263	4.04259	3.91057	3.26096	3.47025	3.15665	4.06824	3.7485	3.80579	4.03968	4.17739	3.59163
Mpp4		membrane protein, palmitoylated 4 (MAGUK p55 subfamily member 4) [Source:MGI Symbol;Acc:MGI:2386681]	chr1	-	0.430404	0.0274022	-0.0594439	-0.462446	0.091921	0.9106	0.81791	0.0566243	0.514901	0.979949	0.99919	0.798926	0.40699	0.43834	0.34813	0.463801	0.354036	0.386705	0.789716	0.696522	0.420477	0.284583	0.456419	0.354255	0.399429	0.433929	0.372176	0.360649
Arsa		arylsulfatase A [Source:MGI Symbol;Acc:MGI:88077]	chr15	-	0.0476732	0.0175042	0.0642883	0.0341193	0.446878	0.764535	0.293299	0.569419	0.854582	0.941145	0.99919	0.994368	7.89189	9.2381	9.25725	9.05606	9.21922	8.35884	9.55708	9.76134	8.42785	9.1097	9.57731	9.7165	9.5487	9.76675	9.36121	9.05358
Smad2		SMAD family member 2 [Source:MGI Symbol;Acc:MGI:108051]	chr18	+	0.00597774	0.0114698	-0.0258736	-0.0203816	0.922485	0.847118	0.671704	0.733612	0.986839	0.963231	0.99919	0.994368	5.83093	6.87037	5.90847	6.53964	6.31132	6.70308	6.44568	5.96543	6.38925	5.88106	5.90239	6.35256	6.79961	5.86103	6.1068	6.11613
Prdm15		PR domain containing 15 [Source:MGI Symbol;Acc:MGI:1930121]	chr16	-	-0.121323	-0.0601664	0.026963	0.0881199	0.0646381	0.332046	0.673511	0.166861	0.446707	0.737599	0.99919	0.933165	5.16161	5.56174	6.22955	5.46965	5.07752	4.7864	5.66355	5.38008	6.04076	5.28821	6.03666	5.5991	5.33994	5.58388	5.47826	5.83816
Ccnjl		cyclin J-like [Source:MGI Symbol;Acc:MGI:2685723]	chr11	+	-0.178356	-0.303988	0.197226	0.0715944	0.117686	0.00304071	0.0642911	0.51614	0.568955	0.06577	0.979697	0.994368	2.84893	3.1219	3.10753	3.12825	2.8797	2.59502	2.46832	2.86217	3.22626	3.4375	3.87971	3.40654	2.49555	2.82841	2.98446	3.19645
Ofd1		oral-facial-digital syndrome 1 gene homolog (human) [Source:MGI Symbol;Acc:MGI:1350328]	chrX	-	0.00595944	0.0838136	-0.150533	-0.0726793	0.94763	0.331778	0.0933924	0.406059	0.991984	0.737599	0.99919	0.994368	3.3857	2.73488	3.06843	3.37168	3.21601	2.91909	3.40991	3.16052	3.26471	2.68307	2.62533	2.87376	3.15093	3.08438	3.17253	2.61129
Cyp4f14		cytochrome P450, family 4, subfamily f, polypeptide 14 [Source:MGI Symbol;Acc:MGI:1927669]	chr17	-	0.0149163	0.357533	-0.0428517	0.299765	0.906858	0.00237588	0.732328	0.0124239	0.983842	0.0560865	0.99919	0.534683	3.13311	3.09325	2.90332	2.75022	3.10138	2.42566	3.58976	2.59976	3.45273	2.55592	2.57983	2.83878	3.99384	3.39988	3.60791	3.70183
Nkain1		Na+/K+ transporting ATPase interacting 1 [Source:MGI Symbol;Acc:MGI:1914399]	chr4	-	-0.0979742	0.0463423	-0.0160131	0.128303	0.0790047	0.381764	0.769923	0.0175683	0.483385	0.772062	0.99919	0.590667	19.4815	21.2093	21.9078	20.1668	19.3749	19.9063	20.2245	18.8678	22.583	19.9661	19.443	20.4938	22.2089	20.1841	21.0593	21.8855
Kctd18		potassium channel tetramerisation domain containing 18 [Source:MGI Symbol;Acc:MGI:3603813]	chr1	-	-0.0280826	0.0580467	-0.0574418	0.0286875	0.762534	0.505702	0.527746	0.747959	0.95547	0.841876	0.99919	0.994368	4.89259	4.66235	5.3085	5.06886	5.18483	4.36794	5.07169	5.05422	4.87606	4.88595	4.61198	5.02633	4.37164	5.56794	5.34042	4.75257
Fgg		fibrinogen gamma chain [Source:MGI Symbol;Acc:MGI:95526]	chr3	+	0.120199	1.07534	-0.837191	0.11795	0.866878	0.127585	0.285471	0.861333	0.977601	0.517228	0.99919	0.994368	0.235696	0.07404	0.0336015	0.0508156	0.0989797	0.087091	0	0.128345	0	0	0.0500068	0.0503892	0.0558352	0.0820904	0.167638	0.0406115
Kirrel		kin of IRRE like (Drosophila) [Source:MGI Symbol;Acc:MGI:1891396]	chr3	-	-0.0796067	-0.0911076	0.0742299	0.0627291	0.64808	0.572331	0.65734	0.710177	0.928737	0.873568	0.99919	0.994368	0.480295	0.495185	0.695256	0.488547	0.579236	0.582471	0.544836	0.429191	0.570007	0.361674	0.595738	0.668748	0.484292	0.551478	0.613142	0.56869
Tdh		L-threonine dehydrogenase [Source:MGI Symbol;Acc:MGI:1926231]	chr14	-	-0.665783	-0.182863	0.75119	1.23411	0.487413	0.79076	0.328647	0.158399	0.868981	0.946962	0.99919	0.931803	0	0	0.0680158	0.0411441	0.0200354	0	0	0.0692786	0.184017	0	0.0607339	0.0509986	0.0452084	0.0569714	0.135732	0
Mal2		mal, T cell differentiation protein 2 [Source:MGI Symbol;Acc:MGI:2146021]	chr15	+	0.0323382	0.105084	-0.0379256	0.0348205	0.564593	0.0593017	0.499945	0.531378	0.899885	0.363373	0.99919	0.994368	86.087	92.6891	83.4015	90.1932	89.497	92.2025	91.6658	89.3642	83.1352	90.4783	82.1022	88.3095	101.937	88.6268	90.0571	88.7762
Cse1l		chromosome segregation 1-like (S. cerevisiae) [Source:MGI Symbol;Acc:MGI:1339951]	chr2	+	0.0202707	0.0737259	-0.0116465	0.0418087	0.686476	0.128314	0.815486	0.391498	0.940241	0.518464	0.99919	0.994368	22.0867	20.6816	22.1228	22.9234	22.911	22.8918	22.4575	21.9117	22.3779	21.4508	22.305	21.4322	24.6216	22.8411	22.1025	22.7395
Ptprb		protein tyrosine phosphatase, receptor type, B [Source:MGI Symbol;Acc:MGI:97809]	chr10	+	-0.0279591	-0.194995	-0.122806	-0.289842	0.770125	0.0398383	0.199332	0.00226338	0.957378	0.294756	0.99919	0.267586	3.16415	2.99136	3.32518	3.58959	2.9581	3.08438	2.80085	4.13518	3.00022	2.78774	3.01777	3.19225	2.68775	2.60591	2.90777	2.34695
Ttll9		tubulin tyrosine ligase-like family, member 9 [Source:MGI Symbol;Acc:MGI:1913589]	chr2	+	-0.175053	-0.275105	-0.0473405	-0.147392	0.500037	0.244217	0.844989	0.562862	0.87483	0.665452	0.99919	0.994368	0.28754	0.397434	0.368933	0.458749	0.42263	0.169996	0.334763	0.334029	0.499076	0.337779	0.280629	0.399574	0.326961	0.349084	0.204512	0.336903
Zic2		zinc finger protein of the cerebellum 2 [Source:MGI Symbol;Acc:MGI:106679]	chr14	+	-0.0736258	-0.455216	0.206608	-0.174983	0.609657	0.000680546	0.132886	0.214784	0.916877	0.0241141	0.99919	0.955854	1.84504	2.12832	2.03527	2.03458	2.0323	1.87761	2.06588	1.69095	1.6041	2.48718	2.46424	2.55421	1.44738	1.77582	1.66365	1.91787
Khnyn		KH and NYN domain containing [Source:MGI Symbol;Acc:MGI:2451333]	chr14	+	0.0162643	0.0272966	-0.0110582	-2.58769e-05	0.835232	0.705826	0.884232	0.999711	0.971616	0.923217	0.99919	0.999983	3.91287	4.713	4.40322	4.27294	4.70595	4.14071	4.54649	4.01765	3.86233	4.62372	4.14598	4.50438	4.14654	4.55268	4.23764	4.54789
Mid1		midline 1 [Source:MGI Symbol;Acc:MGI:1100537]	chrX	+	-0.253124	-0.0449037	-0.45452	-0.246299	0.239798	0.837009	0.0378518	0.251368	0.710779	0.95996	0.920718	0.972549	1.0088	1.42604	1.83367	1.11466	1.64161	0.559137	1.12554	1.0834	1.01328	1.27558	0.856135	0.970517	0.926047	1.02897	0.906848	0.999472
Paip2		polyadenylate-binding protein-interacting protein 2 [Source:MGI Symbol;Acc:MGI:1915119]	chr18	+	0.0537652	0.0148055	-0.0299794	-0.0689391	0.269596	0.755201	0.537891	0.146892	0.738297	0.939367	0.99919	0.931803	74.2383	66.1215	69.2516	65.7616	74.1292	72.3743	70.4355	70.3269	67.0275	70.4533	67.7902	65.6948	67.1816	71.8309	66.7267	66.1949
Pcdh7		protocadherin 7 [Source:MGI Symbol;Acc:MGI:1860487]	chr5	+	0.0208884	0.0524467	0.0425758	0.0741341	0.74187	0.401908	0.501553	0.236576	0.951579	0.786215	0.99919	0.965024	14.8237	15.8114	14.3851	15.9542	15.3888	14.0765	15.9099	16.7244	15.9878	14.7432	14.8711	17.0124	16.9831	16.079	15.0357	17.1277
Faf2		Fas associated factor family member 2 [Source:MGI Symbol;Acc:MGI:1923827]	chr13	+	-0.00990789	-0.0121453	0.0385517	0.0363142	0.846101	0.803514	0.44388	0.463462	0.973787	0.951763	0.99919	0.994368	14.9915	13.7236	16.4999	14.9251	15.1984	14.424	15.0523	15.965	15.7371	15.7733	15.3836	15.7232	15.4058	15.6207	15.2309	15.8564
Ece1		endothelin converting enzyme 1 [Source:MGI Symbol;Acc:MGI:1101357]	chr4	+	-0.0097922	-0.15173	0.121302	-0.0206357	0.862993	0.00484531	0.0290152	0.707926	0.977253	0.0888874	0.884832	0.994368	10.4723	11.2388	10.7164	10.7587	10.1181	10.8789	10.3843	11.8921	11.6074	11.711	11.2754	12.2062	11.2388	10.1726	10.2316	10.7495
Csmd1		CUB and Sushi multiple domains 1 [Source:MGI Symbol;Acc:MGI:2137383]	chr8	-	-0.141924	-0.0210286	-0.0391248	0.0817708	0.0211703	0.73042	0.524248	0.18123	0.284768	0.930894	0.99919	0.943187	13.6076	15.361	15.9192	16.3099	13.3558	13.2472	14.5179	14.8174	15.5092	13.6717	15.0582	15.3614	14.7317	14.8658	14.2605	15.0665
Sfr1		SWI5 dependent recombination repair 1 [Source:MGI Symbol;Acc:MGI:1915038]	chr19	+	-0.00296913	0.0762192	0.00801256	0.0872009	0.958469	0.170538	0.887968	0.117716	0.993386	0.580482	0.99919	0.911229	64.7974	62.8994	55.5716	57.5919	64.6122	60.664	57.1568	57.5419	56.9606	65.1527	60.019	59.8719	65.2147	63.5104	61.261	64.0394
Prim2		DNA primase, p58 subunit [Source:MGI Symbol;Acc:MGI:97758]	chr1	-	0.0728394	0.230868	-0.0962423	0.0617861	0.586123	0.0669151	0.46819	0.626901	0.907758	0.386214	0.99919	0.994368	3.63325	3.25278	3.35383	3.19203	3.31855	4.02752	3.70119	3.36334	3.94133	3.11212	2.83289	2.95164	3.27065	4.13974	3.2517	3.94396
Rtfdc1	Rtf2	replication termination factor 2 domain containing 1 [Source:MGI Symbol;Acc:MGI:1913654]	chr2	+	-0.0383807	0.0438011	-0.0335785	0.0486033	0.388432	0.303851	0.445263	0.259738	0.82398	0.715561	0.99919	0.979682	42.6083	40.5883	40.866	40.3581	40.9062	41.4267	38.9562	39.8787	39.5908	40.9314	41.0846	39.2581	40.7916	42.0831	41.3403	41.2631
Map7		microtubule-associated protein 7 [Source:MGI Symbol;Acc:MGI:1328328]	chr10	+	0.139414	0.0776169	0.0897	0.0279029	0.0192546	0.181438	0.131607	0.631301	0.272232	0.595439	0.99919	0.994368	21.0126	20.2944	21.3569	21.1015	24.7018	24.2463	21.1909	22.9846	23.3053	20.9759	23.4445	21.4417	21.4939	24.9451	23.8598	24.0418
Celf4		CUGBP, Elav-like family member 4 [Source:MGI Symbol;Acc:MGI:1932407]	chr18	-	0.0436032	-0.0372037	-0.00595643	-0.0867633	0.345711	0.418202	0.897608	0.0587901	0.798653	0.796666	0.99919	0.806474	78.1393	73.9892	70.7371	73.0313	76.4535	74.547	76.259	79.4073	71.9142	74.3864	74.4919	74.079	66.3307	75.0619	73.4265	72.4573
H2-Bl		histocompatibility 2, blastocyst [Source:MGI Symbol;Acc:MGI:892004]	chr17	-	-0.31117	0.758497	-0.610306	0.45936	0.701966	0.280158	0.434738	0.528683	0.943881	0.696538	0.99919	0.994368	0.231292	0.193751	0.0659472	0.033244	0.129507	0	0.0598393	0.0559764	0.0743421	0	0.0654299	0.0659302	0.0365279	0.153441	0.182784	0
Thbs2		thrombospondin 2 [Source:MGI Symbol;Acc:MGI:98738]	chr17	-	0.0878423	0.0593228	0.0476174	0.0190979	0.524286	0.652082	0.727676	0.885721	0.884612	0.904537	0.99919	0.994368	1.1517	1.12344	1.45177	1.24152	1.50186	1.29907	1.22322	1.3643	0.993638	1.69115	1.45968	1.23758	1.57955	1.36925	1.20715	1.32643
Arid5a		AT rich interactive domain 5A (MRF1-like) [Source:MGI Symbol;Acc:MGI:2443039]	chr1	+	-0.192132	0.00799613	-0.132287	0.0678411	0.0926226	0.942226	0.24068	0.544406	0.516601	0.986677	0.99919	0.994368	1.88962	3.075	2.71597	2.72489	2.10743	2.42661	2.56059	2.19288	2.68832	2.54728	2.03743	2.41394	2.43634	2.24413	2.32076	2.65809
Tiam1		T cell lymphoma invasion and metastasis 1 [Source:MGI Symbol;Acc:MGI:103306]	chr16	-	-0.0521666	-0.0683314	0.0348443	0.0186794	0.358186	0.222509	0.538115	0.739578	0.807993	0.64231	0.99919	0.994368	21.0486	24.3515	22.7066	23.6603	22.7482	23.0138	22.4644	20.9724	24.2358	21.4951	23.4986	24.5172	21.8863	22.1665	22.9731	22.8116
Mybl2		myeloblastosis oncogene-like 2 [Source:MGI Symbol;Acc:MGI:101785]	chr2	+	-0.428406	-0.613556	-0.0318087	-0.216959	0.258184	0.0633528	0.921838	0.57887	0.728635	0.375128	0.99919	0.994368	0.169689	0.18276	0.131324	0.0940747	0.0814403	0.107488	0.131705	0.0880018	0.23375	0.0949224	0.102864	0.119198	0.0459411	0.0964912	0.103449	0.0668302
Mgme1		mitochondrial genome maintainance exonuclease 1 [Source:MGI Symbol;Acc:MGI:1921778]	chr2	+	0.125826	0.252408	-0.0211773	0.105404	0.32809	0.0349861	0.86764	0.385093	0.785506	0.276645	0.99919	0.994368	2.31069	2.21388	2.23181	1.86817	2.45017	2.21991	2.28664	2.34874	1.42042	2.77096	2.19387	2.1736	2.35378	2.49484	2.56107	2.66755
Sgol2		shugoshin-like 2 (S. pombe) [Source:MGI Symbol;Acc:MGI:1098767]	chr1	+	0.00232787	-0.0667132	0.0526669	-0.0163741	0.992227	0.762146	0.82191	0.944504	0.99822	0.940942	0.99919	0.995817	0.381102	0.166563	0.212599	0.242922	0.236584	0.171432	0.244351	0.300759	0.207708	0.227088	0.316397	0.230257	0.266918	0.267116	0.235702	0.159882
Dmxl1		Dmx-like 1 [Source:MGI Symbol;Acc:MGI:2443926]	chr18	+	0.0387205	-0.0521961	-0.0169005	-0.107817	0.465486	0.322002	0.750535	0.0403997	0.864084	0.730157	0.99919	0.754211	17.4397	17.5087	19.9298	17.8887	18.5331	18.2813	18.9205	19.6948	18.3542	19.3385	17.7069	17.1416	17.1348	17.7698	17.4376	17.2977
Nars2		asparaginyl-tRNA synthetase 2 (mitochondrial)(putative) [Source:MGI Symbol;Acc:MGI:2142075]	chr7	+	-0.00648106	0.0214892	-0.0361814	-0.00821117	0.930652	0.754935	0.616631	0.908124	0.988121	0.939367	0.99919	0.994368	5.04272	5.4955	4.85856	4.48277	4.87767	4.80399	5.00833	4.84119	4.79337	5.61496	4.31001	4.84368	5.07278	4.89916	4.6235	4.69444
Tpd52l2		tumor protein D52-like 2 [Source:MGI Symbol;Acc:MGI:1913564]	chr2	+	0.0744231	0.0107582	0.0106127	-0.0530522	0.111414	0.807748	0.817797	0.237666	0.557006	0.952521	0.99919	0.965024	17.4036	16.1445	16.3195	15.6172	17.2994	18.2951	17.7159	16.1768	16.2326	16.528	17.0284	15.989	16.6438	16.5795	16.4104	16.67
Ifit3		interferon-induced protein with tetratricopeptide repeats 3 [Source:MGI Symbol;Acc:MGI:1101055]	chr19	+	0.272595	0.555909	-0.393281	-0.109967	0.210116	0.0109403	0.0763219	0.606937	0.685396	0.146168	0.989236	0.994368	6.0636	2.53971	4.05968	3.71854	3.69698	7.10333	5.02003	4.5003	3.768	3.42961	2.87793	2.65988	5.91599	3.3969	4.06779	5.10785
Lgi2		leucine-rich repeat LGI family, member 2 [Source:MGI Symbol;Acc:MGI:2180196]	chr5	-	0.0312521	0.05555	0.0317032	0.0560011	0.725932	0.516053	0.719739	0.516566	0.949641	0.847457	0.99919	0.994368	13.0397	13.576	12.0568	12.7113	12.5752	13.2158	14.8198	12.0372	14.4598	12.3091	11.7975	13.5305	15.8645	12.4291	13.7129	12.3253
Dcaf8		DDB1 and CUL4 associated factor 8 [Source:MGI Symbol;Acc:MGI:91860]	chr1	+	0.0500155	0.0766744	-0.0107053	0.0159537	0.28007	0.0928723	0.817436	0.726166	0.746254	0.450624	0.99919	0.994368	51.1883	52.8115	50.1975	50.7298	54.511	52.9779	52.5514	53.1627	52.2488	52.9968	49.8105	49.197	55.3547	53.8917	53.6477	51.5401
Abca9		ATP-binding cassette, sub-family A (ABC1), member 9 [Source:MGI Symbol;Acc:MGI:2386796]	chr11	-	0.0583614	0.226611	-0.147015	0.0212348	0.528153	0.0111173	0.112353	0.811789	0.88654	0.147393	0.99919	0.994368	2.89211	2.69854	3.22498	2.38918	3.07841	2.45472	3.15594	2.9626	2.31936	2.60693	2.73997	2.49463	2.91687	3.08313	2.82413	3.10836
Rem1		rad and gem related GTP binding protein 1 [Source:MGI Symbol;Acc:MGI:1097696]	chr2	+	-0.275936	-0.214923	-0.37798	-0.316966	0.553282	0.625059	0.381644	0.506164	0.898072	0.894919	0.99919	0.994368	0.111967	0.14069	0.239434	0.168978	0.18808	0.330979	0.0434516	0.12194	0.161948	0.328824	0.0950223	0.143623	0.132622	0.155987	0.0530906	0.115754
Cpped1		calcineurin-like phosphoesterase domain containing 1 [Source:MGI Symbol;Acc:MGI:2443300]	chr16	-	0.0568753	0.0274425	0.0320303	0.00259746	0.370453	0.645727	0.608076	0.965911	0.814409	0.90222	0.99919	0.99808	12.4014	12.8303	11.0498	12.3659	12.8358	11.8046	12.6071	12.7475	12.3806	12.6679	12.0976	12.2405	13.3958	12.6895	12.6234	11.195
Pcdh17		protocadherin 17 [Source:MGI Symbol;Acc:MGI:2684924]	chr14	+	-0.122594	-0.110026	0.0275301	0.0400979	0.0207953	0.0345882	0.601723	0.443705	0.282927	0.27512	0.99919	0.994368	15.9494	16.3529	16.1264	15.4882	15.0326	13.4885	14.7378	15.6022	15.707	16.4264	15.7543	17.2165	14.4068	15.2272	15.4161	15.3702
Sec11a		SEC11 homolog A (S. cerevisiae) [Source:MGI Symbol;Acc:MGI:1929464]	chr7	-	0.0590311	-0.0507705	0.0538784	-0.0559232	0.543737	0.587956	0.576557	0.553866	0.894649	0.881341	0.99919	0.994368	17.658	19.9589	20.139	15.6453	19.1311	19.4252	19.4002	18.9089	14.539	22.8901	20.5284	18.8409	19.5211	18.2136	18.963	16.616
Slc16a14		solute carrier family 16 (monocarboxylic acid transporters), member 14 [Source:MGI Symbol;Acc:MGI:1919031]	chr1	-	-0.0201208	-0.0577103	0.0649885	0.027399	0.854146	0.568821	0.539952	0.793734	0.975953	0.872605	0.99919	0.994368	4.08783	3.74436	4.0195	4.16778	4.23552	3.78325	3.55826	4.27165	4.0891	4.5627	4.39324	4.04296	4.28986	4.37959	4.07587	3.23871
Mfap3		microfibrillar-associated protein 3 [Source:MGI Symbol;Acc:MGI:1924068]	chr11	+	-0.0959254	-0.0600147	0.0424982	0.078409	0.0788757	0.243227	0.424555	0.13782	0.483093	0.664625	0.99919	0.931803	9.92616	10.7802	10.8789	9.92064	9.06522	9.38077	10.5253	10.2611	10.461	11.5954	10.7492	10.4646	10.1751	10.2118	10.4368	10.3382
Ppp1r2-ps3		protein phosphatase 1, regulatory (inhibitor) subunit 2, pseudogene 3 [Source:MGI Symbol;Acc:MGI:3645534]	chr19	-	-0.13325	0.149374	-0.303681	-0.0210564	0.685061	0.61261	0.326208	0.946856	0.939927	0.889389	0.99919	0.996229	0.669711	0.280505	0.763807	0.914459	0.656233	0.164975	0.519798	1.13457	0.538148	0.874136	0.568361	0.59657	0.846139	0.666437	0.529255	0.615437
Csrnp1		cysteine-serine-rich nuclear protein 1 [Source:MGI Symbol;Acc:MGI:2387989]	chr9	-	-0.398899	-0.159178	0.117036	0.356757	0.000258878	0.10567	0.251067	0.000744909	0.0198879	0.475717	0.99919	0.153169	3.9747	3.51165	3.75402	4.51231	3.07751	2.70787	3.13318	3.11128	3.95243	3.89097	4.73038	4.33504	4.17829	3.5103	3.96073	3.98075
Slc9a3		solute carrier family 9 (sodium/hydrogen exchanger), member 3 [Source:MGI Symbol;Acc:MGI:105064]	chr13	+	0.0324974	0.118102	0.10355	0.189154	0.912919	0.638353	0.708124	0.489312	0.984979	0.899899	0.99919	0.994368	0.252285	0.49815	0.287731	0.295271	0.317838	0.159807	0.475542	0.261673	0.347527	0.141126	0.443504	0.292794	0.392741	0.387337	0.375962	0.248399
Gm10731		predicted gene 10731 [Source:MGI Symbol;Acc:MGI:3795712]	chr3	-	-0.0618099	-0.638811	0.920158	0.343157	0.939628	0.2856	0.170276	0.648992	0.990902	0.700077	0.99919	0.994368	0.0495808	0.0623	0.0282735	0.0641371	0	0.0732816	0.153929	0	0.143427	0.194145	0.0631163	0.0741988	0.0469818	0.0394708	0.0940377	0.0683441
Smco1		single-pass membrane protein with coiled-coil domains 1 [Source:MGI Symbol;Acc:MGI:1916826]	chr16	+	0.220936	0.366947	-0.540887	-0.394876	0.799265	0.670178	0.538103	0.634324	0.962987	0.911565	0.99919	0.994368	0.14166	0	0.100977	0	0.0594894	0.104688	0	0.154277	0.0682985	0	0.0601108	0.0302852	0.0335584	0.0281934	0.13434	0.0488172
Prkdc		protein kinase, DNA activated, catalytic polypeptide [Source:MGI Symbol;Acc:MGI:104779]	chr16	+	-0.00710034	0.0385209	-0.0796759	-0.0340546	0.890778	0.444173	0.122377	0.499974	0.980862	0.810617	0.99919	0.994368	6.139	6.53054	6.7512	6.29261	6.55663	6.23743	6.67732	6.30282	5.66016	6.52954	6.14439	6.16412	6.46131	6.45143	6.22468	5.90013
Tcf7l2		transcription factor 7 like 2, T cell specific, HMG box [Source:MGI Symbol;Acc:MGI:1202879]	chr19	+	0.0790215	0.0458187	-0.142771	-0.175974	0.674204	0.799303	0.444126	0.333051	0.937191	0.949966	0.99919	0.986749	0.51247	0.693469	0.73059	0.577934	0.695293	0.786574	0.642526	0.62967	0.399125	1.08053	0.501825	0.585726	0.560314	0.580575	0.532719	0.760746
H2-DMa		histocompatibility 2, class II, locus DMa [Source:MGI Symbol;Acc:MGI:95921]	chr17	+	0.0962094	0.218412	-0.0945253	0.027677	0.353844	0.026895	0.360462	0.780078	0.805538	0.240725	0.99919	0.994368	6.98229	7.95734	7.42316	7.18841	9.29661	8.15998	7.3938	6.56281	7.25467	6.14637	6.47685	7.2901	7.64205	8.58555	7.90473	7.83401
Fam166b		family with sequence similarity 166, member B [Source:MGI Symbol;Acc:MGI:2445194]	chr4	-	-0.0687567	-0.637101	0.517477	-0.0508671	0.805067	0.00679036	0.0361508	0.849365	0.964216	0.109027	0.91176	0.994368	0.532589	0.920172	0.797237	0.717657	0.838721	0.885576	0.723398	0.435021	1.34808	0.651711	1.12998	1.01052	0.378503	0.675732	0.883871	0.871792
Vipas39		VPS33B interacting protein, apical-basolateral polarity regulator, spe-39 homolog [Source:MGI Symbol;Acc:MGI:2144805]	chr12	-	-0.0569879	0.00588556	0.0350371	0.0979105	0.250179	0.900628	0.472185	0.0412631	0.721396	0.978681	0.99919	0.760693	24.2544	27.3871	26.5254	25.2291	24.5988	23.9154	24.679	26.6319	26.4312	28.297	25.0531	26.9921	27.249	26.3973	26.0259	26.9526
Syne2		spectrin repeat containing, nuclear envelope 2 [Source:MGI Symbol;Acc:MGI:2449316]	chr12	+	0.0111176	-0.0617844	-0.0516534	-0.124555	0.886104	0.419071	0.506038	0.103154	0.979749	0.797041	0.99919	0.900533	2.33465	2.10801	2.50951	2.19868	2.43111	1.88107	2.22576	2.7001	1.98425	2.31378	2.26889	2.30479	2.00082	2.20399	2.1376	2.17012
Ntn5		netrin 5 [Source:MGI Symbol;Acc:MGI:2685330]	chr7	+	0.404982	0.600456	-0.0416377	0.153836	0.0161086	0.000180054	0.80675	0.331129	0.252731	0.00893902	0.99919	0.986485	2.79429	2.08632	2.34398	1.95576	3.06118	2.75335	2.92316	3.32251	2.42108	1.03074	2.35424	2.42418	2.55188	3.35288	3.41799	4.2146
Brwd1		bromodomain and WD repeat domain containing 1 [Source:MGI Symbol;Acc:MGI:1890651]	chr16	-	-0.0374185	-0.0474051	0.0159953	0.0060087	0.472747	0.357303	0.75869	0.907198	0.866103	0.755243	0.99919	0.994368	17.0191	17.7741	17.9946	17.5926	16.8218	16.2466	17.0508	18.8943	18.3275	18.3954	17.4379	17.3579	17.0195	17.8462	16.5598	17.5893
Slc22a7		solute carrier family 22 (organic anion transporter), member 7 [Source:MGI Symbol;Acc:MGI:1859559]	chr17	-	-0.973874	-0.408598	0.124136	0.689412	0.139069	0.441556	0.821766	0.28021	0.601301	0.809819	0.99919	0.980027	0.223571	0.224739	0.101993	0.0578417	0.0563326	0.132177	0	0.0973939	0.301813	0.175089	0.0379474	0.133831	0.148296	0.106789	0.0848073	0.0616356
Afap1l1		actin filament associated protein 1-like 1 [Source:MGI Symbol;Acc:MGI:2147199]	chr18	-	-0.0919977	-0.00909796	-0.050891	0.0320088	0.305345	0.913665	0.559869	0.711337	0.768673	0.980762	0.99919	0.994368	4.16666	4.87104	4.02272	4.54847	4.15294	3.66386	4.46204	3.98253	4.62804	4.2854	3.92775	4.16075	4.53547	3.94685	4.32648	3.94409
Abcc6		ATP-binding cassette, sub-family C (CFTR/MRP), member 6 [Source:MGI Symbol;Acc:MGI:1351634]	chr7	-	-0.110759	-0.192863	0.0263313	-0.0557732	0.724039	0.497103	0.928207	0.853882	0.949392	0.838347	0.99919	0.994368	0.199103	0.227436	0.175469	0.202924	0.19763	0.187269	0.182632	0.1577	0.279255	0.0708759	0.122889	0.251527	0.248696	0.13689	0.197398	0.124751
Riok1		RIO kinase 1 (yeast) [Source:MGI Symbol;Acc:MGI:1918590]	chr13	+	-0.0467399	-0.0299601	0.0041739	0.0209538	0.552579	0.684024	0.956609	0.782119	0.898072	0.917071	0.99919	0.994368	6.63903	6.90385	7.0776	7.67152	6.61986	7.20237	7.31051	6.93356	6.96941	8.26002	7.5633	6.60032	6.58541	7.4983	6.97829	6.87488
Foxred1		FAD-dependent oxidoreductase domain containing 1 [Source:MGI Symbol;Acc:MGI:2446262]	chr9	-	-0.0771636	0.0207518	-0.061172	0.0367435	0.20253	0.716338	0.301119	0.530363	0.675719	0.926729	0.99919	0.994368	14.7942	16.137	16.0492	16.1416	14.6222	16.3852	15.4515	14.6524	15.6582	14.4444	15.3381	15.0715	14.0557	15.1026	16.1953	16.7071
Gbp10		guanylate-binding protein 10 [Source:MGI Symbol;Acc:MGI:4359647]	chr5	-	0.147517	0.797974	-2.41713	-1.76667	0.872127	0.504925	0.0315002	0.0741897	0.977925	0.841525	0.899013	0.838554	0.0254369	0	0.0507689	0	0.0213642	0.0375963	0.0394858	0.0184684	0	0.049802	0	0	0.0120517	0.010125	0	0
Spata5l1		spermatogenesis associated 5-like 1 [Source:MGI Symbol;Acc:MGI:3036261]	chr2	+	0.0254237	0.144813	0.0702366	0.189626	0.919293	0.502293	0.76311	0.414215	0.986487	0.840599	0.99919	0.994368	0.611409	1.19507	0.949121	1.08384	0.827334	1.60654	1.10728	0.789178	0.655066	0.665032	1.12424	1.14736	0.869038	1.17628	1.09521	1.40465
Rspry1		ring finger and SPRY domain containing 1 [Source:MGI Symbol;Acc:MGI:1914860]	chr8	+	0.0374746	0.0818156	-0.0227004	0.0216405	0.501979	0.117419	0.6783	0.685202	0.875424	0.497209	0.99919	0.994368	9.83914	9.19916	9.83215	9.55086	9.82062	9.33888	10.4959	10.0723	9.2402	10.134	9.13172	9.71995	10.7705	10.1066	9.36389	10.0273
Bcas3os2		NA	NA	-	-0.928479	-0.306615	0.146826	0.768689	0.282477	0.618127	0.822019	0.356903	0.748789	0.892728	0.99919	0.994368	0	0	0.194434	0.176426	0.0572743	0.40316	0	0	0.263022	0	0.115745	0.174945	0.0646178	0.162862	0.129338	0.093999
Plekhh1		pleckstrin homology domain containing, family H (with MyTH4 domain) member 1 [Source:MGI Symbol;Acc:MGI:2144989]	chr12	+	-0.0167102	0.154721	0.0369281	0.208359	0.837753	0.0512869	0.649864	0.0088894	0.971903	0.337686	0.99919	0.453971	5.9651	6.70729	6.6681	6.67671	6.94733	6.79781	6.57695	5.65654	7.88873	7.12192	5.80754	6.3555	7.84469	6.98166	7.0777	8.02079
Pcp4l1		Purkinje cell protein 4-like 1 [Source:MGI Symbol;Acc:MGI:1913675]	chr1	-	-0.0540241	-0.0638614	0.0143186	0.00448131	0.387957	0.271455	0.812732	0.940763	0.82398	0.689882	0.99919	0.995264	16.011	16.6818	19.3328	18.009	17.276	18.0222	17.1147	17.3337	17.9661	19.1877	18.0851	17.8092	16.4405	17.9626	17.4531	17.2006
Fam163a		family with sequence similarity 163, member A [Source:MGI Symbol;Acc:MGI:3618859]	chr1	-	0.00319182	-0.12715	0.0735051	-0.0568365	0.971528	0.137372	0.405152	0.512633	0.995951	0.53214	0.99919	0.994368	5.87976	4.05622	4.91764	5.18997	5.3741	4.43041	5.17207	5.10605	5.73633	5.82361	5.30305	4.82107	4.31521	5.13054	4.87621	5.10131
Map4k3		mitogen-activated protein kinase kinase kinase kinase 3 [Source:MGI Symbol;Acc:MGI:2154405]	chr17	-	-0.0413791	-0.051724	-0.04562	-0.055965	0.36899	0.251412	0.320417	0.216191	0.814304	0.671905	0.99919	0.956121	32.7569	32.4506	32.8587	31.9922	32.5178	31.9152	31.1561	31.6219	32.0026	31.2424	32.4818	30.4727	28.5332	31.0969	31.6171	30.4643
Anxa2		annexin A2 [Source:MGI Symbol;Acc:MGI:88246]	chr9	+	0.15604	0.160657	-0.0666216	-0.0620041	0.36807	0.348718	0.704211	0.713969	0.813935	0.749058	0.99919	0.994368	7.11922	3.61104	6.72278	5.66078	7.54279	5.59905	7.29987	5.6431	4.28262	8.43981	5.45982	5.2223	6.90075	7.04542	5.51257	5.53691
Arhgef19		Rho guanine nucleotide exchange factor (GEF) 19 [Source:MGI Symbol;Acc:MGI:1925912]	chr4	+	0.282362	0.178485	0.143065	0.0391882	0.0626582	0.208323	0.34254	0.783725	0.44174	0.629089	0.99919	0.994368	1.87566	1.49377	1.5818	1.21886	1.78614	1.63994	1.66084	2.28249	1.65579	1.75857	1.84964	1.51362	1.67721	1.82443	2.07938	2.05746
Bst2		bone marrow stromal cell antigen 2 [Source:MGI Symbol;Acc:MGI:1916800]	chr8	-	0.235869	0.477732	-0.184098	0.0577648	0.237876	0.0105104	0.361687	0.754808	0.709088	0.142129	0.99919	0.994368	3.28036	2.9442	2.70573	2.27327	2.85355	2.77054	2.90978	4.25304	2.59828	4.12875	2.23709	2.02877	3.66347	3.03116	3.49971	3.22984
2900041M22Rik		RIKEN cDNA 2900041M22 gene [Source:MGI Symbol;Acc:MGI:1925653]	chr11	+	-0.174001	0.114359	-0.238387	0.0499727	0.395455	0.553303	0.234594	0.80026	0.826604	0.865805	0.99919	0.994368	2.73764	2.18143	2.0371	1.69871	1.85068	0.986902	2.073	2.23006	1.99595	1.83022	1.44501	1.89858	1.36034	2.0731	2.15293	2.07092
Igsf9		immunoglobulin superfamily, member 9 [Source:MGI Symbol;Acc:MGI:2135283]	chr1	+	-0.926006	-0.382029	-0.190802	0.353175	1.53056e-06	0.0221359	0.252684	0.0703654	0.000368637	0.215256	0.99919	0.829405	0.865944	0.663468	0.716619	0.664818	0.381389	0.437033	0.278677	0.444702	0.67207	0.454864	0.752821	0.564418	0.510342	0.508619	0.440643	0.451257
Ndufb8		NADH dehydrogenase (ubiquinone) 1 beta subcomplex 8 [Source:MGI Symbol;Acc:MGI:1914514]	chr19	-	0.0611966	0.0181164	-0.0256279	-0.0687081	0.292806	0.752559	0.660255	0.230762	0.756425	0.93866	0.99919	0.963782	205.943	192.629	187.336	199.215	208.893	215.617	218.521	182.357	206.278	201.741	182.916	185.063	203.041	199.865	187.07	191.054
Pygb		brain glycogen phosphorylase [Source:MGI Symbol;Acc:MGI:97828]	chr2	+	-0.0454579	-0.0326566	0.0256157	0.038417	0.303471	0.45548	0.561587	0.380491	0.766643	0.818465	0.99919	0.994368	96.7092	101.04	103.037	95.8832	97.7021	94.0712	96.839	98.261	104.121	98.38	104.795	97.0532	102.33	99.3125	97.5327	96.1774
Prepl		prolyl endopeptidase-like [Source:MGI Symbol;Acc:MGI:2441932]	chr17	-	0.00913758	0.0702507	0.0109809	0.072094	0.864444	0.186438	0.837434	0.17518	0.977253	0.600884	0.99919	0.940973	92.1971	90.9862	92.2005	102.221	93.8283	100.422	95.3938	93.8206	94.7207	94.9255	92.0991	99.6786	109.072	99.7573	94.0759	97.621
Nudt11		nudix (nucleoside diphosphate linked moiety X)-type motif 11 [Source:MGI Symbol;Acc:MGI:1930957]	chrX	+	-0.057225	-0.0885112	0.0118129	-0.0194733	0.328302	0.102641	0.834309	0.729854	0.785575	0.46979	0.99919	0.994368	13.3089	13.155	12.3109	12.1856	12.3131	13.7545	11.9762	11.2776	12.0745	12.9281	12.5289	13.0708	12.4006	12.1612	11.3559	11.8609
Cox7c		cytochrome c oxidase subunit VIIc [Source:MGI Symbol;Acc:MGI:103226]	chr13	-	0.0590703	0.183266	0.028963	0.153158	0.603688	0.0769574	0.793331	0.151991	0.913991	0.412818	0.99919	0.931803	20.1868	15.3197	16.4125	17.2366	19.0531	19.2017	17.2193	16.6882	17.3454	18.3919	17.5559	17.3483	20.7384	20.4461	16.964	21.7651
Slc39a13		solute carrier family 39 (metal ion transporter), member 13 [Source:MGI Symbol;Acc:MGI:1915677]	chr2	-	-0.124082	-0.107985	-0.00344829	0.0126487	0.120125	0.153074	0.964654	0.870624	0.573685	0.555988	0.99919	0.994368	8.35753	10.1281	10.1566	9.03335	8.92247	7.63117	9.39853	8.63	8.70356	10.1814	9.74071	9.34667	7.83143	8.7972	9.68694	8.78105
Fads1		fatty acid desaturase 1 [Source:MGI Symbol;Acc:MGI:1923517]	chr19	+	-0.105546	-0.0381001	-0.0177731	0.0496729	0.0399834	0.451979	0.728584	0.328425	0.367901	0.816944	0.99919	0.986432	53.2012	56.9358	57.2797	56.2984	52.9115	51.4755	52.8742	52.193	56.555	52.6393	54.0148	57.6569	50.7812	53.1477	56.6172	55.3228
Siglece		sialic acid binding Ig-like lectin E [Source:MGI Symbol;Acc:MGI:1932475]	chr7	-	-0.0104031	0.284489	0.304288	0.59918	0.977717	0.300006	0.348387	0.0629325	0.996503	0.711814	0.99919	0.812818	0.242675	0.243944	0.235256	0.209281	0.203821	0.286944	0.0376706	0.422865	0.327604	0.285075	0.28833	0.269782	0.29894	0.386382	0.345203	0.301061
Psme3		proteaseome (prosome, macropain) activator subunit 3 (PA28 gamma, Ki) [Source:MGI Symbol;Acc:MGI:1096366]	chr11	+	-0.00695283	-0.00740341	0.00691296	0.00646238	0.87253	0.858614	0.87184	0.877874	0.977925	0.967141	0.99919	0.994368	36.7326	37.0279	36.6569	36.7753	37.0965	36.0087	37.6323	36.4717	37.4354	36.0258	36.6843	37.3678	35.8461	37.7124	37.5154	36.015
Laptm4a		lysosomal-associated protein transmembrane 4A [Source:MGI Symbol;Acc:MGI:108017]	chr12	+	0.0613961	0.0618477	-0.032821	-0.0323694	0.234061	0.224316	0.525241	0.524217	0.705744	0.643487	0.99919	0.994368	72.164	72.1916	72.2917	72.4847	76.7006	81.6771	74.1678	72.1037	71.0076	71.469	71.2237	69.6506	76.5293	71.4757	69.7143	78.2366
Pum1		pumilio 1 (Drosophila) [Source:MGI Symbol;Acc:MGI:1931749]	chr4	+	0.0423917	-0.0116537	0.00400366	-0.0500418	0.415708	0.820643	0.938766	0.32999	0.836141	0.955589	0.99919	0.986485	29.5784	29.4338	30.5645	29.3257	31.4618	29.7151	31.4297	30.6304	29.9927	30.17	30.2535	29.2123	26.8124	30.495	31.2303	30.0011
Fuk	Fcsk	fucokinase [Source:MGI Symbol;Acc:MGI:1916071]	chr8	-	-0.0265294	0.0318004	0.0294289	0.0877587	0.749024	0.687733	0.718528	0.275044	0.952445	0.917681	0.99919	0.980027	6.07765	7.66516	7.20213	6.46883	6.72702	6.97928	6.68121	6.74203	6.90618	6.10443	7.16161	7.29848	5.98385	7.11813	7.75622	7.83264
Naglu		alpha-N-acetylglucosaminidase (Sanfilippo disease IIIB) [Source:MGI Symbol;Acc:MGI:1351641]	chr11	+	0.145235	0.0291857	0.0490901	-0.0669594	0.176132	0.771391	0.64131	0.513622	0.650073	0.941388	0.99919	0.994368	3.47806	4.05164	4.15268	3.73369	4.50352	5.46195	3.5431	4.12982	4.43675	3.33386	3.96637	4.05866	3.96519	4.17491	3.95114	4.3698
Rps2		ribosomal protein S2 [Source:MGI Symbol;Acc:MGI:105110]	chr17	+	-0.00984578	-0.0257416	-0.0121225	-0.0280183	0.843395	0.594066	0.806552	0.564634	0.973334	0.883092	0.99919	0.994368	83.4531	77.6586	85.7528	84.6743	85.8981	82.0534	85.8286	79.114	86.6208	81.9588	81.7256	81.3135	85.6754	80.4528	80.2484	78.9394
Nupl2		nucleoporin like 2 [Source:MGI Symbol;Acc:MGI:2387631]	chr5	+	-0.0360036	-0.0645741	-0.036647	-0.0652174	0.733098	0.506324	0.717783	0.520858	0.950662	0.84246	0.99919	0.994368	2.56051	2.82973	2.92027	2.71365	2.82422	2.59899	2.70567	2.71019	2.64749	3.38236	2.69664	2.59854	2.74784	2.68307	2.44283	2.44514
Zfp185		zinc finger protein 185 [Source:MGI Symbol;Acc:MGI:108095]	chrX	+	-0.220503	0.288857	-0.481736	0.0276247	0.281774	0.156817	0.0198709	0.891344	0.748328	0.562511	0.837797	0.994368	0.883032	1.04616	1.79839	0.957339	0.953552	0.820375	1.1945	1.20898	0.948786	1.03732	0.813633	0.819855	0.980185	1.05948	1.13648	1.11287
Rapgef2		Rap guanine nucleotide exchange factor (GEF) 2 [Source:MGI Symbol;Acc:MGI:2659071]	chr3	-	0.0315549	0.00160654	0.0137016	-0.0162467	0.513007	0.973229	0.776392	0.734301	0.881613	0.993257	0.99919	0.994368	53.7652	55.2526	54.5617	57.1067	57.4945	57.3697	56.0055	56.4132	56.8695	52.7131	58.456	54.8271	52.9808	56.9937	59.2985	54.1471
Mrto4		MRT4, mRNA turnover 4, homolog (S. cerevisiae) [Source:MGI Symbol;Acc:MGI:1917152]	chr4	-	0.0998187	0.10885	-0.0617167	-0.0526855	0.21111	0.143204	0.430481	0.48818	0.686461	0.542563	0.99919	0.994368	13.8745	12.7044	12.415	13.1108	14.1634	13.9621	14.7211	12.967	11.8131	10.4034	12.088	13.3953	13.2521	13.1457	13.1226	14.3438
Lyl1		lymphoblastomic leukemia 1 [Source:MGI Symbol;Acc:MGI:96891]	chr8	+	0.263277	0.314732	-0.276865	-0.22541	0.219426	0.134525	0.208984	0.270074	0.69245	0.527417	0.99919	0.980019	0.797258	1.00178	1.3355	1.05281	1.52755	1.47296	1.23759	1.08534	1.2012	1.07313	0.993764	0.692432	1.25124	1.23963	1.06321	0.892913
Snhg11		small nucleolar RNA host gene 11 [Source:MGI Symbol;Acc:MGI:2441845]	chr2	+	-0.0933537	-0.102712	-0.0201428	-0.0295014	0.215509	0.172143	0.78925	0.694937	0.69195	0.581996	0.99919	0.994368	81.7681	90.7065	92.5802	89.4022	81.17	77.1545	84.5005	91.7347	86.6079	87.0117	86.7584	89.9182	64.5681	89.1686	85.8879	86.5434
Rpl21		ribosomal protein L21 [Source:MGI Symbol;Acc:MGI:1278340]	chr5	+	0.104658	0.0988881	-0.0153218	-0.0210918	0.0449416	0.0502931	0.768972	0.676451	0.387239	0.334847	0.99919	0.994368	40.1322	38.5192	35.817	39.0505	41.0572	41.9502	42.7075	39.9505	37.9053	41.3694	35.8233	37.8338	41.5334	40.5904	37.6916	42.5561
Dcaf6		DDB1 and CUL4 associated factor 6 [Source:MGI Symbol;Acc:MGI:1921356]	chr1	-	-0.0202677	-0.0344206	-0.0401349	-0.0542877	0.635948	0.409639	0.346514	0.195492	0.923957	0.791287	0.99919	0.947199	41.0013	39.032	39.6007	40.5109	40.2408	40.8956	39.1152	39.0348	39.0124	40.297	37.5386	39.5904	38.2731	37.5963	38.1359	38.5144
Snw1		SNW domain containing 1 [Source:MGI Symbol;Acc:MGI:1913604]	chr12	-	0.0218983	0.0975183	-0.0560755	0.0195445	0.663157	0.045532	0.263246	0.689516	0.935796	0.317193	0.99919	0.994368	41.7096	37.9707	38.6477	36.793	39.5232	41.0789	37.9897	39.8965	37.3818	36.199	38.7213	36.2717	38.7885	41.1022	38.3289	41.1886
Klhl42		kelch-like 42 [Source:MGI Symbol;Acc:MGI:2444786]	chr6	+	-0.0328126	0.00736623	0.0223124	0.0624912	0.543324	0.885951	0.674183	0.232037	0.894461	0.974831	0.99919	0.963782	8.09871	9.07801	8.61355	9.21027	8.2588	8.80093	9.38104	8.23009	9.19203	8.34254	8.84925	9.01619	9.143	8.65166	8.90414	9.26217
Sema4g		sema domain, immunoglobulin domain (Ig), transmembrane domain (TM) and short cytoplasmic domain, (semaphorin) 4G [Source:MGI Symbol;Acc:MGI:1347047]	chr19	+	-0.121754	-0.250276	0.0705242	-0.057998	0.173675	0.00282262	0.413681	0.505846	0.647708	0.0622063	0.99919	0.994368	3.73314	3.77361	3.5976	3.96583	3.73975	3.14414	3.91727	2.95271	4.10248	3.87907	3.62837	4.15995	3.41887	3.27491	3.16446	3.50726
Sh3rf2		SH3 domain containing ring finger 2 [Source:MGI Symbol;Acc:MGI:2444628]	chr18	+	-1.02208	0.540602	-0.415339	1.14734	0.224245	0.430542	0.563225	0.155175	0.696415	0.804183	0.99919	0.931803	0	0	0.0534856	0.0242659	0.00787761	0.0277257	0.0291191	0	0.0361765	0	0.0079599	0.0280727	0.00888765	0.0448006	0.0355787	0.0258576
Apopt1		apoptogenic, mitochondrial 1 [Source:MGI Symbol;Acc:MGI:1915270]	chr12	+	0.20764	0.145216	0.0240724	-0.0383517	0.00624562	0.03514	0.744978	0.588959	0.148619	0.277247	0.99919	0.994368	11.9944	10.9858	10.9396	11.7148	12.5622	13.1358	13.9642	13.4825	11.1477	10.1856	11.8042	11.8173	13.2485	12.7555	12.3682	12.8982
2010308F09Rik		RIKEN cDNA 2010308F09 gene	chrX	-	0.502623	-0.591284	0.6025	-0.491408	0.381345	0.212627	0.24386	0.358477	0.820261	0.632906	0.99919	0.994368	0.128019	0.32172	0.182507	0.220805	0.215044	0.189215	0.298087	0.46474	0.123444	0.250644	0.325936	0.355797	0.0606541	0.203829	0.121404	0.529398
Cldn20		claudin 20 [Source:MGI Symbol;Acc:MGI:3646757]	chr17	+	-0.343197	-0.387462	-0.635752	-0.680018	0.481121	0.441469	0.17008	0.200735	0.868094	0.809819	0.99919	0.9487	0.271943	0.170853	0.503997	0.469043	0.228403	0.602908	0.316604	0.394888	0.655562	0	0.115394	0.290692	0.257688	0.162368	0.128946	0.374857
Slc15a2		solute carrier family 15 (H+/peptide transporter), member 2 [Source:MGI Symbol;Acc:MGI:1890457]	chr16	-	0.094852	0.414688	-0.157871	0.161965	0.315553	7.80219e-06	0.0971526	0.0783349	0.777141	0.00081799	0.99919	0.851318	6.48346	5.6731	7.49811	7.56576	8.57247	6.89448	6.859	7.16193	5.67403	6.11645	6.1197	6.7063	7.1878	9.1219	8.67478	8.00794
Arhgef5		Rho guanine nucleotide exchange factor (GEF) 5 [Source:MGI Symbol;Acc:MGI:1858952]	chr6	+	-0.197305	-0.131383	-0.218555	-0.152634	0.213905	0.383114	0.153197	0.330914	0.689863	0.773299	0.99919	0.986485	0.730279	0.58394	0.899136	0.787233	0.641235	0.539684	0.682746	0.855578	0.560143	0.584913	0.718361	0.716758	0.613361	0.644128	0.637455	0.549078
Traf3		TNF receptor-associated factor 3 [Source:MGI Symbol;Acc:MGI:108041]	chr12	+	-0.130812	-0.236313	-0.00214721	-0.107648	0.0119707	3.57117e-06	0.966815	0.0363575	0.216616	0.000418744	0.99919	0.741817	15.7173	16.4577	16.4818	16.3377	14.8167	14.7089	15.4579	14.8331	17.5606	14.7972	16.4128	15.9836	12.9278	13.6249	14.2336	14.5299
Rilp		Rab interacting lysosomal protein [Source:MGI Symbol;Acc:MGI:2144271]	chr11	+	-0.531977	-0.0363181	-0.247862	0.247797	0.0762066	0.894736	0.374684	0.404591	0.475715	0.976468	0.99919	0.994368	0.663856	0.60666	1.13569	0.572504	0.658944	0.267599	0.608936	0.525809	0.814713	0.70895	0.460957	0.761234	0.714837	0.612567	0.572321	0.7903
Sipa1		signal-induced proliferation associated gene 1 [Source:MGI Symbol;Acc:MGI:107576]	chr19	-	-0.0290806	-0.20419	0.0752541	-0.0998549	0.751923	0.016834	0.395384	0.262142	0.953076	0.185893	0.99919	0.980019	3.64255	3.44003	3.49943	3.41142	3.54651	3.56632	3.15131	3.52061	3.57949	2.90716	3.91828	3.77464	2.89099	3.2184	3.59735	3.05419
Gstm6		glutathione S-transferase, mu 6 [Source:MGI Symbol;Acc:MGI:1309467]	chr3	-	-0.0636941	0.143323	-0.0799479	0.127069	0.560957	0.159413	0.455339	0.223506	0.899256	0.565906	0.99919	0.957814	8.80275	8.80961	7.86283	8.59913	9.25806	7.48401	7.13459	7.91833	7.81211	8.84608	7.56976	8.07731	9.11638	9.53492	7.97852	8.26833
Hsd17b10		hydroxysteroid (17-beta) dehydrogenase 10 [Source:MGI Symbol;Acc:MGI:1333871]	chrX	+	0.108764	0.0623822	0.119608	0.0732266	0.120807	0.331807	0.0794174	0.268879	0.574999	0.737599	0.992439	0.980019	25.4152	23.1467	23.0878	23.7444	28.2132	24.8972	25.5369	23.3162	26.2167	22.9511	26.4179	25.9038	28.2368	26.3301	27.8387	25.4602
Reln		reelin [Source:MGI Symbol;Acc:MGI:103022]	chr5	-	-0.123055	-0.102535	0.0379279	0.0584475	0.0280253	0.0629355	0.496058	0.291658	0.318962	0.374432	0.99919	0.980729	14.6142	13.3122	14.0646	15.0709	13.4632	13.4817	12.9743	12.9611	15.4752	13.5629	14.3492	15.1839	14.5751	13.39	13.2261	13.5726
Bin1		bridging integrator 1 [Source:MGI Symbol;Acc:MGI:108092]	chr18	+	-0.00233976	0.0359983	-0.0148202	0.0235179	0.958246	0.415139	0.740247	0.594349	0.993363	0.794589	0.99919	0.994368	116.536	122.684	110.459	112.983	118.785	114.756	114.679	115.53	116.989	115.369	111.542	114.09	112.817	120.688	117.759	117.732
Rasal1		RAS protein activator like 1 (GAP1 like) [Source:MGI Symbol;Acc:MGI:1330842]	chr5	+	-0.0159572	-0.0330667	0.0197687	0.00265917	0.792087	0.578909	0.743347	0.964499	0.961689	0.877706	0.99919	0.997947	32.8224	38.2247	35.0145	38.7306	37.7537	35.2996	36.7423	34.2735	39.0343	32.6534	36.6534	37.8408	34.6925	35.1581	36.3648	37.6846
Slc3a2		solute carrier family 3 (activators of dibasic and neutral amino acid transport), member 2 [Source:MGI Symbol;Acc:MGI:96955]	chr19	-	0.0120115	-0.0384743	0.0183979	-0.0320879	0.79624	0.392438	0.69006	0.479511	0.962987	0.779209	0.99919	0.994368	32.2195	33.8136	33.9177	33.6857	33.2146	36.0522	34.0023	33.3052	35.895	31.8971	33.5615	33.8766	34.1528	32.6598	32.5542	32.933
Rab24		RAB24, member RAS oncogene family [Source:MGI Symbol;Acc:MGI:105065]	chr13	-	0.030729	0.0237415	0.0261144	0.0191268	0.52269	0.593271	0.576082	0.676683	0.883984	0.883069	0.99919	0.994368	25.4067	25.5153	24.6134	25.5207	25.0974	27.168	25.6203	26.4818	26.169	24.8714	25.6046	25.6255	24.85	26.6998	25.6225	27.2942
Lincenc1	Lncenc1	NA	chr13	+	0.197613	-0.3304	0.378676	-0.149337	0.713226	0.485845	0.455751	0.76808	0.947074	0.832464	0.99919	0.994368	0.101288	0.063636	0.0360998	0.109188	0.0531695	0	0.0589613	0.202235	0.0732513	0.198309	0.0644698	0.102858	0.0719839	0.0755948	0.0840476	0.0698097
Pfdn4		prefoldin 4 [Source:MGI Symbol;Acc:MGI:1923512]	chr2	+	0.079868	-0.0261288	0.0766639	-0.0293329	0.421009	0.779046	0.431176	0.75763	0.84025	0.943697	0.99919	0.994368	14.4061	12.1388	11.3078	11.7659	11.7437	13.6522	13.8122	13.2897	10.7861	16.5913	13.2687	12.3738	12.9282	12.2443	12.7777	12.7908
Spta1		spectrin alpha, erythrocytic 1 [Source:MGI Symbol;Acc:MGI:98385]	chr1	+	0.413526	1.29444	-1.05624	-0.175329	0.500166	0.0484438	0.127942	0.760068	0.87483	0.329149	0.99919	0.994368	0.0106771	0.0134162	0.0426205	0.00920787	0.0448382	0.0473431	0.0248612	0.00775211	0.0205911	0.0209044	0.00906132	0.00684795	0.035411	0.0361248	0.0151881	0.0147178
Lmna		lamin A [Source:MGI Symbol;Acc:MGI:96794]	chr3	-	0.0861688	0.0258453	0.127332	0.0670085	0.319114	0.756252	0.136934	0.425765	0.779654	0.939676	0.99919	0.994368	8.67517	8.85468	8.41755	10.6696	9.42723	11.3624	10.2138	8.72113	10.1669	9.14567	9.93347	10.5687	10.4336	9.2012	10.4039	11.1303
Ppp1r9a		protein phosphatase 1, regulatory (inhibitor) subunit 9A [Source:MGI Symbol;Acc:MGI:2442401]	chr6	+	0.015855	-0.00215223	-0.0018936	-0.0199009	0.692903	0.956932	0.962408	0.617278	0.94204	0.989829	0.99919	0.994368	50.0171	51.0014	50.0896	51.7353	51.2934	49.2241	51.501	54.3597	51.7555	50.905	50.162	50.2401	52.3253	50.3844	50.6774	49.2116
Gosr1		golgi SNAP receptor complex member 1 [Source:MGI Symbol;Acc:MGI:1858260]	chr11	-	0.0216171	0.0210809	-0.0054057	-0.00594191	0.647523	0.641199	0.90805	0.896609	0.928389	0.900345	0.99919	0.994368	18.0745	15.7313	17.0324	15.8867	17.3985	15.9852	17.4091	17.0339	17.4691	16.5196	16.3303	16.3967	16.7781	16.9099	16.6716	17.2575
Tspan17		tetraspanin 17 [Source:MGI Symbol;Acc:MGI:1921507]	chr13	+	-0.0205034	-0.0165758	0.0319797	0.0359072	0.772406	0.797089	0.63766	0.595207	0.957796	0.949185	0.99919	0.994368	12.746	10.6531	12.5635	11.5889	11.553	12.1046	12.5339	11.8086	13.0691	13.0986	12.261	11.7753	12.7337	12.4312	11.6225	11.6866
Tbc1d12		TBC1D12: TBC1 domain family, member 12 [Source:MGI Symbol;Acc:MGI:2384803]	chr19	+	0.0867672	0.00640054	0.0849733	0.00460654	0.206299	0.918167	0.199127	0.943409	0.680019	0.981332	0.99919	0.995817	4.28558	4.50087	4.45	4.84505	5.13948	4.82154	4.6005	4.76793	4.79032	5.25977	4.7408	4.79528	4.97009	5.02844	4.57973	4.74649
Clstn2		calsyntenin 2 [Source:MGI Symbol;Acc:MGI:1929897]	chr9	-	-0.0458941	-0.00967601	-0.0155537	0.0206644	0.354622	0.842961	0.753349	0.672754	0.805594	0.962389	0.99919	0.994368	42.2203	40.0411	41.9421	41.2574	39.1157	39.7218	39.7491	42.9635	42.1633	41.2299	40.1194	40.7525	38.5315	42.6337	40.5179	41.239
Lect2		leukocyte cell-derived chemotaxin 2 [Source:MGI Symbol;Acc:MGI:1278342]	chr13	-	0.831978	0.24364	0.288619	-0.299719	0.31059	0.735666	0.724124	0.674115	0.771896	0.932625	0.99919	0.994368	0	0	0.0875286	0.0882465	0.171888	0	0	0.222884	0.0986706	0	0.043421	0.109382	0.145445	0.0610964	0.04852	0.211578
Sulf2		sulfatase 2 [Source:MGI Symbol;Acc:MGI:1919293]	chr2	-	-0.119575	-0.11298	0.102984	0.109578	0.0298432	0.0355196	0.0589702	0.0434303	0.3271	0.279007	0.974256	0.765637	28.1839	31.7035	32.3481	32.1703	29.1881	29.5254	27.8915	29.1178	34.442	30.9061	34.883	33.3254	29.1447	30.8205	31.5048	32.7589
Daam1		dishevelled associated activator of morphogenesis 1 [Source:MGI Symbol;Acc:MGI:1914596]	chr12	+	-0.0479662	0.00437291	-0.0594385	-0.00709938	0.325437	0.926938	0.221326	0.882104	0.784176	0.984116	0.99919	0.994368	17.17	18.1663	18.8211	17.8324	17.7011	17.3802	17.9892	17.1888	17.8026	17.0446	17.0183	17.4247	16.6602	16.7101	18.2356	18.1179
Ephb1		Eph receptor B1 [Source:MGI Symbol;Acc:MGI:1096337]	chr9	-	0.0690617	0.0535502	0.153289	0.137777	0.266133	0.344161	0.0107673	0.0187563	0.734226	0.74514	0.713401	0.604752	6.11479	5.79882	5.69647	6.40927	6.69426	6.56519	6.25339	5.83574	7.12002	6.92716	6.42965	6.57748	6.96039	6.98807	6.7653	7.07706
Ccnj		cyclin J [Source:MGI Symbol;Acc:MGI:2443297]	chr19	+	-0.0249667	-0.159749	0.0281258	-0.106657	0.824201	0.132135	0.796762	0.330078	0.968144	0.524664	0.99919	0.986485	2.84483	2.03842	2.66132	2.92983	2.45846	3.19697	2.51824	2.64586	2.96987	2.16347	2.73355	2.77456	2.29468	2.34428	2.39683	2.83573
Sdc4		syndecan 4 [Source:MGI Symbol;Acc:MGI:1349164]	chr2	-	-0.0537239	-0.0264324	0.152158	0.179449	0.471819	0.719321	0.0405789	0.0152343	0.865598	0.92736	0.92848	0.560994	51.6195	43.2258	52.5168	50.824	50.3866	51.7079	45.6991	45.3182	56.3527	47.4251	63.8694	52.3707	53.6666	55.1571	54.4874	53.9062
Tnrc6b		trinucleotide repeat containing 6b [Source:MGI Symbol;Acc:MGI:2443730]	chr15	+	-0.0170098	-0.031535	0.00320279	-0.0113224	0.72417	0.507063	0.946976	0.811908	0.949392	0.842893	0.99919	0.994368	10.0299	10.3834	11.2639	10.5747	10.5956	9.99641	10.8525	10.6574	10.486	11.0064	10.5607	10.5659	10.4065	10.4883	10.2981	10.4274
Doc2g		double C2, gamma [Source:MGI Symbol;Acc:MGI:1926250]	chr19	+	-0.195382	-0.194944	0.147296	0.147734	0.297004	0.242943	0.399134	0.411803	0.760232	0.664625	0.99919	0.994368	1.92716	2.17938	2.28951	2.24365	1.75349	2.18376	1.89464	2.05217	2.78743	1.88656	2.15342	2.6231	1.43047	2.4547	2.31493	2.16945
Tpra1		transmembrane protein, adipocyte asscociated 1 [Source:MGI Symbol;Acc:MGI:1345190]	chr6	+	0.0325866	-0.0254306	0.034886	-0.0231311	0.666653	0.722934	0.639352	0.751263	0.936252	0.928889	0.99919	0.994368	14.8669	12.7005	13.808	12.7153	15.1859	12.6911	13.9001	13.1809	14.4776	12.2002	13.9287	14.0143	11.9721	13.6615	14.1453	14.8795
Gas6		growth arrest specific 6 [Source:MGI Symbol;Acc:MGI:95660]	chr8	-	-0.0686072	-0.0267339	0.0198331	0.0617064	0.235556	0.634901	0.729571	0.277131	0.707813	0.898428	0.99919	0.980027	31.1136	31.0935	35.712	32.9357	31.7857	31.3568	32.0731	31.259	36.5092	29.6788	32.529	34.1095	32.8604	31.5538	33.8382	33.2752
Chmp5		charged multivesicular body protein 5 [Source:MGI Symbol;Acc:MGI:1924209]	chr4	+	-0.035649	0.104011	-0.0516217	0.0880388	0.518045	0.0515501	0.347192	0.100898	0.882623	0.338143	0.99919	0.896388	64.2318	55.2308	53.8047	52.0084	55.0465	55.6855	53.6104	55.4685	54.8092	56.4755	53.7619	52.2712	58.0136	59.0361	57.0979	57.9744
Jph4		junctophilin 4 [Source:MGI Symbol;Acc:MGI:2443113]	chr14	-	-0.132332	-0.211811	0.0398968	-0.0395821	0.012509	5.40011e-05	0.449966	0.45188	0.22317	0.00357792	0.99919	0.994368	56.7555	60.2625	58.2203	57.5226	54.5946	50.3493	56.5261	51.9917	59.2766	57.1059	62.5536	60.1043	49.0919	52.5948	54.7328	50.3602
Col1a2		collagen, type I, alpha 2 [Source:MGI Symbol;Acc:MGI:88468]	chr6	+	-0.922227	-0.633607	-0.299043	-0.0104227	6.60924e-05	0.0054783	0.185643	0.96409	0.00751672	0.0957252	0.99919	0.997947	2.00666	1.79789	2.94035	1.32423	1.39227	0.77371	1.12409	0.937504	0.975886	1.9473	2.04358	1.64513	1.29796	0.961961	0.91839	1.0944
Sntn		sentan, cilia apical structure protein [Source:MGI Symbol;Acc:MGI:3045373]	chr14	+	-0.598682	-0.99129	0.947348	0.554741	0.229091	0.00900858	0.0187499	0.243203	0.700559	0.129959	0.821079	0.965772	0.144744	0.454689	0.309527	0.312065	0.273531	0.320902	0.112343	0.105091	0.628071	1.13356	0.368518	0.587948	0.0685782	0.374495	0.308846	0.399041
Sox7		SRY-box containing gene 7 [Source:MGI Symbol;Acc:MGI:98369]	chr14	+	-0.028875	-0.10078	0.263267	0.191362	0.919285	0.676667	0.312372	0.474446	0.986487	0.913931	0.99919	0.994368	0.21982	0.276211	0.258539	0.355445	0.24232	0.324898	0.277247	0.319199	0.370936	0.37658	0.361447	0.311341	0.299426	0.240619	0.442979	0.359821
Mturn		maturin, neural progenitor differentiation regulator homolog (Xenopus)	chr6	+	0.0705357	0.013115	0.00929377	-0.0481269	0.150154	0.787085	0.849931	0.320583	0.614007	0.945995	0.99919	0.983854	44.6931	44.2808	42.7278	44.5439	46.4566	46.5876	46.6584	46.5807	43.6177	48.6349	44.7462	41.5238	45.9155	44.6732	45.2702	43.2738
Cwf19l1		CWF19-like 1, cell cycle control (S. pombe) [Source:MGI Symbol;Acc:MGI:1919752]	chr19	-	0.114624	0.11326	0.0549219	0.0535584	0.141735	0.110021	0.468083	0.464746	0.603906	0.483696	0.99919	0.994368	4.38557	4.81785	4.16574	4.10626	4.79895	4.11142	4.37641	5.11281	4.20468	4.31771	4.32802	4.67721	4.71372	4.96763	4.56297	5.02618
Serping1		serine (or cysteine) peptidase inhibitor, clade G, member 1 [Source:MGI Symbol;Acc:MGI:894696]	chr2	-	0.0296165	-0.105405	-0.154951	-0.289973	0.900625	0.656016	0.516035	0.217743	0.982837	0.905862	0.99919	0.956234	2.76127	2.29243	4.61138	2.12616	3.27169	2.11349	2.94685	3.86643	1.75921	2.99272	3.76617	2.29807	2.49971	2.68889	2.45493	2.41288
Ggt6		gamma-glutamyltransferase 6 [Source:MGI Symbol;Acc:MGI:1918772]	chr11	+	-0.6223	0.351737	-0.213598	0.760439	0.387994	0.538675	0.734145	0.255008	0.82398	0.858057	0.99919	0.974843	0.0985086	0.123779	0.0280873	0.127429	0.0620524	0.0727989	0.0382288	0.035761	0.142482	0	0.0418004	0.0737101	0.116681	0.0686189	0.140128	0.033947
Sqrdl	Sqor	sulfide quinone reductase-like (yeast) [Source:MGI Symbol;Acc:MGI:1929899]	chr2	+	0.180996	0.266773	-0.0624144	0.023363	0.169493	0.028214	0.630915	0.849965	0.642057	0.247958	0.99919	0.994368	2.43584	2.36265	2.72934	2.2112	2.8893	3.15809	2.78612	2.54421	2.51361	1.92435	2.32108	2.43019	3.05728	2.95974	2.47207	2.85694
Aqp5		aquaporin 5 [Source:MGI Symbol;Acc:MGI:106215]	chr15	+	-0.562345	0.56081	-1.12204	0.00111623	0.407057	0.410508	0.0952583	0.998834	0.831135	0.791913	0.99919	0.999901	0.0578603	0.0727034	0.0659898	0.199593	0.0242982	0	0.134725	0.126028	0	0.113283	0.049104	0.0494795	0.0822408	0.0575774	0.0823058	0.0797568
Trdmt1		tRNA aspartic acid methyltransferase 1 [Source:MGI Symbol;Acc:MGI:1274787]	chr2	-	0.0214247	0.187649	-0.227463	-0.0612387	0.88717	0.197287	0.13102	0.674824	0.979868	0.615051	0.99919	0.994368	1.90577	2.00981	2.41611	2.14244	2.30092	1.65988	2.00744	2.66853	1.7064	1.53247	1.86285	2.01533	1.99935	2.37057	1.72661	2.29861
Pcdh15		protocadherin 15 [Source:MGI Symbol;Acc:MGI:1891428]	chr10	+	0.0303913	0.0284293	-0.0444062	-0.0463681	0.665131	0.663432	0.516051	0.490668	0.936144	0.908253	0.99919	0.994368	1.35844	1.31194	1.31563	1.3603	1.32717	1.45193	1.38983	1.37755	1.32613	1.15398	1.18383	1.40529	1.35372	1.34733	1.28026	1.3038
Ncapd3		non-SMC condensin II complex, subunit D3 [Source:MGI Symbol;Acc:MGI:2142989]	chr9	+	-0.0641215	-0.0718424	0.0639803	0.0562593	0.260956	0.181821	0.250664	0.308032	0.730994	0.595439	0.99919	0.981888	7.6157	8.8317	8.28584	9.04994	7.9304	8.29149	8.46771	8.06316	8.9003	9.09956	9.16194	8.48242	8.79267	8.2925	8.56764	8.10373
Mfsd11		major facilitator superfamily domain containing 11 [Source:MGI Symbol;Acc:MGI:1917150]	chr11	+	0.032091	0.0174654	-0.0016269	-0.0162525	0.572358	0.739614	0.976503	0.764413	0.902892	0.934582	0.99919	0.994368	10.5204	10.8587	10.0949	9.70829	10.1226	11.1921	10.2068	10.786	10.6739	10.8646	9.97075	9.88016	9.85936	10.6358	10.0042	10.6572
Zbed5		zinc finger, BED type containing 5	chr5	+	0.261346	0.0978589	0.153487	-0.00999949	0.0428961	0.412515	0.226704	0.934502	0.379423	0.793443	0.99919	0.994389	2.08952	2.76136	2.71181	2.42336	2.84426	3.72733	2.99192	2.9034	2.39697	3.73833	2.64467	2.84204	3.27722	2.92537	3.14315	2.63197
Rassf10		Ras association (RalGDS/AF-6) domain family (N-terminal) member 10 [Source:MGI Symbol;Acc:MGI:1925998]	chr7	+	-0.888943	-0.827698	0.0859904	0.147236	0.00438319	0.00204848	0.747201	0.642273	0.122448	0.050638	0.99919	0.994368	0.53891	0.290211	0.336582	0.287703	0.226313	0.151718	0.139425	0.204953	0.321688	0.251217	0.413797	0.395016	0.182378	0.291121	0.194691	0.0884349
Ube4a		ubiquitination factor E4A, UFD2 homolog (S. cerevisiae) [Source:MGI Symbol;Acc:MGI:2154580]	chr9	-	-0.114273	-0.0676857	-0.0322696	0.0143179	0.0240846	0.167043	0.519449	0.772694	0.299346	0.575773	0.99919	0.994368	14.1845	13.2279	14.7801	13.3116	12.9767	12.8679	13.3422	12.6421	13.392	14.4654	13.5081	13.4974	13.4129	13.4816	12.7003	12.3478
Zfp81		zinc finger protein 81 [Source:MGI Symbol;Acc:MGI:1890752]	chr17	-	0.0646564	0.113705	-0.0608305	-0.0117823	0.457975	0.169338	0.481626	0.88771	0.860386	0.578958	0.99919	0.994368	7.88672	8.45847	7.84775	6.68121	8.21308	6.71146	8.65638	8.03973	6.29898	8.89035	7.01433	7.54484	8.02058	8.18112	8.08357	7.19266
Cd52		CD52 antigen [Source:MGI Symbol;Acc:MGI:1346088]	chr4	-	-0.21733	0.867174	-0.09012	0.994384	0.399152	1.19352e-05	0.700551	6.44794e-06	0.827411	0.0010965	0.99919	0.00547246	2.31936	3.58689	1.93305	1.69247	2.2477	1.58218	1.93865	1.16582	2.40851	1.74653	1.89265	1.94527	3.88837	3.62182	3.72225	3.19709
Lynx1		Ly6/neurotoxin 1 [Source:MGI Symbol;Acc:MGI:1345180]	chr15	-	-0.119461	-0.0993217	0.0358888	0.0560279	0.00575779	0.0206457	0.405871	0.192517	0.141742	0.207363	0.99919	0.944982	135.52	140.754	127.912	132.43	121.423	122.168	121.875	131.319	139.26	136.311	140.69	134.159	124.898	125.064	131.651	132.295
Slc4a3		solute carrier family 4 (anion exchanger), member 3 [Source:MGI Symbol;Acc:MGI:109350]	chr1	+	-0.0535066	-0.0569766	-0.00866665	-0.0121367	0.4119	0.376674	0.894094	0.85088	0.833953	0.768882	0.99919	0.994368	27.8459	32.9326	29.517	32.1175	30.2527	28.0452	31.5407	28.7123	32.3456	27.8527	29.1282	32.0381	26.5011	29.5195	31.1883	29.916
Lpgat1		lysophosphatidylglycerol acyltransferase 1 [Source:MGI Symbol;Acc:MGI:2446186]	chr1	+	0.042828	0.0230973	0.00267808	-0.0170526	0.335787	0.59966	0.95206	0.698044	0.791601	0.885334	0.99919	0.994368	35.3121	35.3629	36.2172	36.4858	37.1978	36.82	37.5461	37.2978	35.5306	38.2529	34.2606	36.439	37.0453	37.34	35.9356	35.9776
Gtf3a		general transcription factor III A [Source:MGI Symbol;Acc:MGI:1913846]	chr5	+	0.175893	-0.144026	0.227976	-0.0919431	0.181439	0.221364	0.0695321	0.458554	0.65585	0.642009	0.987053	0.994368	3.73346	3.56185	3.52863	4.17369	3.9777	4.70064	4.50759	4.2668	4.53338	4.33162	4.3713	4.40473	3.73429	4.40321	3.86837	3.7168
1700010I14Rik		RIKEN cDNA 1700010I14 gene [Source:MGI Symbol;Acc:MGI:1914181]	chr17	+	-0.310528	0.199771	-0.297028	0.21327	0.243268	0.419246	0.243213	0.411132	0.715563	0.79712	0.99919	0.994368	0.716784	0.360265	0.885617	0.824197	0.602021	0.494397	0.556333	0.763282	0.737245	0.467789	0.588033	0.623177	1.01881	0.523072	0.702404	0.691629
Dusp4		dual specificity phosphatase 4 [Source:MGI Symbol;Acc:MGI:2442191]	chr8	+	-0.0962342	-0.0265393	0.0654067	0.135102	0.205155	0.710115	0.376592	0.0657669	0.679073	0.925106	0.99919	0.816469	9.90963	11.569	10.9857	11.4	9.67396	11.3676	11.0492	9.85267	11.7304	12.7414	10.889	11.4071	12.491	10.2659	11.1509	11.6465
Pigp		phosphatidylinositol glycan anchor biosynthesis, class P [Source:MGI Symbol;Acc:MGI:1860433]	chr16	-	0.119415	0.0637995	0.0457613	-0.00985377	0.161535	0.417962	0.583116	0.90292	0.63077	0.796636	0.99919	0.994368	7.75225	8.96685	8.06563	7.39387	8.77483	9.25746	7.49128	9.39327	7.82174	9.75002	7.69011	8.3416	8.70802	8.85874	8.34975	8.27987
Ankrd50		ankyrin repeat domain 50 [Source:MGI Symbol;Acc:MGI:2139777]	chr3	-	-0.0566654	0.0123204	-0.0522024	0.0167834	0.251865	0.786997	0.273977	0.723406	0.723196	0.945995	0.99919	0.994368	8.52679	8.35111	8.30358	8.25884	8.14305	7.5023	7.78015	8.60358	7.76431	8.40078	8.15838	7.98265	7.98465	8.10355	8.2074	8.25524
Slamf7		SLAM family member 7 [Source:MGI Symbol;Acc:MGI:1922595]	chr1	-	1.61438	0.179533	1.30609	-0.128765	0.0790694	0.795745	0.144114	0.858414	0.48348	0.948899	0.99919	0.994368	0	0.0283538	0.00643388	0.00972997	0.0379045	0	0.0175139	0.04915	0.0217587	0	0.0095751	0.0385933	0.0427644	0.0404186	0	0.0155523
P2rx3		purinergic receptor P2X, ligand-gated ion channel, 3 [Source:MGI Symbol;Acc:MGI:1097160]	chr2	-	-0.0539639	0.00882115	-0.0513106	0.0114745	0.790062	0.961611	0.789141	0.952854	0.961336	0.990889	0.99919	0.997093	0.385524	0.403686	0.445797	0.591062	0.431731	0.633125	0.432214	0.435413	0.371746	0.545136	0.472594	0.462471	0.487085	0.41774	0.548404	0.413327
Flii		flightless I homolog (Drosophila) [Source:MGI Symbol;Acc:MGI:1342286]	chr11	-	0.0415288	0.0411743	0.00542996	0.00507547	0.419917	0.406967	0.91552	0.919089	0.83941	0.789169	0.99919	0.994368	16.5078	17.9319	17.7812	17.9109	17.9039	16.7618	17.882	19.9919	16.9747	18.919	17.6164	17.5598	17.6136	18.1677	17.9881	19.0857
Amz2		archaelysin family metallopeptidase 2 [Source:MGI Symbol;Acc:MGI:104837]	chr11	+	-0.0563029	0.00546175	-0.0635953	-0.00183066	0.293683	0.915515	0.230767	0.971945	0.756572	0.981133	0.99919	0.99808	19.9458	20.5622	19.6099	18.0548	19.5647	17.2148	18.8709	18.9423	19.0083	18.2999	18.8424	18.2146	17.1205	19.5005	19.1222	18.8243
Ahdc1		AT hook, DNA binding motif, containing 1 [Source:MGI Symbol;Acc:MGI:2444218]	chr4	+	0.0480459	-0.180769	0.158518	-0.0702964	0.468357	0.00428994	0.014969	0.275241	0.864793	0.0820382	0.784711	0.980027	5.38285	6.3538	6.30968	6.54117	6.38764	6.75052	6.76273	5.98074	6.47499	7.18561	6.72546	7.24476	5.48709	6.38456	6.17463	6.3519
Rgs1		regulator of G-protein signaling 1 [Source:MGI Symbol;Acc:MGI:1354694]	chr1	-	0.682626	1.31117	-0.526642	0.101899	0.192046	0.00561827	0.363665	0.813676	0.665734	0.0972179	0.99919	0.994368	0.0674747	0.169568	0.134671	0.0872844	0.226686	0.0997291	0.261853	0.0979797	0	0	0.0572634	0.115403	0.223782	0.228292	0.127976	0.186019
Pltp		phospholipid transfer protein [Source:MGI Symbol;Acc:MGI:103151]	chr2	-	0.181968	0.115713	-0.0900386	-0.156294	0.0232867	0.137526	0.262481	0.0444846	0.295822	0.532621	0.99919	0.769214	12.1245	10.8642	14.7065	12.7916	14.6489	15.056	14.54	14.9362	11.3558	10.9935	12.3349	12.9073	13.6078	12.174	13.0766	14.247
Glra2		glycine receptor, alpha 2 subunit [Source:MGI Symbol;Acc:MGI:95748]	chrX	-	-0.436408	-0.425858	-0.118749	-0.1082	0.00029566	0.000235034	0.308072	0.367776	0.0218654	0.010741	0.99919	0.994368	5.21142	4.90095	4.1026	4.77694	3.55118	3.10042	3.89222	3.26021	3.98221	5.06954	3.71344	4.71584	3.60274	3.18985	2.68865	3.41109
Hpgd		hydroxyprostaglandin dehydrogenase 15 (NAD) [Source:MGI Symbol;Acc:MGI:108085]	chr8	+	-0.13515	-0.0270504	-0.0901082	0.0179919	0.362819	0.84284	0.526437	0.90004	0.810849	0.962389	0.99919	0.994368	2.92351	2.68952	2.23277	2.9264	2.43351	2.46915	2.10701	2.65326	2.71835	2.24865	2.41462	2.46657	2.74552	2.28581	2.27737	2.51867
Nde1		nuclear distribution gene E homolog 1 (A nidulans) [Source:MGI Symbol;Acc:MGI:1914453]	chr16	+	-0.102262	-0.0063567	-0.00679527	0.0891099	0.3154	0.949073	0.946435	0.373883	0.776969	0.988414	0.99919	0.994368	12.0648	11.557	15.9895	10.6454	11.8376	12.5485	12.7456	10.6251	13.034	12.3939	13.6836	11.5114	11.3794	13.2805	12.5714	13.1145
Psmb1		proteasome (prosome, macropain) subunit, beta type 1 [Source:MGI Symbol;Acc:MGI:104884]	chr17	-	0.0399427	0.0530163	0.0434253	0.0564989	0.38313	0.229275	0.339417	0.203614	0.821073	0.64894	0.99919	0.9487	94.3323	95.0213	90.7419	99.6162	98.0722	97.9434	99.9748	96.9801	96.808	98.7048	97.847	98.1692	103.218	99.1294	100.589	104.18
2610034M16Rik	Pdzph1	RIKEN cDNA 2610034M16 gene [Source:MGI Symbol;Acc:MGI:1916489]	chr17	-	0.351852	0.627803	-0.0621157	0.213835	0.263463	0.0213391	0.842374	0.440704	0.73272	0.21059	0.99919	0.994368	0.129	0.216124	0.110344	0.185415	0.180577	0.190666	0.183561	0.218541	0.165854	0.210471	0.0912319	0.15628	0.213917	0.196834	0.295642	0.192637
Hist1h2be		histone cluster 1, H2be [Source:MGI Symbol;Acc:MGI:2448380]	chr13	-	-0.134307	-0.100066	-0.0445261	-0.0102859	0.137499	0.238041	0.611676	0.906622	0.599326	0.660123	0.99919	0.994368	7.18646	6.19972	6.21848	5.25712	5.63045	5.7072	5.82754	5.32155	6.17116	6.37005	5.85616	5.72513	5.01413	5.58586	5.93356	5.64301
Lrrn3		leucine rich repeat protein 3, neuronal [Source:MGI Symbol;Acc:MGI:106036]	chr12	-	-0.00643759	0.0386026	-0.0477596	-0.0027194	0.920624	0.545695	0.460309	0.966007	0.98667	0.861427	0.99919	0.99808	36.8143	34.3094	33.2274	34.4747	33.7573	36.9658	35.9939	32.6153	32.4503	37.8357	32.3032	32.6865	39.2209	34.2242	32.2888	32.1557
Brd2		bromodomain containing 2 [Source:MGI Symbol;Acc:MGI:99495]	chr17	-	-0.0568964	-0.0670294	-0.000173753	-0.0103068	0.294284	0.210938	0.99744	0.847748	0.756672	0.63114	0.999572	0.994368	34.9321	38.4404	34.7532	39.1889	35.1516	35.7137	37.3561	34.4	38.2128	36.0144	36.5494	36.6265	34.5309	34.3953	36.8446	35.043
Fam212a	Inka1	family with sequence similarity 212, member A [Source:MGI Symbol;Acc:MGI:1915426]	chr9	-	-0.214197	-0.0322172	0.0281743	0.210154	0.246636	0.855818	0.877524	0.241159	0.718501	0.96619	0.99919	0.965685	5.5824	7.12075	4.12391	6.2366	5.18589	4.37548	4.46409	5.2813	7.01408	8.27999	4.37868	4.84615	5.69051	5.23527	5.89553	5.71294
Rrnad1		ribosomal RNA adenine dimethylase domain containing 1 [Source:MGI Symbol;Acc:MGI:2387197]	chr3	-	-0.169989	-0.176217	0.0515017	0.0452743	0.0335795	0.0215276	0.511164	0.563192	0.343735	0.211981	0.99919	0.994368	10.9379	10.6148	11.9265	10.5473	9.92795	9.22468	10.251	10.047	11.7932	11.7875	11.3291	11.2472	8.15423	10.7088	10.4923	11.3622
Synrg		synergin, gamma [Source:MGI Symbol;Acc:MGI:1354742]	chr11	+	0.0734527	0.0331689	0.00553024	-0.0347536	0.12432	0.477969	0.907806	0.457533	0.580457	0.829084	0.99919	0.994368	17.9988	17.5568	17.3247	17.933	18.7637	17.4987	18.917	19.5928	18.4387	16.4087	18.2153	17.6854	17.7011	18.3227	18.7086	18.077
Oasl2		2'-5' oligoadenylate synthetase-like 2 [Source:MGI Symbol;Acc:MGI:1344390]	chr5	+	0.356608	0.652242	-0.0615182	0.234116	0.192517	0.0132836	0.823827	0.367014	0.665734	0.163957	0.99919	0.994368	0.944344	0.287661	0.775132	0.567608	0.793147	1.39576	0.644112	0.727193	0.57947	0.784381	0.66786	0.575081	1.38294	0.837212	0.664876	1.14393
Eml4		echinoderm microtubule associated protein like 4 [Source:MGI Symbol;Acc:MGI:1926048]	chr17	+	-0.0654996	0.0481562	-0.108394	0.0052616	0.189541	0.315423	0.0283049	0.913606	0.662491	0.726296	0.884832	0.994368	11.2664	13.4417	12.3163	11.5177	11.6541	10.9332	11.8359	11.8627	10.8795	11.2996	11.5068	11.1152	11.4307	11.5317	11.7095	11.7876
Sla2		Src-like-adaptor 2 [Source:MGI Symbol;Acc:MGI:1925049]	chr2	-	0.0391115	0.227692	0.13535	0.323931	0.844342	0.179793	0.468512	0.0753371	0.97334	0.594647	0.99919	0.841464	0.787205	0.719381	0.744772	0.894885	0.721273	0.63464	0.888714	1.0132	0.828078	0.840677	0.850275	0.910326	0.796798	1.0967	1.18766	0.961804
Gskip		GSK3B interacting protein [Source:MGI Symbol;Acc:MGI:1914037]	chr12	+	0.111111	-0.0198643	0.0746404	-0.0563349	0.0635091	0.723255	0.204286	0.324831	0.443845	0.928889	0.99919	0.985604	12.949	12.871	11.857	11.7505	13.3377	13.045	13.6256	13.0266	12.362	12.6132	13.6547	12.5609	12.0108	13.6166	12.5243	12.3214
Ldoc1		leucine zipper, down-regulated in cancer 1 [Source:MGI Symbol;Acc:MGI:2685212]	chrX	+	0.356506	-0.0408074	-0.145656	-0.54297	0.0552174	0.820032	0.435035	0.00251884	0.421927	0.955445	0.99919	0.270633	1.68055	1.60487	1.62917	1.85509	1.75023	2.78196	2.4522	2.24509	1.49085	1.05289	1.31213	1.81078	1.5606	1.51179	1.43434	1.48258
Vps13a		vacuolar protein sorting 13A (yeast) [Source:MGI Symbol;Acc:MGI:2444304]	chr19	-	0.0774814	0.138597	-0.136023	-0.0749077	0.118716	0.00492318	0.0064506	0.126409	0.570946	0.0898115	0.668425	0.925644	17.6524	16.7569	17.4648	16.3879	18.2694	17.3582	17.563	19.2306	14.797	16.2891	15.3801	15.8328	16.9289	17.579	17.1405	16.8036
Gng10		guanine nucleotide binding protein (G protein), gamma 10 [Source:MGI Symbol;Acc:MGI:1336169]	chr4	+	-0.0750351	-0.0142911	-0.0892559	-0.0285119	0.262676	0.825119	0.178584	0.662613	0.73272	0.956183	0.99919	0.994368	40.4637	35.7418	35.5484	37.0722	33.9852	37.3049	35.324	35.9524	32.2185	39.3759	34.3742	35.0139	37.3935	34.3337	30.1664	36.669
Mfsd12		major facilitator superfamily domain containing 12 [Source:MGI Symbol;Acc:MGI:3604804]	chr10	+	-0.0734672	-0.246675	0.181562	0.00835403	0.380373	0.00151929	0.0245296	0.917742	0.819855	0.042047	0.868893	0.994368	11.2308	11.3293	11.125	10.6403	10.8498	10.7546	11.2541	9.41745	14.6935	13.2137	11.3211	12.0277	9.56791	11.2494	10.6255	10.6477
Areg		amphiregulin [Source:MGI Symbol;Acc:MGI:88068]	chr5	+	-0.177977	0.0518304	0.243702	0.473509	0.756047	0.902936	0.614844	0.357713	0.954322	0.978997	0.99919	0.994368	0.0748468	0.282142	0.170726	0.0968209	0.157158	0	0.116185	0.163027	0.216516	0.29308	0.19056	0.144013	0.0709233	0.163858	0.283917	0.257929
Ttll13		tubulin tyrosine ligase-like family, member 13 [Source:MGI Symbol;Acc:MGI:1920845]	chr7	+	-0.146074	-0.442658	0.0330132	-0.263571	0.513583	0.0270054	0.870916	0.236297	0.881613	0.241142	0.99919	0.965024	0.47703	0.449553	0.450544	0.488522	0.488297	0.264398	0.393389	0.432934	0.459982	0.700471	0.468095	0.452553	0.452024	0.308554	0.36756	0.308229
Rtkn2		rhotekin 2 [Source:MGI Symbol;Acc:MGI:2158417]	chr10	+	0.104532	0.170998	0.295363	0.361829	0.469638	0.145141	0.0256781	0.00517125	0.865278	0.546672	0.868893	0.368659	0.798816	0.83167	0.839469	0.836512	0.929703	0.978268	0.85029	0.861683	1.01235	1.16181	1.01689	1.00027	1.02728	1.19464	1.14713	1.22696
Kif5c		kinesin family member 5C [Source:MGI Symbol;Acc:MGI:1098269]	chr2	+	0.0179584	0.00783092	0.016128	0.00600051	0.552686	0.794647	0.593973	0.841876	0.898072	0.948317	0.99919	0.994368	193.587	203.897	185.244	197.129	191.997	201.093	196.963	204.881	197.814	198.486	196.436	196.965	204.53	192.272	197.463	199.498
Bfsp1		beaded filament structural protein 1, in lens-CP94 [Source:MGI Symbol;Acc:MGI:101770]	chr2	-	-0.0112272	0.148848	-0.00924619	0.150829	0.974474	0.603993	0.978163	0.629356	0.996003	0.887254	0.99919	0.994368	0.413035	0.42463	0.192709	0.178099	0.252295	0.221991	0.262291	0.245359	0.289654	0	0.207131	0.297017	0.284643	0.291448	0.267063	0.232913
Rtdr1		rhabdoid tumor deletion region gene 1 [Source:MGI Symbol;Acc:MGI:1918486]	chr10	-	0.867953	-0.00166673	0.495262	-0.374358	0.0667663	0.996596	0.280658	0.358618	0.450757	0.999791	0.99919	0.994368	0.073378	0.184404	0.167375	0.126561	0.308148	0.216909	0.22781	0.26638	0.212267	0.143664	0.18682	0.219624	0.139063	0.233662	0.313139	0.0505735
Slc38a2		solute carrier family 38, member 2 [Source:MGI Symbol;Acc:MGI:1915010]	chr15	-	0.0304819	0.0170627	0.228728	0.215309	0.692576	0.822291	0.00292023	0.00475604	0.94204	0.955589	0.496042	0.360711	29.3191	29.4821	23.3981	28.721	27.6216	29.0328	30.0104	27.1579	33.1328	29.9543	37.2162	29.2014	31.8981	31.8116	33.4679	34.2
Rnf20		ring finger protein 20 [Source:MGI Symbol;Acc:MGI:1925927]	chr4	+	-0.0189184	0.0187245	-0.116514	-0.078871	0.69361	0.690794	0.0152322	0.093996	0.94204	0.918087	0.784711	0.890462	25.1201	25.3403	26.5429	24.0056	24.3494	26.1157	24.1491	26.1865	23.2189	24.326	23.8619	22.4159	23.4976	24.1316	23.4076	23.5385
Sipa1l3		signal-induced proliferation-associated 1 like 3 [Source:MGI Symbol;Acc:MGI:1921456]	chr7	-	0.0437199	-0.0395108	0.0648598	-0.0183708	0.620089	0.650133	0.461484	0.833194	0.920229	0.903773	0.99919	0.994368	8.20273	7.55847	9.85947	8.99045	9.04906	9.38951	9.3286	8.45607	8.91931	8.97528	9.72617	8.84536	6.97892	9.90167	9.58291	9.02149
D330023K18Rik		RIKEN cDNA D330023K18 gene [Source:MGI Symbol;Acc:MGI:2445152]	chr2	-	0.199198	0.425546	-0.111948	0.114401	0.32937	0.0284421	0.586397	0.552667	0.786701	0.249321	0.99919	0.994368	6.30994	3.96432	5.44734	5.2149	7.43425	3.3678	7.34621	5.09035	2.8732	7.2065	4.68565	5.39597	7.47395	6.17444	5.73456	7.24821
Dnah7a		dynein, axonemal, heavy chain 7A [Source:MGI Symbol;Acc:MGI:2685838]	chr1	-	-0.0692196	-0.448748	0.0603589	-0.31917	0.79707	0.0688898	0.811057	0.228551	0.962987	0.391909	0.99919	0.963176	0.124316	0.110264	0.0875714	0.0756768	0.0798443	0.1297	0.0681091	0.100878	0.0916675	0.200442	0.0713693	0.0953656	0.0900816	0.0742248	0.0658808	0.0453604
Cx3cl1		chemokine (C-X3-C motif) ligand 1 [Source:MGI Symbol;Acc:MGI:1097153]	chr8	+	-0.165372	-0.091746	-0.00381581	0.0698103	0.000206393	0.037935	0.931592	0.115094	0.0176007	0.287342	0.99919	0.905717	158.411	146.739	158.719	154.797	139.727	132.893	141.899	141.031	146.61	152.055	156.428	162.532	141.76	142.844	150.225	145.645
Mms22l		MMS22-like, DNA repair protein [Source:MGI Symbol;Acc:MGI:2684980]	chr4	+	-0.185164	-0.021204	-0.0377786	0.126181	0.369646	0.907862	0.844042	0.523448	0.814304	0.979291	0.99919	0.994368	0.361779	0.328313	0.475647	0.485326	0.430462	0.297065	0.436793	0.335633	0.426372	0.550911	0.341144	0.464066	0.43804	0.448013	0.447917	0.318607
Btbd11		BTB (POZ) domain containing 11 [Source:MGI Symbol;Acc:MGI:1921257]	chr10	+	0.0983452	0.0133534	0.103304	0.0183125	0.224171	0.86109	0.1942	0.813567	0.696415	0.968225	0.99919	0.994368	3.31538	4.12801	3.53628	3.85986	3.68954	3.56379	3.98852	4.6173	3.87987	3.6586	4.06061	4.06266	3.96268	3.89602	3.81575	4.45579
Gm14322		predicted gene 14322 [Source:MGI Symbol;Acc:MGI:3652185]	chr2	+	0.00438015	0.129194	-0.14851	-0.023696	0.974493	0.321837	0.273353	0.857606	0.996003	0.730032	0.99919	0.994368	1.67428	1.90743	1.87133	1.51126	1.7812	1.61675	1.76731	1.78289	1.42071	1.48603	1.38301	1.8088	1.41728	1.85714	1.79947	1.73861
Nav1		neuron navigator 1 [Source:MGI Symbol;Acc:MGI:2183683]	chr1	-	-0.0639561	-0.1322	0.0828497	0.0146054	0.274815	0.0207241	0.153592	0.80006	0.742309	0.207859	0.99919	0.994368	6.71285	7.34854	8.06888	7.58949	7.06382	7.65688	7.40884	6.77236	7.89632	7.94076	7.42992	8.40191	7.26015	6.98501	7.31921	7.40744
Maff		v-maf musculoaponeurotic fibrosarcoma oncogene family, protein F (avian) [Source:MGI Symbol;Acc:MGI:96910]	chr15	+	-0.0171668	-0.148872	0.0863339	-0.0453716	0.943579	0.473388	0.69593	0.844498	0.991975	0.82588	0.99919	0.994368	0.548419	0.438523	0.696549	0.558943	0.649045	0.736887	0.425657	0.615367	0.432671	0.683283	0.655825	0.682158	0.519671	0.565583	0.661921	0.584152
Slc13a4		solute carrier family 13 (sodium/sulfate symporters), member 4 [Source:MGI Symbol;Acc:MGI:2442367]	chr6	-	-0.64142	-0.135483	-0.816309	-0.310372	0.133471	0.753085	0.0582301	0.468621	0.592342	0.939012	0.972667	0.994368	1.72882	1.31656	7.02051	0.880996	2.82704	1.35505	1.34183	1.5595	0.909291	2.25653	1.9229	1.26561	1.43962	1.36587	1.44076	1.48039
Cntnap5b		contactin associated protein-like 5B [Source:MGI Symbol;Acc:MGI:3664583]	chr1	+	-0.0553334	-0.107371	0.0193862	-0.0326511	0.330709	0.0416795	0.723497	0.552128	0.788103	0.302465	0.99919	0.994368	6.15219	6.84947	6.57679	6.85495	6.3964	6.83923	6.18986	6.42657	6.9802	6.34859	6.51528	6.84614	6.51064	6.06979	6.44099	5.99185
Nek6		NIMA (never in mitosis gene a)-related expressed kinase 6 [Source:MGI Symbol;Acc:MGI:1891638]	chr2	+	0.0210428	0.0602268	-0.0403489	-0.00116484	0.68777	0.219379	0.431645	0.981461	0.940617	0.64023	0.99919	0.99808	12.397	12.7168	12.1682	13.0445	13.1765	12.8505	12.4532	12.7645	12.1391	13.6931	11.4403	12.425	12.5138	12.8441	12.6148	13.1188
Prkaca		protein kinase, cAMP dependent, catalytic, alpha [Source:MGI Symbol;Acc:MGI:97592]	chr8	+	-0.0338403	-0.0553684	0.0105372	-0.0109909	0.483973	0.244695	0.827042	0.817838	0.868981	0.665452	0.99919	0.994368	74.9638	75.6711	73.2343	75.6599	72.6919	76.6575	72.6874	72.943	74.4636	76.8957	73.8013	76.9958	69.5726	70.6354	76.7196	73.9398
Col19a1		collagen, type XIX, alpha 1 [Source:MGI Symbol;Acc:MGI:1095415]	chr1	-	0.0271166	-0.00870378	0.0203517	-0.0154686	0.712508	0.903351	0.781126	0.829958	0.946774	0.978997	0.99919	0.994368	4.04355	5.47663	4.56071	5.19398	4.49006	5.03281	5.09414	5.20411	4.69527	4.95004	4.77537	5.09034	4.49707	4.80991	5.07783	5.06921
Nckap5		NCK-associated protein 5 [Source:MGI Symbol;Acc:MGI:2686394]	chr1	-	-0.0753863	-0.338904	0.0684352	-0.195083	0.532748	0.00348628	0.564335	0.0990627	0.889287	0.0719999	0.99919	0.896388	1.3119	1.55935	1.27382	1.57985	1.3798	1.08306	1.35765	1.52744	1.44736	1.96689	1.37917	1.42257	1.14794	1.3149	1.19928	1.00194
Syt1		synaptotagmin I [Source:MGI Symbol;Acc:MGI:99667]	chr10	-	0.0309108	0.0879247	-0.039548	0.0174659	0.370106	0.0105653	0.25175	0.611318	0.814409	0.142615	0.99919	0.994368	356.526	369.334	335.86	357.176	351.227	365.942	358.135	384.099	349.099	330.406	347.81	354.087	376.756	349.722	375.888	366.694
Trhde		TRH-degrading enzyme [Source:MGI Symbol;Acc:MGI:2384311]	chr10	-	-0.0762571	-0.0711901	0.0475839	0.0526509	0.172223	0.17914	0.384321	0.33125	0.645944	0.593842	0.99919	0.986485	9.51992	9.95199	9.10454	9.96819	8.97047	10.014	9.15397	8.83632	9.7695	9.82601	10.2488	9.79067	8.58246	9.61072	9.80141	9.86898
Dgkh		diacylglycerol kinase, eta [Source:MGI Symbol;Acc:MGI:2444188]	chr14	-	-0.14738	-0.069469	-0.103238	-0.0253274	0.027099	0.291974	0.120681	0.701534	0.31424	0.706006	0.99919	0.994368	19.5176	23.3964	23.8725	23.0411	20.2533	18.8424	19.9148	22.6705	20.4475	19.7567	21.722	21.6309	18.4264	19.9546	21.1143	20.5676
Tmtc3		transmembrane and tetratricopeptide repeat containing 3 [Source:MGI Symbol;Acc:MGI:3036255]	chr10	-	-0.0698238	-0.0094422	-0.0203754	0.0400062	0.272383	0.87253	0.740295	0.512419	0.740052	0.971375	0.99919	0.994368	3.80352	4.45609	4.02531	3.99801	3.6777	3.86115	4.13925	3.92118	4.03304	4.63767	3.9114	3.84292	4.15565	3.8819	4.05625	3.78758
C330018D20Rik		RIKEN cDNA C330018D20 gene [Source:MGI Symbol;Acc:MGI:1924672]	chr18	-	0.0671076	0.0992953	-0.0788873	-0.0466996	0.563984	0.372653	0.49473	0.677264	0.899739	0.766284	0.99919	0.994368	4.64885	3.31793	4.79302	4.16949	4.63858	5.22203	4.24326	4.32037	4.23167	4.36887	3.61391	4.30942	4.1937	4.92219	4.47917	3.74235
Crls1		cardiolipin synthase 1 [Source:MGI Symbol;Acc:MGI:1913836]	chr2	+	0.0442725	0.0157879	0.0219612	-0.00652344	0.395536	0.74389	0.665517	0.895558	0.826604	0.936378	0.99919	0.994368	20.8406	19.6539	18.7733	18.2742	20.0175	18.9854	20.0074	20.1433	19.0847	21.2997	19.7446	18.8401	19.0443	20.0692	19.4737	20.1152
Mepce		methylphosphate capping enzyme [Source:MGI Symbol;Acc:MGI:106477]	chr5	-	0.0451452	-0.0520633	0.0903806	-0.00682789	0.492572	0.403023	0.161738	0.91436	0.870771	0.787014	0.99919	0.994368	11.6783	11.3262	11.2744	10.7679	10.8441	12.1077	11.5722	12.4304	11.9442	11.4322	12.0639	12.0713	10.0589	11.5591	12.2979	12.3664
Parp8		poly (ADP-ribose) polymerase family, member 8 [Source:MGI Symbol;Acc:MGI:1098713]	chr13	-	-0.0496299	-0.00974077	-0.0994138	-0.0595247	0.487553	0.889158	0.163751	0.395131	0.868981	0.975409	0.99919	0.994368	15.3153	14.8622	15.1139	13.6088	13.9372	14.1746	14.0524	15.0231	14.2916	15.3056	13.3305	12.8609	11.3869	14.3208	14.5928	14.221
Atrnl1		attractin like 1 [Source:MGI Symbol;Acc:MGI:2147749]	chr19	+	0.010283	0.0311646	-0.0107488	0.0101328	0.820171	0.483508	0.812146	0.819817	0.967686	0.831539	0.99919	0.994368	28.1507	28.2635	27.873	26.5929	28.9218	26.8584	28.3246	27.9412	27.6047	28.1848	27.3728	27.1158	27.8699	28.3142	27.4523	28.8821
Pip4k2b		phosphatidylinositol-5-phosphate 4-kinase, type II, beta [Source:MGI Symbol;Acc:MGI:1934234]	chr11	-	0.0383213	0.0211803	0.00132367	-0.0158173	0.409002	0.64276	0.977241	0.729113	0.831675	0.901031	0.99919	0.994368	35.8752	35.4825	35.8418	34.8517	37.0004	36.7233	35.5777	37.5491	34.987	35.8496	35.9776	35.5313	34.0283	36.9087	36.3036	37.2724
Gpr113	Adgrf3	G protein-coupled receptor 113 [Source:MGI Symbol;Acc:MGI:2685887]	chr5	-	1.69714	-1.19946	1.26428	-1.63233	0.115137	0.22503	0.242819	0.0984572	0.565423	0.644264	0.99919	0.896388	0	0.0363869	0.0082567	0	0.0364826	0	0.0449519	0.021025	0	0	0.0614395	0.00619093	0.0137201	0.00576332	0.0137309	0
Igsf21		immunoglobulin superfamily, member 21 [Source:MGI Symbol;Acc:MGI:2681842]	chr4	-	-0.034307	-0.357647	0.213308	-0.110032	0.702269	2.13863e-05	0.0138646	0.207719	0.943932	0.0017927	0.782538	0.950401	9.15361	7.66788	7.71464	9.65467	8.40409	8.48894	9.36832	7.493	10.6437	10.1028	9.4058	9.89022	7.39822	7.58179	7.74448	8.50456
Fzd10		frizzled homolog 10 (Drosophila) [Source:MGI Symbol;Acc:MGI:2136761]	chr5	+	0.615529	-0.300568	0.304503	-0.611594	0.101315	0.395737	0.41614	0.0860234	0.53513	0.781738	0.99919	0.869131	0.15017	0.0754772	0.137015	0.220158	0.23964	0.266345	0.349663	0.130836	0.405448	0.0588023	0.165677	0.160523	0.142298	0.143458	0.14241	0.227699
Homer1		homer homolog 1 (Drosophila) [Source:MGI Symbol;Acc:MGI:1347345]	chr13	+	-0.00778821	-0.0319743	0.00354877	-0.0206373	0.88901	0.562902	0.949343	0.708601	0.980618	0.869453	0.99919	0.994368	30.0045	27.7871	31.6601	27.8831	29.4979	27.0552	29.7289	31.179	29.6901	32.0802	28.5233	28.3665	28.7396	28.9733	28.6332	29.0973
Vimp	Selenos	VCP-interacting membrane protein [Source:MGI Symbol;Acc:MGI:95994]	chr7	+	-0.00467177	-0.0617593	0.0406051	-0.0164825	0.944933	0.323765	0.534545	0.799815	0.991975	0.731087	0.99919	0.994368	19.4402	19.4092	20.9899	18.9419	19.3654	22.385	21.4047	17.7252	20.4165	20.0633	20.8786	20.1361	20.456	19.795	18.7572	19.215
Casc4	Golm2	cancer susceptibility candidate 4 [Source:MGI Symbol;Acc:MGI:2443129]	chr2	+	-0.0179033	-0.081856	-0.0398769	-0.10383	0.758238	0.155369	0.493434	0.0712342	0.954803	0.559874	0.99919	0.831276	36.1727	30.9489	31.7405	34.5456	33.9906	33.8758	32.0589	32.8177	31.6007	36.2783	30.5061	32.4535	32.5676	30.0273	31.1469	29.0505
[truncated: 16,610 more rows]
