# Supplementary material for: Aging differentially alters the transcriptome and landscape of chromatin accessibility in the male and female mouse hippocampus
Source: Front Mol Neurosci. 2024 Jan 22;17:1334862. doi: 10.3389/fnmol.2024.1334862 (PMC10839115; doi:10.3389/fnmol.2024.1334862)
Supplement: Supplementary file 3 [file Table_3.xlsx]

## Sheet: TotalConsensusATACPeaks
PeakID	Chr	Start	End	Annotation	Detailed Annotation	Distance to TSS	Nearest PromoterID	Entrez ID	Nearest Unigene	Nearest Refseq	Nearest Ensembl	Nearest TSS Gene Name	Nearest TSS Gene Alias	Nearest TSS Gene Description	Nearest TSS Gene Type	CpG%	GC%	Aged Male vs Young Male log2 Fold Change	Aged Male vs Young Male FDR-adjusted p-value	Aged Female vs Young Female log2 Fold Change	Aged Female vs Young Female FDR-adjusted p-value	Young Female vs Young Male log2 Fold Change	Young Female vs Young Male FDR-adjusted p-value	Aged Female vs Aged Male log2 Fold Change	Aged Female vs Aged Male FDR-adjusted p-value	Young Male Replicate 1 Normalized Counts/kb	Young Male Replicate 2 Normalized Counts/kb	Young Male Replicate 3 Normalized Counts/kb	Young Male Replicate 4 Normalized Counts/kb	Young Male Replicate 5 Normalized Counts/kb	Young Male Replicate 6 Normalized Counts/kb	Aged Male Replicate 1 Normalized Counts/kb	Aged Male Replicate 2 Normalized Counts/kb	Aged Male Replicate 3 Normalized Counts/kb	Aged Male Replicate 4 Normalized Counts/kb	Aged Male Replicate 5 Normalized Counts/kb	Aged Male Replicate 6 Normalized Counts/kb	Aged Male Replicate 7 Normalized Counts/kb	Young Female Replicate 1 Normalized Counts/kb	Young Female Replicate 2 Normalized Counts/kb	Young Female Replicate 3 Normalized Counts/kb	Young Female Replicate 4 Normalized Counts/kb	Young Female Replicate 5 Normalized Counts/kb	Young Female Replicate 6 Normalized Counts/kb	Young Female Replicate 7 Normalized Counts/kb	Young Female Replicate 8 Normalized Counts/kb	Aged Female Replicate 1 Normalized Counts/kb	Aged Female Replicate 2 Normalized Counts/kb	Aged Female Replicate 3 Normalized Counts/kb
1	chr1	3012476	3012966	Intergenic	Intergenic	658777	NM_001011874	497097	Mm.454496	NM_001011874	ENSMUSG00000051951	Xkr4	AY534250|Gm210|XRG4|mKIAA1889	X-linked Kx blood group related 4	protein-coding	0.004082	0.354379	0.321155	0.921537	0.0809883	0.963512	0.156983	0.865523	-0.0831837	0.895595	20.3216	51.1988	36.9651	42.1987	43.401	35.7264	31.1618	61.3603	44.8662	42.7832	40.0244	66.6341	57.7252	32.3422	21.414	45.0321	57.9852	31.7896	46.608	46.7159	67.3062	29.375	48.8028	56.3341
2	chr1	3094880	3095595	Intergenic	Intergenic	576261	NM_001011874	497097	Mm.454496	NM_001011874	ENSMUSG00000051951	Xkr4	AY534250|Gm210|XRG4|mKIAA1889	X-linked Kx blood group related 4	protein-coding	0.001399	0.405028	0.296991	0.956036	0.241224	0.867347	0.0101303	0.994761	-0.045637	0.955369	30.6387	19.1385	22.518	39.4355	17.3503	2.22581	26.5105	20.3884	17.3447	28.234	34.2867	28.5408	41.0815	16.6234	39.1343	14.8134	14.1922	20.3335	40.3467	18.2943	21.141	15.0984	28.8321	32.5743
3	chr1	3113219	3114137	Intergenic	Intergenic	557820	NM_001011874	497097	Mm.454496	NM_001011874	ENSMUSG00000051951	Xkr4	AY534250|Gm210|XRG4|mKIAA1889	X-linked Kx blood group related 4	protein-coding	0.006536	0.410229	0.631693	0.138404	0.189808	0.800373	0.560269	0.213275	0.118384	0.761445	31.4564	35.6097	19.7308	45.0487	39.5754	43.3402	56.2088	66.497	57.1073	37.2148	37.3867	53.3509	75.8447	51.7898	59.6908	43.2662	49.7422	56.5611	54.9933	62.3388	41.9136	60.758	56.5901	44.1644
4	chr1	3119355	3120693	Intergenic	Intergenic	551474	NM_001011874	497097	Mm.454496	NM_001011874	ENSMUSG00000051951	Xkr4	AY534250|Gm210|XRG4|mKIAA1889	X-linked Kx blood group related 4	protein-coding	0.004484	0.386856	0.0096454	0.997885	0.329668	0.373382	-0.0437016	0.944591	0.276321	0.302054	46.8854	81.818	94.009	59.0059	66.8882	63.0395	62.1759	79.6708	62.3529	88.205	59.8522	75.2415	64.2331	65.1437	48.796	79.1596	65.2225	83.0458	70.9698	59.8788	57.5138	96.819	72.1062	92.8375
5	chr1	3210152	3210641	Intergenic	Intergenic	461102	NM_001011874	497097	Mm.454496	NM_001011874	ENSMUSG00000051951	Xkr4	AY534250|Gm210|XRG4|mKIAA1889	X-linked Kx blood group related 4	protein-coding	0	0.428571	-0.0322094	0.997111	0.234469	0.854888	-0.123575	0.904016	0.143103	0.817925	63.1257	29.5384	65.8501	40.3629	38.0535	32.545	24.7651	70.8018	50.7218	39.6951	40.1063	36.1673	51.169	42.536	54.8367	32.4894	31.127	50.9674	24.5807	40.1241	53.393	44.1526	43.8437	49.3931
6	chr1	3217145	3217613	intron (NM_001011874, intron 2 of 2)	intron (NM_001011874, intron 2 of 2)	454119	NM_001011874	497097	Mm.454496	NM_001011874	ENSMUSG00000051951	Xkr4	AY534250|Gm210|XRG4|mKIAA1889	X-linked Kx blood group related 4	protein-coding	0.00641	0.443497	-0.0412315	0.996296	0.569582	0.26459	-0.218001	0.774555	0.392813	0.334675	42.5537	50.3568	30.1022	54.2238	70.0551	54.4086	39.3771	36.9894	44.5663	44.7944	55.8746	61.0457	60.4388	44.4446	27.403	30.1754	28.1873	59.9112	59.0724	52.4057	49.9164	78.812	56.3828	73.7278
7	chr1	3235326	3235778	intron (NM_001011874, intron 2 of 2)	L1Md_F2|LINE|L1	435946	NM_001011874	497097	Mm.454496	NM_001011874	ENSMUSG00000051951	Xkr4	AY534250|Gm210|XRG4|mKIAA1889	X-linked Kx blood group related 4	protein-coding	0.004425	0.443709	0.173686	0.980811	0.170061	0.914526	0.130863	0.906527	0.127238	0.852417	61.6841	18.5011	24.4889	39.5082	33.3269	28.1673	43.1007	40.3145	22.4484	41.2267	32.542	33.1082	55.3576	35.0612	43.8493	35.149	33.675	59.7345	31.9114	32.5564	24.3216	39.8058	45.6083	26.7182
8	chr1	3292404	3293134	intron (NM_001011874, intron 2 of 2)	L4_B_Mam|LINE|RTE-X	378729	NM_001011874	497097	Mm.454496	NM_001011874	ENSMUSG00000051951	Xkr4	AY534250|Gm210|XRG4|mKIAA1889	X-linked Kx blood group related 4	protein-coding	0.00411	0.381669	-0.136291	0.976933	0.334407	0.616466	-0.362831	0.491364	0.107867	0.820887	66.8385	52.0702	55.1382	41.2002	69.1888	34.8811	36.7848	43.6832	41.6986	71.2619	42.5374	52.1815	56.6303	40.7047	33.5389	31.4361	47.2619	62.5922	37.8711	31.3573	50.8254	38.2026	38.406	47.2666
9	chr1	3299516	3300234	intron (NM_001011874, intron 2 of 2)	intron (NM_001011874, intron 2 of 2)	371623	NM_001011874	497097	Mm.454496	NM_001011874	ENSMUSG00000051951	Xkr4	AY534250|Gm210|XRG4|mKIAA1889	X-linked Kx blood group related 4	protein-coding	0.006964	0.363004	0.197087	0.966069	0.275552	0.759105	-0.190524	0.799654	-0.11206	0.831845	44.3791	27.529	30.8328	44.5068	45.6627	66.4952	49.8661	40.6065	49.4615	33.523	48.9389	66.317	43.9402	41.385	32.4756	38.108	25.4392	18.8022	51.8967	50.0992	38.2777	51.3705	18.3755	46.8552
10	chr1	3309700	3310436	intron (NM_001011874, intron 2 of 2)	UCON12|Unknown|Unknown	361430	NM_001011874	497097	Mm.454496	NM_001011874	ENSMUSG00000051951	Xkr4	AY534250|Gm210|XRG4|mKIAA1889	X-linked Kx blood group related 4	protein-coding	0.005435	0.393487	0.284704	0.936184	0.300874	0.753372	0.0392374	0.971525	0.055408	0.933316	40.5879	35.1191	16.4066	45.9724	60.1972	21.623	61.5236	79.2267	40.5928	42.1976	27.757	24.0296	42.8655	33.644	47.5221	32.3791	34.4681	38.0957	27.7635	51.0955	46.6769	57.4479	50.417	51.5694
11	chr1	3333673	3333959	intron (NM_001011874, intron 2 of 2)	intron (NM_001011874, intron 2 of 2)	337682	NM_001011874	497097	Mm.454496	NM_001011874	ENSMUSG00000051951	Xkr4	AY534250|Gm210|XRG4|mKIAA1889	X-linked Kx blood group related 4	protein-coding	0	0.449477	0.22054	0.97173	0.505954	0.488074	0.12471	0.906531	0.410124	0.388918	45.2617	119.616	35.1843	55.867	46.4739	66.7742	97.5733	50.971	68.9847	100.448	48.5728	80.8657	72.2729	96.9701	44.8414	55.5501	102.893	65.3577	50.4334	57.1698	67.267	75.4918	132.628	132.71
12	chr1	3360762	3361221	intron (NM_001011874, intron 2 of 2)	intron (NM_001011874, intron 2 of 2)	310507	NM_001011874	497097	Mm.454496	NM_001011874	ENSMUSG00000051951	Xkr4	AY534250|Gm210|XRG4|mKIAA1889	X-linked Kx blood group related 4	protein-coding	0.010893	0.417391	0.162188	0.976933	0.107345	0.949106	-0.214405	0.791407	-0.269248	0.573331	58.5739	46.3754	32.8847	38.9057	44.4017	41.6066	53.9146	49.6246	35.6153	72.738	48.0686	44.459	40.2925	47.474	40.6405	38.4588	39.7938	24.8869	34.0434	39.1844	38.9198	31.359	23.3546	39.4661
13	chr1	3368160	3368588	intron (NM_001011874, intron 2 of 2)	intron (NM_001011874, intron 2 of 2)	303124	NM_001011874	497097	Mm.454496	NM_001011874	ENSMUSG00000051951	Xkr4	AY534250|Gm210|XRG4|mKIAA1889	X-linked Kx blood group related 4	protein-coding	0.007009	0.440559	0.128882	0.989806	-0.289071	0.819631	0.0754764	0.949023	-0.342477	0.536043	32.5715	55.063	65.8309	52.7035	31.055	37.1834	60.28	61.7339	44.7802	63.4936	24.8204	60.3937	48.2945	53.2267	49.0321	37.1199	92.4647	36.3947	56.168	19.1011	41.7388	31.5284	26.9729	78.6028
14	chr1	3371537	3371757	intron (NM_001011874, intron 2 of 2)	intron (NM_001011874, intron 2 of 2)	299851	NM_001011874	497097	Mm.454496	NM_001011874	ENSMUSG00000051951	Xkr4	AY534250|Gm210|XRG4|mKIAA1889	X-linked Kx blood group related 4	protein-coding	0.004545	0.39819	-0.312862	0.967481	0.0374884	0.988792	-0.217116	0.867331	0.133234	0.885596	27.157	34.5557	59.4615	51.2661	32.2219	72.3387	23.9331	41.414	48.6835	28.234	18.5719	37.1031	44.5049	18.0087	37.096	28.0837	32.2872	61.3636	43.7089	37.1604	56.216	49.0696	18.7409	31.3678
15	chr1	3379300	3380063	intron (NM_001011874, intron 2 of 2)	intron (NM_001011874, intron 2 of 2)	291817	NM_001011874	497097	Mm.454496	NM_001011874	ENSMUSG00000051951	Xkr4	AY534250|Gm210|XRG4|mKIAA1889	X-linked Kx blood group related 4	protein-coding	0.003932	0.383508	0.0420903	0.995696	0.118505	0.920695	0.0907332	0.912073	0.167148	0.703091	33.9314	37.8618	23.739	34.491	33.6789	47.973	25.5328	37.0175	41.3728	38.6692	35.3427	39.2265	35.6454	50.6274	44.3124	25.4493	29.2586	40.8307	42.5346	34.2869	28.8161	37.7294	37.8256	49.7445
16	chr1	3399552	3400250	intron (NM_001011874, intron 2 of 2)	intron (NM_001011874, intron 2 of 2)	271597	NM_001011874	497097	Mm.454496	NM_001011874	ENSMUSG00000051951	Xkr4	AY534250|Gm210|XRG4|mKIAA1889	X-linked Kx blood group related 4	protein-coding	0.011461	0.41774	-0.130246	0.97173	0.238298	0.696688	-0.404157	0.318585	-0.0356134	0.936786	71.3293	71.8838	83.6157	72.7127	66.0134	59.2804	64.873	77.0134	58.9547	70.0795	59.7069	60.421	74.8125	55.342	55.1202	68.2837	66.8741	43.1452	44.7735	56.2197	39.3744	68.3085	75.6079	61.7919
17	chr1	3407252	3407834	intron (NM_001011874, intron 2 of 2)	intron (NM_001011874, intron 2 of 2)	263955	NM_001011874	497097	Mm.454496	NM_001011874	ENSMUSG00000051951	Xkr4	AY534250|Gm210|XRG4|mKIAA1889	X-linked Kx blood group related 4	protein-coding	0	0.379074	0.156872	0.93724	0.416059	0.0863915	-0.121355	0.791407	0.137832	0.610036	119.765	92.7422	108.926	122.733	94.3958	136.723	104.039	106.452	129.787	129.406	126.366	123.889	143.932	93.6021	96.1546	103.125	102.869	98.1364	123.917	89.9	106.25	149.935	109.096	120.055
18	chr1	3410823	3411171	intron (NM_001011874, intron 2 of 2)	intron (NM_001011874, intron 2 of 2)	260501	NM_001011874	497097	Mm.454496	NM_001011874	ENSMUSG00000051951	Xkr4	AY534250|Gm210|XRG4|mKIAA1889	X-linked Kx blood group related 4	protein-coding	0.014368	0.455587	-0.615443	0.858191	0.431733	0.78339	-0.37119	0.753272	0.675986	0.330122	25.7523	34.9529	34.699	35.1104	33.1015	32.0119	15.1301	20.945	21.0579	35.6982	18.7854	19.5466	18.7569	14.231	60.3039	15.2178	23.3274	11.9363	41.4481	9.39688	27.6413	25.8509	35.543	34.7029
19	chr1	3428080	3428474	intron (NM_001011874, intron 1 of 2)	intron (NM_001011874, intron 1 of 2)	243221	NM_001011874	497097	Mm.454496	NM_001011874	ENSMUSG00000051951	Xkr4	AY534250|Gm210|XRG4|mKIAA1889	X-linked Kx blood group related 4	protein-coding	0.002538	0.367089	0.242355	0.971498	-0.547779	0.510705	0.366986	0.65811	-0.423149	0.440915	35.3822	40.5196	35.7559	28.6258	47.2288	24.2353	60.1364	16.1872	42.9216	37.4423	41.4805	48.3407	49.7009	67.8755	65.0996	29.1223	64.3871	34.2639	39.6598	33.1991	34.8774	22.8327	31.3933	28.4619
20	chr1	3433640	3434398	intron (NM_001011874, intron 1 of 2)	intron (NM_001011874, intron 1 of 2)	237479	NM_001011874	497097	Mm.454496	NM_001011874	ENSMUSG00000051951	Xkr4	AY534250|Gm210|XRG4|mKIAA1889	X-linked Kx blood group related 4	protein-coding	0.002639	0.374177	-0.179595	0.947991	0.220591	0.744656	-0.311626	0.478687	0.0885595	0.826485	68.3105	63.1849	65.0492	65.7172	60.7881	58.7871	56.2648	46.8776	71.3926	78.8728	40.9661	52.0488	53.1032	45.7346	63.0618	50.07	77.6451	47.9501	42.8151	49.6125	34.4449	72.3961	56.5688	58.0388
21	chr1	3466144	3466993	intron (NM_001011874, intron 1 of 2)	intron (NM_001011874, intron 1 of 2)	204930	NM_001011874	497097	Mm.454496	NM_001011874	ENSMUSG00000051951	Xkr4	AY534250|Gm210|XRG4|mKIAA1889	X-linked Kx blood group related 4	protein-coding	0.002356	0.421176	0.000272838	0.999888	0.345911	0.714027	-0.150852	0.873966	0.194786	0.725199	25.8029	35.8174	35.5573	29.8902	29.2236	31.8665	42.1718	46.1456	18.5909	36.5812	20.2126	41.6627	20.5022	20.9996	43.9435	39.5052	15.5379	25.6863	25.484	19.2586	35.6086	33.9076	29.1378	31.4971
22	chr1	3474132	3474610	intron (NM_001011874, intron 1 of 2)	intron (NM_001011874, intron 1 of 2)	197127	NM_001011874	497097	Mm.454496	NM_001011874	ENSMUSG00000051951	Xkr4	AY534250|Gm210|XRG4|mKIAA1889	X-linked Kx blood group related 4	protein-coding	0.006276	0.36952	0.456411	0.91478	0.193159	0.921379	0.274456	0.817709	0.0112039	0.991017	22.9149	15.9043	0	27.5278	25.9528	36.6233	15.4213	47.6521	17.6895	24.3651	30.7719	34.1535	29.5872	14.5049	31.7079	25.8511	27.5976	17.3801	25.1464	37.6268	20.1238	35.7586	15.5259	18.0463
23	chr1	3477304	3477952	intron (NM_001011874, intron 1 of 2)	intron (NM_001011874, intron 1 of 2)	193870	NM_001011874	497097	Mm.454496	NM_001011874	ENSMUSG00000051951	Xkr4	AY534250|Gm210|XRG4|mKIAA1889	X-linked Kx blood group related 4	protein-coding	0.00463	0.399076	0.00324271	0.999686	0.263175	0.781663	0.0963573	0.918031	0.35629	0.398639	24.5866	35.1956	32.6107	24.6573	36.921	34.3832	30.0641	29.5266	31.3169	40.7389	21.438	35.6907	38.6137	30.5704	34.1846	38.1383	39.149	28.8461	31.5338	30.2788	36.0507	37.4838	52.1737	45.2607
24	chr1	3493540	3493974	intron (NM_001011874, intron 1 of 2)	intron (NM_001011874, intron 1 of 2)	177741	NM_001011874	497097	Mm.454496	NM_001011874	ENSMUSG00000051951	Xkr4	AY534250|Gm210|XRG4|mKIAA1889	X-linked Kx blood group related 4	protein-coding	0.006912	0.425287	-0.307224	0.968115	-0.461923	0.724939	0.185651	0.883823	0.030952	0.9768	32.1212	36.7851	27.8232	34.6499	18.3754	11.0008	18.198	18.8939	33.7703	19.6793	22.5944	18.808	22.5601	22.8221	18.8044	69.1461	14.0287	28.7132	22.1566	41.4415	31.6629	20.7283	34.1999	13.9132
25	chr1	3514676	3515043	intron (NM_001011874, intron 1 of 2)	MTE2b|LTR|ERVL-MaLR	156639	NM_001011874	497097	Mm.454496	NM_001011874	ENSMUSG00000051951	Xkr4	AY534250|Gm210|XRG4|mKIAA1889	X-linked Kx blood group related 4	protein-coding	0.00545	0.508152	0.0382504	0.996406	0.13001	0.939778	0.157492	0.879567	0.249251	0.661339	37.9853	35.2148	27.4189	35.8537	38.6312	47.7002	34.4323	22.3432	39.9354	61.3532	42.3056	22.2416	29.643	32.3863	44.4748	33.6698	33.1796	45.2735	55.6783	44.552	41.1876	31.8663	51.6778	39.9577
26	chr1	3580365	3580652	intron (NM_001011874, intron 1 of 2)	intron (NM_001011874, intron 1 of 2)	90990	NM_001011874	497097	Mm.454496	NM_001011874	ENSMUSG00000051951	Xkr4	AY534250|Gm210|XRG4|mKIAA1889	X-linked Kx blood group related 4	protein-coding	0	0.333333	-0.294606	0.974791	-0.0375175	0.989673	-0.00731831	0.997229	0.24977	0.792791	45.104	21.1909	21.037	16.3742	40.1371	44.361	38.5264	12.6984	27.4977	10.8214	25.6254	37.9219	22.7435	34.5115	32.4983	46.1305	3.53568	43.42	20.9407	22.7883	38.3043	31.3453	28.7317	36.0675
27	chr1	3649034	3649513	intron (NM_001011874, intron 1 of 2)	intron (NM_001011874, intron 1 of 2)	22225	NM_001011874	497097	Mm.454496	NM_001011874	ENSMUSG00000051951	Xkr4	AY534250|Gm210|XRG4|mKIAA1889	X-linked Kx blood group related 4	protein-coding	0.004175	0.458333	0.334657	0.907631	0.401437	0.610749	0.0290551	0.980174	0.0958351	0.869363	27.0247	44.4391	27.3101	33.3569	44.3976	46.5142	42.8697	68.4757	34.1282	58.3543	34.1196	45.4429	47.6949	39.2884	43.8116	27.6398	23.303	36.8556	35.1314	68.2696	37.2948	43.1963	58.531	61.2295
28	chr1	3662584	3663027	intron (NM_001011874, intron 1 of 2)	intron (NM_001011874, intron 1 of 2)	8693	NM_001011874	497097	Mm.454496	NM_001011874	ENSMUSG00000051951	Xkr4	AY534250|Gm210|XRG4|mKIAA1889	X-linked Kx blood group related 4	protein-coding	0.002257	0.376126	0.109228	0.99009	0.0799299	0.964111	0.167094	0.854032	0.137796	0.813033	35.9641	36.0378	36.3439	44.5541	30.0035	53.8866	38.0336	53.4736	44.5364	42.0642	31.3585	42.9938	46.6593	53.6603	42.1084	59.7718	48.1029	32.8182	10.8532	44.2905	55.8353	50.7681	61.4261	27.261
29	chr1	3670619	3672471	promoter-TSS (NM_001011874)	promoter-TSS (NM_001011874)	-47	NM_001011874	497097	Mm.454496	NM_001011874	ENSMUSG00000051951	Xkr4	AY534250|Gm210|XRG4|mKIAA1889	X-linked Kx blood group related 4	protein-coding	0.090713	0.685915	0.0966539	0.974791	0.342339	0.187941	-0.139062	0.724636	0.106623	0.705894	229.583	129.304	173.87	139.561	119.614	123.741	230.853	138.732	157.667	161.408	136.341	168.954	152.141	121.938	140.383	161.085	119.446	146.91	118.772	134.195	156.56	179.728	223.069	197.489
30	chr1	3742130	3742778	Intergenic	Intergenic	-70956	NM_001011874	497097	Mm.454496	NM_001011874	ENSMUSG00000051951	Xkr4	AY534250|Gm210|XRG4|mKIAA1889	X-linked Kx blood group related 4	protein-coding	0.003086	0.366718	0.0209219	0.997885	0.152293	0.903048	0.0912841	0.920836	0.222655	0.637753	55.3198	26.9833	37.2693	39.1616	49.2279	22.1035	39.002	23.9025	41.7558	35.9461	37.8317	39.8896	55.4022	47.3841	16.1927	35.4142	37.583	44.8718	51.9381	63.0809	40.292	65.2495	50.9012	30.6175
31	chr1	3764300	3765198	Intergenic	L1M3|LINE|L1	-93251	NM_001011874	497097	Mm.454496	NM_001011874	ENSMUSG00000051951	Xkr4	AY534250|Gm210|XRG4|mKIAA1889	X-linked Kx blood group related 4	protein-coding	0.004454	0.342603	0.301171	0.911629	0.374741	0.588596	0.10725	0.901625	0.18082	0.701172	31.0481	28.7836	29.1348	37.6789	43.4171	54.9387	32.8347	42.613	43.3135	49.2838	34.5794	60.599	58.1504	70.591	23.3694	48.1613	29.38	31.2232	22.7549	38.2363	50.4984	40.0717	69.7879	63.3993
32	chr1	3900227	3900697	Intergenic	Intergenic	-228964	NM_001011874	497097	Mm.454496	NM_001011874	ENSMUSG00000051951	Xkr4	AY534250|Gm210|XRG4|mKIAA1889	X-linked Kx blood group related 4	protein-coding	0.006383	0.373673	0.279595	0.887919	0.335663	0.558773	-0.0833364	0.912083	-0.0272681	0.958714	65.6776	77.64	81.3582	107.986	107.464	74.4934	60.4946	100.803	87.554	133.811	86.9325	118.677	141.195	82.1888	47.1311	97.6526	49.6576	106.056	94.6252	97.4076	76.0178	105.274	68.4241	93.6029
33	chr1	3903503	3903927	Intergenic	Intergenic	-232217	NM_001011874	497097	Mm.454496	NM_001011874	ENSMUSG00000051951	Xkr4	AY534250|Gm210|XRG4|mKIAA1889	X-linked Kx blood group related 4	protein-coding	0	0.357647	-0.122045	0.985172	-0.0153927	0.993202	0.134949	0.871421	0.241601	0.601209	46.9697	50.2035	68.8252	75.3677	81.5047	37.5342	23.5944	58.0186	57.1681	58.5989	53.9638	80.215	69.2765	79.4253	38.4959	64.5319	67.0112	90.6204	68.0375	42.4189	77.7831	59.4082	64.1787	79.3443
34	chr1	3937686	3937981	Intergenic	Charlie13a|DNA|hAT-Charlie	-266335	NM_001011874	497097	Mm.454496	NM_001011874	ENSMUSG00000051951	Xkr4	AY534250|Gm210|XRG4|mKIAA1889	X-linked Kx blood group related 4	protein-coding	0	0.347973	0.0690225	0.995696	0.375425	0.782621	0.0199925	0.990856	0.326395	0.6241	23.6281	12.8852	51.1664	35.0463	45.0561	64.737	46.4058	27.7965	36.3063	21.0559	49.8609	50.7285	33.1901	60.4361	11.8564	29.9196	48.1572	38.7223	24.4474	38.798	41.9238	76.2381	22.362	38.0136
35	chr1	4032949	4033258	Intergenic	Intergenic	327200	NM_001370921	19888	Mm.294263	NM_011283	ENSMUSG00000025900	Rp1	Dcdc3|Gm38717|Orp1|Rp1h|mG145	retinitis pigmentosa 1 (human)	protein-coding	0	0.419355	0.0853746	0.993149	-0.247699	0.853606	0.0490973	0.967225	-0.283976	0.611612	29.0026	36.9041	52.1047	73.0003	80.2941	56.6536	51.1192	64.8685	52.9042	60.3057	34.3791	74.8466	63.3727	73.7251	41.5036	77.123	39.4074	33.6072	58.3493	42.3316	75.6015	52.4045	32.0232	39.0829
36	chr1	4061643	4062413	Intergenic	Intergenic	298275	NM_001370921	19888	Mm.294263	NM_011283	ENSMUSG00000025900	Rp1	Dcdc3|Gm38717|Orp1|Rp1h|mG145	retinitis pigmentosa 1 (human)	protein-coding	0.003896	0.387808	-0.149304	0.974791	-0.099815	0.939778	0.0143847	0.988884	0.0638738	0.908072	29.7434	34.5557	43.1259	39.0599	62.1423	55.8041	38.2929	24.8484	43.925	31.2591	32.8989	56.538	48.0371	43.7355	49.9661	51.5823	39.5354	29.6703	48.392	33.9752	51.7544	39.723	43.9072	41.4503
37	chr1	4068477	4069409	Intergenic	Intergenic	291360	NM_001370921	19888	Mm.294263	NM_011283	ENSMUSG00000025900	Rp1	Dcdc3|Gm38717|Orp1|Rp1h|mG145	retinitis pigmentosa 1 (human)	protein-coding	0.002146	0.376206	0.199632	0.943036	0.285079	0.616466	0.158025	0.786636	0.243471	0.463809	47.01	36.7062	37.7892	55.465	73.2081	51.227	32.2018	60.6102	64.7171	64.1476	49.1001	55.4689	74.7054	54.2001	76.3073	52.0865	43.5511	60.1683	45.1393	57.8936	56.0283	64.6715	56.6248	77.7464
38	chr1	4077374	4078211	Intergenic	Intergenic	282511	NM_001370921	19888	Mm.294263	NM_011283	ENSMUSG00000025900	Rp1	Dcdc3|Gm38717|Orp1|Rp1h|mG145	retinitis pigmentosa 1 (human)	protein-coding	0.003584	0.398568	0.155851	0.968303	-0.0454134	0.973146	0.164576	0.778159	-0.0366875	0.941581	46.3973	34.5144	49.2917	42.6707	51.8746	49.4357	47.8089	38.0989	61.9603	57.5138	41.981	60.1392	48.0911	49.7015	84.9682	51.6713	38.7954	52.1092	44.5184	42.9764	41.0445	45.1417	43.3481	58.7444
39	chr1	4089376	4090240	Intergenic	Intergenic	270495	NM_001370921	19888	Mm.294263	NM_011283	ENSMUSG00000025900	Rp1	Dcdc3|Gm38717|Orp1|Rp1h|mG145	retinitis pigmentosa 1 (human)	protein-coding	0.00463	0.381503	0.108032	0.966263	0.421416	0.0265509	-0.165526	0.635415	0.147858	0.527661	156.74	115.266	144.419	160.998	141.53	121.569	141.382	137.088	172.243	142.886	123.899	152.735	177.539	139.859	99.855	113.393	115.098	120.192	130.773	132.47	154.276	145.77	121.208	163.737
40	chr1	4142353	4142958	exon (NM_001370921, exon 22 of 23)	exon (NM_001370921, exon 22 of 23)	217648	NM_001370921	19888	Mm.294263	NM_011283	ENSMUSG00000025900	Rp1	Dcdc3|Gm38717|Orp1|Rp1h|mG145	retinitis pigmentosa 1 (human)	protein-coding	0.013223	0.471947	0.213922	0.960298	0.567372	0.21496	-0.211566	0.76576	0.141884	0.768109	32.9176	62.8285	58.2141	62.1408	51.2621	57.8709	43.5147	54.2147	64.2902	93.6857	45.9233	83.2009	53.9454	49.1147	40.4684	17.5067	48.6405	49.7775	55.6295	81.0772	43.1557	62.4523	77.6895	71.2905
41	chr1	4200441	4200725	intron (NM_001370921, intron 16 of 22)	MTC|LTR|ERVL-MaLR	159720	NM_001370921	19888	Mm.294263	NM_011283	ENSMUSG00000025900	Rp1	Dcdc3|Gm38717|Orp1|Rp1h|mG145	retinitis pigmentosa 1 (human)	protein-coding	0.007042	0.463158	0.39408	0.963065	0.137001	0.961852	0.285393	0.848892	0.0283137	0.981581	52.5928	8.03055	17.7161	23.166	21.8406	22.4148	25.9556	35.2894	13.8941	68.3482	37.4055	9.58061	30.645	34.8761	16.4208	40.4021	21.4382	47.5352	25.3943	23.029	19.3545	12.6706	40.6492	30.3738
42	chr1	4228261	4228578	intron (NM_001370921, intron 14 of 22)	intron (NM_001370921, intron 14 of 22)	131884	NM_001370921	19888	Mm.294263	NM_011283	ENSMUSG00000025900	Rp1	Dcdc3|Gm38717|Orp1|Rp1h|mG145	retinitis pigmentosa 1 (human)	protein-coding	0.015773	0.415094	0.201386	0.974791	-0.0543542	0.979796	0.355154	0.659722	0.099413	0.887462	12.5648	52.7601	47.6154	59.2984	61.4961	70.2849	31.5584	51.7348	55.1256	58.7838	38.6671	98.7075	78.9327	68.7399	77.2346	69.608	38.4129	68.794	49.2932	67.0528	69.3586	51.082	91.044	76.1932
43	chr1	4272998	4273442	intron (NM_001370921, intron 6 of 22)	Tigger1|DNA|TcMar-Tigger	87083	NM_001370921	19888	Mm.294263	NM_011283	ENSMUSG00000025900	Rp1	Dcdc3|Gm38717|Orp1|Rp1h|mG145	retinitis pigmentosa 1 (human)	protein-coding	0.004505	0.321348	0.331845	0.931827	0.22688	0.868695	0.0979315	0.932174	-0.00703317	0.993275	29.155	37.6688	33.9957	33.8695	63.8633	35.8435	35.5762	59.5093	48.2449	40.2208	49.6925	45.961	61.2555	55.7703	65.6461	23.8549	11.4273	18.711	48.7296	51.5559	68.0894	34.4445	27.8581	46.6279
44	chr1	4332269	4332750	intron (NM_001370921, intron 3 of 22)	intron (NM_001370921, intron 3 of 22)	27794	NM_001370921	19888	Mm.294263	NM_011283	ENSMUSG00000025900	Rp1	Dcdc3|Gm38717|Orp1|Rp1h|mG145	retinitis pigmentosa 1 (human)	protein-coding	0.006237	0.40249	-0.0308543	0.997177	-0.103257	0.953619	0.376149	0.607796	0.303746	0.568371	31.0527	48.9958	37.6567	70.3444	44.213	59.5553	48.1647	35.9897	59.769	51.6548	30.58	59.3958	42.9731	59.7171	121.193	16.5149	80.1667	64.7689	47.4801	67.9857	45.7104	50.4979	65.145	46.6279
45	chr1	4392557	4392990	intron (NM_001195662, intron 1 of 3)	intron (NM_001195662, intron 1 of 3)	16468	NM_001195662	19888	Mm.294263	NM_011283	ENSMUSG00000025900	Rp1	Dcdc3|Gm38717|Orp1|Rp1h|mG145	retinitis pigmentosa 1 (human)	protein-coding	0.002309	0.412442	0.199931	0.980631	0.0310807	0.989265	0.279435	0.790761	0.110585	0.891816	50.5927	28.0915	16.2677	26.0475	20.4643	33.0787	31.616	44.1877	32.5464	28.6905	7.54887	43.9867	47.7369	25.1623	26.9255	38.7297	49.2138	23.9829	33.3117	64.1939	22.2152	39.4748	15.2351	27.8906
46	chr1	4414191	4415062	Intergenic	Intergenic	-5385	NM_001195662	19888	Mm.294263	NM_011283	ENSMUSG00000025900	Rp1	Dcdc3|Gm38717|Orp1|Rp1h|mG145	retinitis pigmentosa 1 (human)	protein-coding	0.005741	0.408257	0.19625	0.939474	0.193102	0.794641	-0.0312827	0.968212	-0.0344309	0.942913	53.732	65.4614	36.9698	67.9821	57.9884	54.8146	63.4735	63.8089	71.1911	85.5773	55.3533	48.42	64.9491	75.0536	65.5888	47.6275	36.1159	54.8441	57.9608	50.6849	55.2192	49.5767	63.4307	85.1721
47	chr1	4571287	4572306	Intergenic	CpG	-74442	NM_001289465	20671	Mm.279103	NM_011441	ENSMUSG00000025902	Sox17	-	SRY (sex determining region Y)-box 17	protein-coding	0.058881	0.583333	0.0696108	0.985903	0.0887429	0.900607	0.189357	0.607796	0.208489	0.38877	94.7875	114.146	72.0882	70.099	65.2186	82.7742	94.5579	101.035	85.7449	102.102	61.7485	86.7802	93.95	111.781	101.828	114.335	103.565	96.8143	83.7504	81.8331	60.6846	95.3463	106.008	124.44
48	chr1	4722520	4723126	Intergenic	Intergenic	62903	NM_001177658	27395	Mm.182927	NM_025300	ENSMUSG00000033845	Mrpl15	HSPC145|MRP-L7|Rpml7	mitochondrial ribosomal protein L15	protein-coding	0.016502	0.482702	0.384213	0.900783	0.48871	0.52066	0.203598	0.829351	0.308094	0.551684	57.5107	55.1979	26.5682	20.1624	36.5554	36.7662	72.984	60.1391	27.9061	56.3749	45.8476	51.6341	46.6755	45.7648	53.8688	55.3464	50.2347	51.409	31.7359	43.1698	22.676	41.5661	119.744	76.8667
49	chr1	4747197	4747573	Intergenic	Intergenic	38341	NM_001177658	27395	Mm.182927	NM_025300	ENSMUSG00000033845	Mrpl15	HSPC145|MRP-L7|Rpml7	mitochondrial ribosomal protein L15	protein-coding	0	0.360743	0.58063	0.808608	0.210473	0.904908	0.343652	0.742105	-0.0265045	0.976966	21.1863	22.2406	21.41	34.9955	25.9232	29.6281	21.0051	65.4253	49.474	24.7799	21.7331	32.5639	49.1869	28.9768	34.108	28.169	32.3854	24.8568	41.5584	39.137	32.8923	31.1035	13.1585	27.5303
50	chr1	4766652	4767209	Intergenic	Intergenic	18796	NM_001177658	27395	Mm.182927	NM_025300	ENSMUSG00000033845	Mrpl15	HSPC145|MRP-L7|Rpml7	mitochondrial ribosomal protein L15	protein-coding	0.021544	0.455197	0.220751	0.926833	0.0600132	0.960955	0.157545	0.783292	-0.00319267	0.995208	80.4472	66.878	81.2967	74.2454	76.3607	68.5724	69.9516	99.7802	70.8425	117.093	88.025	97.6982	74.2193	69.3514	69.0734	106.169	76.5155	80.1685	90.6352	88.0641	86.3481	62.9889	121.395	108.408
51	chr1	4785297	4786374	promoter-TSS (NR_033530)	promoter-TSS (NR_033530)	-109	NM_025300	27395	Mm.182927	NM_025300	ENSMUSG00000033845	Mrpl15	HSPC145|MRP-L7|Rpml7	mitochondrial ribosomal protein L15	protein-coding	0.054782	0.509276	0.247044	0.767054	0.0864524	0.902836	0.0471243	0.927984	-0.113467	0.68181	245.934	159.527	186.866	150.974	176.891	149.245	277.197	199.648	227.68	200.417	150.231	203.372	226.267	179.335	225.164	160.627	202.571	181.273	157.364	183.697	185.009	192.117	196.005	177.809
52	chr1	4807394	4808354	promoter-TSS (NM_008866)	promoter-TSS (NM_008866)	51	NM_008866	18777	Mm.299955	NM_008866	ENSMUSG00000025903	Lypla1	APT-1|Gm39587|LPL-I|Pla1a	lysophospholipase 1	protein-coding	0.104167	0.629553	0.0206423	0.996296	0.191115	0.584676	-0.0313189	0.946981	0.139154	0.52827	289.392	242.322	221.17	189.934	209.526	180.696	298.914	235.369	236.051	249.107	162.582	216.821	202.848	204.287	282.968	216.98	183.922	200.12	214.105	216.304	220.439	253.015	304.071	300.118
53	chr1	4857368	4858647	promoter-TSS (NM_001159751)	promoter-TSS (NM_001159751)	313	NM_011541	21399	Mm.207263	NM_011541	ENSMUSG00000033813	Tcea1	S-II	transcription elongation factor A (SII) 1	protein-coding	0.081314	0.602344	0.0494924	0.981271	0.194113	0.281101	0.0275106	0.933449	0.172131	0.226413	444.548	393.486	328.868	301.29	305.529	307.34	410.025	369.002	423.549	403.091	275.37	341.441	325.774	377.916	362.798	389.903	379.239	358.062	343.025	276.132	327.695	428.352	462.91	392.527
54	chr1	4917424	4917759	intron (NM_001177795, intron 3 of 5)	L1M4|LINE|L1	59263	NM_001159751	21399	Mm.207263	NM_011541	ENSMUSG00000033813	Tcea1	S-II	transcription elongation factor A (SII) 1	protein-coding	0.01194	0.410714	0.0757787	0.994569	0.306375	0.856573	-0.353707	0.739114	-0.123111	0.881885	35.6689	43.1172	33.0418	25.2505	31.741	4.7506	25.1476	24.4775	33.654	20.8595	31.7109	52.7935	45.4644	26.6099	20.8813	28.9819	24.2326	21.6992	25.1163	24.4038	16.408	32.2248	36.9223	25.7497
55	chr1	4926235	4926850	intron (NM_001177795, intron 2 of 5)	intron (NM_001177795, intron 2 of 5)	68214	NM_001159751	21399	Mm.207263	NM_011541	ENSMUSG00000033813	Tcea1	S-II	transcription elongation factor A (SII) 1	protein-coding	0.00813	0.482143	0.089501	0.990383	0.204806	0.865245	-0.127717	0.8897	-0.0124122	0.986315	46.9544	42.0287	27.8156	25.9804	37.4613	31.0527	26.5404	44.4443	44.913	49.2374	31.8894	30.9695	42.4546	17.7159	36.0189	43.0551	34.6497	27.0169	25.408	39.8794	37.9851	29.2556	56.3141	57.5077
56	chr1	4970536	4971482	intron (NM_001177795, intron 2 of 5)	intron (NM_001177795, intron 2 of 5)	47725	NM_001290372	58175	Mm.103771	NM_021374	ENSMUSG00000002459	Rgs20	2900073E09Rik|Rgsz1	regulator of G-protein signaling 20	protein-coding	0.005285	0.425554	0.210446	0.938095	-0.0142208	0.991594	0.339444	0.468759	0.114777	0.780287	44.2091	49.8245	45.7396	39.7412	35.594	37.0105	36.1779	49.1189	45.8829	68.1228	38.8715	41.705	63.2499	35.5987	44.3673	53.1817	52.5606	70.2553	57.1774	70.864	49.3887	37.0875	57.5301	59.2706
57	chr1	5019333	5019617	promoter-TSS (NM_021374)	promoter-TSS (NM_021374)	64	NM_021374	58175	Mm.103771	NM_021374	ENSMUSG00000002459	Rgs20	2900073E09Rik|Rgsz1	regulator of G-protein signaling 20	protein-coding	0.077465	0.649123	0.0097163	0.997885	-0.110856	0.898872	0.0589044	0.926239	-0.061668	0.878783	196.346	227.532	173.617	198.566	177.845	179.318	200.229	144.366	230.245	196.843	192.782	225.144	168.548	149.967	225.786	180.255	278.697	201.11	190.457	207.261	179.029	224.903	153.886	139.719
58	chr1	5022607	5023284	intron (NM_001177795, intron 1 of 5)	intron (NM_001177795, intron 1 of 5)	-3406	NM_021374	58175	Mm.103771	NM_021374	ENSMUSG00000002459	Rgs20	2900073E09Rik|Rgsz1	regulator of G-protein signaling 20	protein-coding	0.032496	0.522124	0.0466295	0.988481	0.168414	0.559046	0.0510089	0.886517	0.172793	0.315185	364.768	349.232	389.429	358.181	337.688	343.208	305.65	305.497	400.504	475.954	348.834	367.743	385.665	364.298	394.365	363.742	325.257	403.42	378.176	355.027	375.511	451.798	429.961	398.816
59	chr1	5033227	5033638	intron (NM_001177795, intron 1 of 5)	intron (NM_001177795, intron 1 of 5)	-13893	NM_021374	58175	Mm.103771	NM_021374	ENSMUSG00000002459	Rgs20	2900073E09Rik|Rgsz1	regulator of G-protein signaling 20	protein-coding	0.007299	0.434466	-0.214244	0.963333	0.176346	0.889307	-0.282406	0.679476	0.108184	0.849813	53.3009	61.04	71.0022	75.4648	62.5231	50.3379	42.2759	46.5529	54.8617	69.8981	59.6471	52.9614	55.586	36.1489	99.2838	40.8028	32.0964	63.1667	40.9439	47.7389	56.8391	50.3431	74.2339	69.2611
60	chr1	5064762	5065264	intron (NM_001177795, intron 1 of 5)	intron (NM_001177795, intron 1 of 5)	5272	NM_001177795	58175	Mm.103771	NM_021374	ENSMUSG00000002459	Rgs20	2900073E09Rik|Rgsz1	regulator of G-protein signaling 20	protein-coding	0.011952	0.371769	0.261986	0.9683	0.215431	0.890327	0.265043	0.788156	0.218489	0.732945	23.803	27.2591	10.0226	24.3395	51.1892	22.1915	35.6612	29.0393	39.3021	24.747	21.1617	24.3905	41.1754	21.7037	39.4818	17.5823	28.2996	43.4416	23.9441	42.3421	46.5356	59.1377	21.3541	32.6488
61	chr1	5070138	5070839	promoter-TSS (NM_001177795)	promoter-TSS (NM_001177795)	-203	NM_001177795	58175	Mm.103771	NM_021374	ENSMUSG00000002459	Rgs20	2900073E09Rik|Rgsz1	regulator of G-protein signaling 20	protein-coding	0.005706	0.465812	0.0328969	0.996296	0.0532373	0.965286	0.0384065	0.959156	0.0587468	0.89396	55.3988	56.3933	74.645	76.4239	58.1465	68.1077	59.3376	63.6865	85.2391	59.811	50.1257	69.866	74.4923	49.4534	91.4738	57.9186	79.6159	74.07	54.87	44.3168	76.4516	70.5828	67.0501	68.9108
62	chr1	5082782	5083706	5' UTR (NM_001310442, exon 1 of 13)	5' UTR (NM_001310442, exon 1 of 13)	158	NM_001310442	108664	Mm.27082	NM_133826	ENSMUSG00000033793	Atp6v1h	0710001F19Rik|AU022349|CGI-11|SFD|SFDalpha|SFDbeta|VMA13	ATPase, H+ transporting, lysosomal V1 subunit H	protein-coding	0.069264	0.588108	0.0801552	0.976232	0.212756	0.516683	-0.0834401	0.834055	0.0491606	0.862064	192.901	143.982	188.404	176.99	184.125	187.736	212.548	177.488	184.851	212.596	141.501	200.239	184.848	197.238	143.842	146.15	153.749	177.572	165.209	176.954	188.874	225.876	185.624	147.503
63	chr1	5102967	5103642	intron (NM_133826, intron 7 of 13)	intron (NM_133826, intron 7 of 13)	20218	NM_001310442	108664	Mm.27082	NM_133826	ENSMUSG00000033793	Atp6v1h	0710001F19Rik|AU022349|CGI-11|SFD|SFDalpha|SFDbeta|VMA13	ATPase, H+ transporting, lysosomal V1 subunit H	protein-coding	0.007407	0.35355	-0.414567	0.663041	-0.00150814	0.999576	-0.196321	0.731286	0.216738	0.573661	59.0078	88.9745	74.5387	58.4814	59.0735	66.0157	50.7026	49.9422	50.107	62.1149	37.5291	54.4179	58.0212	79.2384	82.9067	48.3812	39.0863	47.6923	48.0798	72.6692	61.0741	77.2998	65.9679	40.8944
64	chr1	5110083	5111430	intron (NM_133826, intron 7 of 13)	intron (NM_133826, intron 7 of 13)	27670	NM_001310442	108664	Mm.27082	NM_133826	ENSMUSG00000033793	Atp6v1h	0710001F19Rik|AU022349|CGI-11|SFD|SFDalpha|SFDbeta|VMA13	ATPase, H+ transporting, lysosomal V1 subunit H	protein-coding	0.023014	0.565282	0.0883733	0.989806	0.0143023	0.992143	0.19595	0.73556	0.121879	0.775834	53.2253	36.685	32.8701	29.3058	17.7615	29.5369	47.6885	34.4963	47.2892	46.1135	26.6929	22.2196	26.6523	30.1482	60.5874	43.2469	39.9267	37.0053	34.8017	20.6355	32.6454	42.7432	56.9322	55.7146
65	chr1	5128644	5128999	intron (NM_133826, intron 9 of 13)	MTD|LTR|ERVL-MaLR	45735	NM_001310442	108664	Mm.27082	NM_133826	ENSMUSG00000033793	Atp6v1h	0710001F19Rik|AU022349|CGI-11|SFD|SFDalpha|SFDbeta|VMA13	ATPase, H+ transporting, lysosomal V1 subunit H	protein-coding	0.002817	0.432584	0.0953196	0.993169	-0.228311	0.902839	0.187005	0.882589	-0.136626	0.873561	22.4396	36.4051	25.5111	26.4755	24.9606	49.3126	20.7645	51.33	34.9338	17.4971	23.0187	45.9869	33.7095	11.1603	26.2732	49.7256	48.5932	23.4019	23.7013	50.6637	42.5799	12.6706	25.5509	21.8691
66	chr1	5134024	5134539	intron (NM_133826, intron 10 of 13)	RLTR24B_MM|LTR|ERV1	51195	NM_001310442	108664	Mm.27082	NM_133826	ENSMUSG00000033793	Atp6v1h	0710001F19Rik|AU022349|CGI-11|SFD|SFDalpha|SFDbeta|VMA13	ATPase, H+ transporting, lysosomal V1 subunit H	protein-coding	0	0.377907	0.225216	0.979178	0.0908472	0.968416	0.687826	0.417899	0.553457	0.351684	29.0026	25.0948	25.401	23.7251	10.3235	15.451	8.17907	37.152	30.648	28.6452	15.8673	23.7748	38.0236	34.6187	29.4299	25.7077	33.4963	42.345	42.0115	38.0984	32.0195	61.1385	65.6477	16.7498
67	chr1	5159728	5160216	intron (NM_133826, intron 13 of 13)	intron (NM_133826, intron 13 of 13)	76886	NM_001310442	108664	Mm.27082	NM_133826	ENSMUSG00000033793	Atp6v1h	0710001F19Rik|AU022349|CGI-11|SFD|SFDalpha|SFDbeta|VMA13	ATPase, H+ transporting, lysosomal V1 subunit H	protein-coding	0	0.441718	-0.152827	0.986404	0.0199929	0.993202	0.134225	0.905374	0.307045	0.608822	30.6073	26.4833	22.6824	28.8897	43.5788	42.3952	24.8158	28.0054	32.3437	42.9585	21.7688	33.4536	20.0637	14.2077	50.1709	48.834	41.5878	46.8159	19.7048	23.4537	33.791	29.4954	33.795	56.5649
68	chr1	5176967	5177875	Intergenic	B4A|SINE|B4	94335	NM_001310442	108664	Mm.27082	NM_133826	ENSMUSG00000033793	Atp6v1h	0710001F19Rik|AU022349|CGI-11|SFD|SFDalpha|SFDbeta|VMA13	ATPase, H+ transporting, lysosomal V1 subunit H	protein-coding	0.004405	0.382838	0.214732	0.934468	-0.0928404	0.932493	0.268903	0.58659	-0.0386696	0.938618	48.2525	61.1194	56.5197	61.0715	88.8055	54.3337	56.248	83.2841	68.9109	92.3514	51.2978	86.9008	65.8969	111.265	74.4722	70.9603	49.1725	77.7702	63.5416	84.634	65.0762	56.4733	61.7541	49.4009
69	chr1	5183405	5183950	Intergenic	Intergenic	100591	NM_001310442	108664	Mm.27082	NM_133826	ENSMUSG00000033793	Atp6v1h	0710001F19Rik|AU022349|CGI-11|SFD|SFDalpha|SFDbeta|VMA13	ATPase, H+ transporting, lysosomal V1 subunit H	protein-coding	0.012844	0.479853	-0.214127	0.945361	0.24848	0.740766	-0.0736306	0.92553	0.388976	0.255404	56.6394	51.6116	51.6984	50.0119	60.1574	75.9224	39.6103	43.4657	58.9562	65.534	35.9853	44.9322	49.9036	43.6175	55.6197	61.5411	48.4097	51.4467	61.7539	42.0015	65.5567	62.7251	62.034	52.2318
70	chr1	5220609	5221262	Intergenic	Lx9|LINE|L1	137849	NM_001310442	108664	Mm.27082	NM_133826	ENSMUSG00000033793	Atp6v1h	0710001F19Rik|AU022349|CGI-11|SFD|SFDalpha|SFDbeta|VMA13	ATPase, H+ transporting, lysosomal V1 subunit H	protein-coding	0.004594	0.406728	-0.180019	0.958397	0.0393642	0.977731	0.0160957	0.984491	0.235479	0.498545	57.946	83.8227	52.3939	87.7988	85.4892	92.6112	74.1815	76.7395	58.7012	68.9637	57.5645	64.5848	68.306	56.1222	124.979	60.8244	68.3746	62.0214	88.355	82.6292	79.9669	68.8829	73.2415	71.3342
71	chr1	5228794	5229124	Intergenic	Intergenic	145873	NM_001310442	108664	Mm.27082	NM_133826	ENSMUSG00000033793	Atp6v1h	0710001F19Rik|AU022349|CGI-11|SFD|SFDalpha|SFDbeta|VMA13	ATPase, H+ transporting, lysosomal V1 subunit H	protein-coding	0.006061	0.486405	-0.0607068	0.996296	-0.19823	0.904908	0.402336	0.650229	0.264813	0.691667	39.2268	34.5557	18.2959	39.8737	37.5922	24.1129	43.0795	35.8921	18.7901	28.234	17.3338	45.3482	36.2633	45.0218	24.7307	40.1195	39.9747	47.2028	29.1393	69.3661	58.298	38.1653	39.9805	36.5958
72	chr1	5232887	5233267	Intergenic	Intergenic	149991	NM_001310442	108664	Mm.27082	NM_133826	ENSMUSG00000033793	Atp6v1h	0710001F19Rik|AU022349|CGI-11|SFD|SFDalpha|SFDbeta|VMA13	ATPase, H+ transporting, lysosomal V1 subunit H	protein-coding	0.002632	0.472441	-0.279206	0.97173	-0.212457	0.906114	0.469807	0.615676	0.536557	0.400591	31.445	46.0136	23.8328	17.3136	27.9822	29.3162	18.0128	35.9648	25.2183	42.9083	17.2035	17.9006	20.0402	54.7371	33.749	65.0359	72.1	24.5951	25.3052	25.8167	25.3136	16.5718	13.02	56.751
73	chr1	5243011	5243823	Intergenic	Lx5c|LINE|L1	160331	NM_001310442	108664	Mm.27082	NM_133826	ENSMUSG00000033793	Atp6v1h	0710001F19Rik|AU022349|CGI-11|SFD|SFDalpha|SFDbeta|VMA13	ATPase, H+ transporting, lysosomal V1 subunit H	protein-coding	0.007389	0.484625	-0.175465	0.927939	0.210198	0.645359	0.0857725	0.863644	0.471436	0.0399371	100.557	132.946	141.275	137.741	104.761	148.954	122.554	83.032	118.711	136.737	90.5725	113.929	121.92	111.002	130.658	103.263	163.708	141.957	152.47	134.912	143.848	142.918	198.026	186.971
74	chr1	5249098	5249852	Intergenic	Intergenic	166389	NM_001310442	108664	Mm.27082	NM_133826	ENSMUSG00000033793	Atp6v1h	0710001F19Rik|AU022349|CGI-11|SFD|SFDalpha|SFDbeta|VMA13	ATPase, H+ transporting, lysosomal V1 subunit H	protein-coding	0.003979	0.407947	0.320563	0.909171	-0.0255594	0.987826	0.442488	0.462837	0.096366	0.86581	14.527	40.3302	24.0224	43.6284	30.5553	35.8815	23.7426	43.5012	48.5952	48.3985	23.843	46.912	49.0564	42.0363	49.4801	59.7004	39.0285	48.2044	38.2598	23.8536	40.0951	42.9522	57.9625	45.7621
75	chr1	5279253	5279797	Intergenic	Intergenic	196439	NM_001310442	108664	Mm.27082	NM_133826	ENSMUSG00000033793	Atp6v1h	0710001F19Rik|AU022349|CGI-11|SFD|SFDalpha|SFDbeta|VMA13	ATPase, H+ transporting, lysosomal V1 subunit H	protein-coding	0.005515	0.427523	-0.223833	0.963333	-0.472313	0.458772	0.298873	0.65508	0.0503926	0.941313	49.4218	44.7191	33.2958	32.8267	39.0928	49.7328	21.2934	45.2204	32.1228	38.5363	36.0514	45.0148	37.9964	43.6977	77.1535	56.7868	70.8827	36.2698	22.0955	51.0955	47.9948	39.6887	37.8952	34.8852
76	chr1	5297199	5298210	Intergenic	L1MDa|LINE|L1	214618	NM_001310442	108664	Mm.27082	NM_133826	ENSMUSG00000033793	Atp6v1h	0710001F19Rik|AU022349|CGI-11|SFD|SFDalpha|SFDbeta|VMA13	ATPase, H+ transporting, lysosomal V1 subunit H	protein-coding	0.004946	0.390316	0.182082	0.965885	0.308642	0.620766	0.360778	0.491364	0.487339	0.136831	33.4874	24.8145	36.827	23.2413	28.9232	17.3155	29.6855	38.7514	31.224	28.4156	29.9062	37.6781	30.1297	33.3099	57.6595	37.5401	28.1036	27.7334	24.9673	33.9626	43.4949	43.6013	66.0658	36.6889
77	chr1	5315462	5316528	Intergenic	Intergenic	232909	NM_001310442	108664	Mm.27082	NM_133826	ENSMUSG00000033793	Atp6v1h	0710001F19Rik|AU022349|CGI-11|SFD|SFDalpha|SFDbeta|VMA13	ATPase, H+ transporting, lysosomal V1 subunit H	protein-coding	0.002814	0.400187	0.252798	0.877078	0.0701139	0.947522	0.284415	0.506548	0.101731	0.785398	58.8487	53.4868	47.1985	64.3632	59.8493	49.2663	48.405	58.9741	71.3884	80.8484	55.1932	81.6779	71.438	69.6867	48.1224	78.6584	52.3553	91.5716	63.1442	65.9545	72.189	67.513	93.5989	84.1576
78	chr1	5344944	5345328	Intergenic	RLTR44-int|LTR|ERVK	-243357	NM_001204371	18387	Mm.7977	NM_011011	ENSMUSG00000025905	Oprk1	K-OR-1|KOR|KOR-1|MSL-1|Oprk2|R21	opioid receptor, kappa 1	protein-coding	0.007812	0.405195	0.130078	0.989806	0.0981958	0.959143	0.17103	0.868037	0.139148	0.832228	23.3381	51.4736	20.964	51.3997	36.921	37.2996	35.6503	21.3541	38.1674	56.6151	31.9205	28.3426	65.1606	41.27	24.2891	36.7762	29.0681	62.1995	50.0832	46.8376	50.0999	30.4556	32.2109	38.1887
79	chr1	5379215	5379504	Intergenic	Intergenic	-209134	NM_001204371	18387	Mm.7977	NM_011011	ENSMUSG00000025905	Oprk1	K-OR-1|KOR|KOR-1|MSL-1|Oprk2|R21	opioid receptor, kappa 1	protein-coding	0.010381	0.344828	-0.107083	0.993169	-0.0311626	0.991317	0.189187	0.895358	0.265108	0.761184	24.1187	28.9359	45.2648	45.5305	42.9254	27.5337	12.7533	72.5103	42.9117	24.1797	28.2756	37.6594	18.8218	37.6999	16.1367	61.0816	17.5561	28.7463	20.7958	62.234	90.3432	46.6926	54.2124	26.8635
80	chr1	5382326	5382959	Intergenic	Intergenic	-205851	NM_001204371	18387	Mm.7977	NM_011011	ENSMUSG00000025905	Oprk1	K-OR-1|KOR|KOR-1|MSL-1|Oprk2|R21	opioid receptor, kappa 1	protein-coding	0.00316	0.381703	-0.0282225	0.997111	0.0867801	0.955221	0.283134	0.669636	0.398136	0.338808	64.4961	54.0444	52.4597	66.8161	51.7943	42.7404	43.2534	67.6494	83.7096	55.1969	20.6551	49.4317	61.871	43.8127	57.0966	57.1687	60.9165	65.6216	62.6633	92.989	110.715	41.2144	89.8852	92.6664
81	chr1	5463094	5463975	Intergenic	L1_Mur2|LINE|L1	-124959	NM_001204371	18387	Mm.7977	NM_011011	ENSMUSG00000025905	Oprk1	K-OR-1|KOR|KOR-1|MSL-1|Oprk2|R21	opioid receptor, kappa 1	protein-coding	0.003405	0.395692	0.298794	0.900783	0.11682	0.92387	0.100095	0.901625	-0.0818787	0.876638	32.7775	40.5568	51.3987	58.6758	57.3301	55.9988	35.2612	39.2986	69.1033	90.7751	50.0873	66.4009	70.3861	76.4502	42.3473	61.1128	34.5542	43.613	45.0237	50.1096	65.5109	66.373	39.3112	65.6018
82	chr1	5588425	5588772	5' UTR (NM_001318735, exon 1 of 4)	5' UTR (NM_001318735, exon 1 of 4)	105	NM_001318735	18387	Mm.7977	NM_011011	ENSMUSG00000025905	Oprk1	K-OR-1|KOR|KOR-1|MSL-1|Oprk2|R21	opioid receptor, kappa 1	protein-coding	0.023055	0.583333	-0.766106	0.694895	-0.0392884	0.987603	0.0838089	0.955059	0.810626	0.207521	48.7835	46.0079	26.0993	13.5429	28.0897	9.17263	12.139	31.508	19.4941	13.4254	7.06483	27.4442	18.8109	31.3985	30.2388	22.8924	29.2433	44.8903	17.3198	28.2719	43.5615	28.5179	42.7746	44.7466
83	chr1	5750456	5750902	Intergenic	Intergenic	162186	NM_001318735	18387	Mm.7977	NM_011011	ENSMUSG00000025905	Oprk1	K-OR-1|KOR|KOR-1|MSL-1|Oprk2|R21	opioid receptor, kappa 1	protein-coding	0.002242	0.431767	0.123294	0.99034	-0.208703	0.883965	0.520378	0.471733	0.188381	0.767492	17.8611	23.8636	38.3557	37.9324	45.6959	53.5241	23.6111	16.3427	48.0286	40.0404	34.812	73.2079	36.5885	42.1953	67.9658	37.6008	43.2289	65.1949	35.0357	65.9888	49.2975	38.3242	49.9196	32.88
84	chr1	5780837	5781263	Intergenic	Intergenic	136348	NM_010342	226304	Mm.291110	NM_010342	ENSMUSG00000033774	Npbwr1	Gpr7|Nbpwr1	neuropeptides B/W receptor 1	protein-coding	0	0.358314	0.605277	0.790505	0.0153924	0.995988	0.363368	0.725035	-0.226517	0.748522	4.67492	17.8457	25.9835	30.8881	27.0407	29.8864	29.6635	19.2488	26.465	34.6298	30.6917	25.5483	68.9513	16.2755	21.8944	35.2223	40.4944	21.9393	33.859	15.3526	38.709	25.3411	21.2925	36.4485
85	chr1	5827672	5827994	Intergenic	Intergenic	89565	NM_010342	226304	Mm.291110	NM_010342	ENSMUSG00000033774	Npbwr1	Gpr7|Nbpwr1	neuropeptides B/W receptor 1	protein-coding	0.009317	0.414861	0.0912896	0.991733	-0.161832	0.913985	0.147049	0.88119	-0.106072	0.871982	18.5545	59.0237	71.8766	46.7021	68.7968	39.5391	47.4202	62.2496	59.5215	36.1694	63.4445	46.4749	67.5713	73.8246	39.828	49.3395	59.876	74.1758	78.391	35.5447	38.4084	58.6702	51.2173	34.8261
86	chr1	5829525	5829976	Intergenic	Intergenic	87648	NM_010342	226304	Mm.291110	NM_010342	ENSMUSG00000033774	Npbwr1	Gpr7|Nbpwr1	neuropeptides B/W receptor 1	protein-coding	0.013304	0.360619	0.229106	0.974467	-0.0438141	0.985354	0.135101	0.910254	-0.137819	0.850738	13.2473	33.7129	26.7744	29.1759	43.2245	14.1149	26.8517	40.4039	28.7476	39.5965	21.7428	48.2642	24.1219	21.9619	33.6062	21.5276	31.4997	29.9335	26.6518	43.5048	39.6102	17.9523	23.7689	42.0788
87	chr1	5836033	5836379	Intergenic	Lx6|LINE|L1	81192	NM_010342	226304	Mm.291110	NM_010342	ENSMUSG00000033774	Npbwr1	Gpr7|Nbpwr1	neuropeptides B/W receptor 1	protein-coding	0	0.322767	-0.302718	0.961589	-0.04025	0.986133	0.218718	0.834285	0.481185	0.400483	25.9012	30.7606	31.9913	62.4775	74.2687	32.197	24.3481	21.0661	27.6964	22.4403	25.9792	66.8428	62.8843	74.4291	16.8479	22.9586	43.9917	51.0227	45.1617	80.3352	71.4885	36.4004	59.5808	57.3415
88	chr1	5904764	5905236	Intergenic	Intergenic	12398	NM_010342	226304	Mm.291110	NM_010342	ENSMUSG00000033774	Npbwr1	Gpr7|Nbpwr1	neuropeptides B/W receptor 1	protein-coding	0.006356	0.372093	0.141834	0.983652	-0.220618	0.855061	0.307242	0.677012	-0.0552103	0.936905	25.3159	37.0449	40.5067	37.8341	52.5654	37.0889	20.0794	32.8153	40.6058	59.2197	34.6257	54.7637	59.9266	46.1664	44.4613	54.2294	40.8476	63.8038	33.1058	51.9616	43.6706	19.0595	34.9406	47.5169
89	chr1	5915254	5916099	3' UTR (NM_010342, exon 1 of 1)	3' UTR (NM_010342, exon 1 of 1)	1722	NM_010342	226304	Mm.291110	NM_010342	ENSMUSG00000033774	Npbwr1	Gpr7|Nbpwr1	neuropeptides B/W receptor 1	protein-coding	0.013018	0.484634	0.0512102	0.993169	-0.132931	0.879272	0.200452	0.689777	0.0163105	0.974183	56.5637	89.9675	77.4055	58.951	69.2104	54.6178	52.3412	73.3199	75.3829	78.103	68.6612	82.1098	73.3848	72.6743	108.999	76.2508	78.057	92.1711	54.0542	52.2444	92.6954	83.0409	89.7788	60.2299
90	chr1	5916863	5917903	promoter-TSS (NM_010342)	promoter-TSS (NM_010342)	15	NM_010342	226304	Mm.291110	NM_010342	ENSMUSG00000033774	Npbwr1	Gpr7|Nbpwr1	neuropeptides B/W receptor 1	protein-coding	0.051923	0.559078	-0.256692	0.900783	-0.0637951	0.957688	0.191436	0.721325	0.384334	0.22052	62.2348	44.5901	44.5082	36.1492	53.6774	33.6653	30.8829	39.4229	49.8661	55.2464	31.4294	24.8543	46.0265	47.6192	61.6569	69.592	78.057	40.9393	35.8287	42.4486	47.5674	52.7656	73.7381	53.9135
91	chr1	6064216	6064549	Intergenic	L1MD|LINE|L1	-146984	NM_010342	226304	Mm.291110	NM_010342	ENSMUSG00000033774	Npbwr1	Gpr7|Nbpwr1	neuropeptides B/W receptor 1	protein-coding	0.009009	0.329341	0.121763	0.992094	0.134413	0.954834	0.190615	0.885387	0.203266	0.800445	11.961	27.3955	42.3057	22.5797	42.5755	9.55826	30.0421	13.6803	37.2417	25.648	31.9014	28.598	32.6696	35.693	17.5056	26.5054	33.52	34.3035	25.2672	19.6403	53.6462	21.6123	22.2864	46.6279
92	chr1	6076130	6076779	Intergenic	Intergenic	-138208	NM_009826	12421	Mm.293811	NM_009826	ENSMUSG00000025907	Rb1cc1	2900055E04Rik|5930404L04Rik|Cc1|FIP200|LaXp180	RB1-inducible coiled-coil 1	protein-coding	0.009245	0.389231	-0.180154	0.974668	0.316799	0.699931	0.203664	0.792967	0.700616	0.0736169	27.6173	28.1131	26.3584	44.8941	40.9601	31.8781	21.0936	40.712	26.0572	26.3199	25.1823	31.4433	40.2304	44.2587	30.5391	44.8795	39.0886	25.6015	27.7811	47.8676	48.6993	26.3368	57.1756	67.7864
93	chr1	6090121	6090343	Intergenic	RMER19B|LTR|ERVK	-124430	NM_009826	12421	Mm.293811	NM_009826	ENSMUSG00000025907	Rb1cc1	2900055E04Rik|5930404L04Rik|Cc1|FIP200|LaXp180	RB1-inducible coiled-coil 1	protein-coding	0.022523	0.44843	-0.878138	0.515181	-0.260383	0.856573	0.637479	0.412545	1.25523	0.0206642	67.2809	65.0643	36.2621	76.2064	51.8889	28.6748	28.4609	20.5204	35.5489	13.9898	40.4902	24.5126	49.0044	75.8476	147.047	47.7097	82.2763	84.1996	70.3871	73.6512	117.609	56.7322	89.1458	112.684
94	chr1	6093985	6094844	Intergenic	Intergenic	-120248	NM_009826	12421	Mm.293811	NM_009826	ENSMUSG00000025907	Rb1cc1	2900055E04Rik|5930404L04Rik|Cc1|FIP200|LaXp180	RB1-inducible coiled-coil 1	protein-coding	0.003492	0.415116	0.0274665	0.996296	0.160941	0.789678	0.0807766	0.881163	0.214251	0.429028	92.7364	137.177	94.8871	98.474	114.502	105.603	90.7172	117.733	138.465	132.871	76.1039	106.112	108.916	92.2449	153.369	106.861	99.2296	126.936	107.746	108.496	118.38	96.3494	132.473	134.564
95	chr1	6102301	6103011	Intergenic	Intergenic	-112006	NM_009826	12421	Mm.293811	NM_009826	ENSMUSG00000025907	Rb1cc1	2900055E04Rik|5930404L04Rik|Cc1|FIP200|LaXp180	RB1-inducible coiled-coil 1	protein-coding	0.005634	0.390999	0.151366	0.983652	0.00612712	0.997751	0.570643	0.380141	0.425404	0.36156	8.41485	27.8392	18.4247	35.7419	22.4646	24.6563	26.6972	34.6478	15.085	31.7136	21.8678	19.1612	30.645	41.8513	24.6312	29.8354	37.1595	43.8786	33.859	25.3319	34.8381	34.2105	22.0667	53.4579
96	chr1	6134972	6135519	Intergenic	Intergenic	-79417	NM_009826	12421	Mm.293811	NM_009826	ENSMUSG00000025907	Rb1cc1	2900055E04Rik|5930404L04Rik|Cc1|FIP200|LaXp180	RB1-inducible coiled-coil 1	protein-coding	0.009141	0.403285	0.11483	0.986286	-0.0328849	0.984849	0.214092	0.755805	0.0663764	0.909006	38.2283	98.6764	42.3113	92.7852	80.9966	66.9166	61.6047	81.6166	70.0765	112.136	58.2623	67.1519	95.4645	83.2945	117.227	117.792	74.2041	74.0402	57.1332	71.7392	62.8048	77.2974	128.137	66.2337
97	chr1	6152581	6152849	Intergenic	Intergenic	-61947	NM_009826	12421	Mm.293811	NM_009826	ENSMUSG00000025907	Rb1cc1	2900055E04Rik|5930404L04Rik|Cc1|FIP200|LaXp180	RB1-inducible coiled-coil 1	protein-coding	0.003731	0.453532	-0.0591722	0.995289	-0.0447771	0.983042	0.34046	0.649025	0.354855	0.478396	48.3016	76.5899	33.7927	56.1122	76.0461	89.0737	43.2224	44.1955	48.3776	81.1202	70.1299	55.8392	77.1271	66.5248	87.0056	69.1613	56.7952	96.8714	62.7908	79.3125	123.06	43.6378	116.921	54.7181
98	chr1	6214178	6215753	intron (NM_009826, intron 1 of 23)	CpG	303	NM_009826	12421	Mm.293811	NM_009826	ENSMUSG00000025907	Rb1cc1	2900055E04Rik|5930404L04Rik|Cc1|FIP200|LaXp180	RB1-inducible coiled-coil 1	protein-coding	0.079365	0.616751	0.0192883	0.995644	0.310991	0.029224	-0.101097	0.7136	0.190605	0.22977	237.085	195.969	198.699	151.574	179.471	172.786	244.71	216.352	206.155	208.036	138.529	180.529	169.919	195.581	200.605	189.976	174.6	183.297	135.081	160.91	167.518	231.899	239.788	211.409
99	chr1	6224179	6224424	intron (NM_009826, intron 1 of 23)	ORR1D1|LTR|ERVL-MaLR	9639	NM_009826	12421	Mm.293811	NM_009826	ENSMUSG00000025907	Rb1cc1	2900055E04Rik|5930404L04Rik|Cc1|FIP200|LaXp180	RB1-inducible coiled-coil 1	protein-coding	0.004082	0.414634	0.180553	0.97173	0.0607223	0.970009	0.24777	0.71539	0.12794	0.802393	101.608	102.398	49.2868	130.432	115.736	110.427	66.6218	111.564	105.838	164.795	110.067	77.7398	164.295	101.069	118.967	111.68	91.1196	156.829	107.934	113.453	168.265	157.891	141.36	112.668
100	chr1	6225486	6226350	intron (NM_009826, intron 1 of 23)	intron (NM_009826, intron 1 of 23)	11256	NM_009826	12421	Mm.293811	NM_009826	ENSMUSG00000025907	Rb1cc1	2900055E04Rik|5930404L04Rik|Cc1|FIP200|LaXp180	RB1-inducible coiled-coil 1	protein-coding	0.00463	0.402312	-0.484189	0.712388	0.303235	0.737104	-0.290342	0.668865	0.497082	0.230373	36.8799	38.7152	44.2573	41.3373	33.8442	25.7874	37.1738	35.8538	25.445	32.3515	16.0785	18.8951	25.1828	27.5133	18.8915	38.8194	64.5958	22.8365	22.2592	20.8167	27.038	41.6486	33.4039	29.9519
101	chr1	6234940	6235209	intron (NM_009826, intron 5 of 23)	intron (NM_009826, intron 5 of 23)	20412	NM_009826	12421	Mm.293811	NM_009826	ENSMUSG00000025907	Rb1cc1	2900055E04Rik|5930404L04Rik|Cc1|FIP200|LaXp180	RB1-inducible coiled-coil 1	protein-coding	0.022305	0.455556	-0.0402593	0.997177	-0.250745	0.892612	0.368478	0.731997	0.157993	0.858479	18.5085	19.7828	18.7039	69.8795	62.5872	47.3294	25.4456	37.2572	23.0511	43.2957	30.3779	45.5168	56.6192	69.9596	43.3411	78.7476	11.3168	50.1859	49.1522	36.4697	40.8675	43.4756	21.458	38.481
102	chr1	6271950	6272542	intron (NM_009826, intron 22 of 23)	intron (NM_009826, intron 22 of 23)	57584	NM_009826	12421	Mm.293811	NM_009826	ENSMUSG00000025907	Rb1cc1	2900055E04Rik|5930404L04Rik|Cc1|FIP200|LaXp180	RB1-inducible coiled-coil 1	protein-coding	0.006757	0.391231	-0.0467236	0.993681	0.0105699	0.995183	0.064362	0.934459	0.121655	0.783877	65.5989	89.8915	59.4924	61.9177	85.3173	75.2713	67.5947	72.3345	76.1762	86.5621	44.1711	82.7299	77.182	81.9823	108.316	74.5464	63.4213	84.1996	54.8207	80.0957	67.3157	66.8629	130.933	53.9135
103	chr1	6283088	6283401	Intergenic	Intergenic	68582	NM_009826	12421	Mm.293811	NM_009826	ENSMUSG00000025907	Rb1cc1	2900055E04Rik|5930404L04Rik|Cc1|FIP200|LaXp180	RB1-inducible coiled-coil 1	protein-coding	0.00639	0.378981	-0.109724	0.993169	-0.0625394	0.983485	0.0101538	0.995181	0.0573387	0.956507	60.4453	29.146	25.7194	21.0197	45.296	45.7606	42.0549	29.1089	41.4223	34.7288	15.6645	65.1971	20.8543	28.4803	14.8994	78.9573	29.1779	26.5421	30.7219	62.6859	30.7322	20.1191	65.8625	38.5834
104	chr1	6306673	6307130	Intergenic	Intergenic	-52430	NM_001195732	620393	Mm.388992	NM_001195732	ENSMUSG00000087247	Alkal1	EG620393|Fam150a	ALK and LTK ligand 1	protein-coding	0.002188	0.434498	0.0452514	0.996296	-0.0766533	0.963958	0.52332	0.401709	0.401415	0.375412	28.3257	33.2702	19.8172	49.3591	54.2908	52.2358	34.5642	25.9177	56.7404	44.1736	33.9741	23.8153	49.9909	62.8532	71.4322	34.7644	42.1884	61.3533	44.7132	71.5561	63.1456	41.3388	63.1531	43.4139
105	chr1	6320338	6321002	Intergenic	Intergenic	-38661	NM_001195732	620393	Mm.388992	NM_001195732	ENSMUSG00000087247	Alkal1	EG620393|Fam150a	ALK and LTK ligand 1	protein-coding	0.004518	0.396992	-0.124532	0.968303	-0.247165	0.573677	0.2063	0.599121	0.0836668	0.806855	122.97	112.202	71.2271	120.316	93.4145	86.2835	77.7104	111.144	89.9889	109.917	83.6856	86.0524	98.304	122.318	107.106	132.926	97.8064	128.244	114.045	125.584	111.755	92.1287	99.3492	80.5454
106	chr1	6330556	6331041	Intergenic	Intergenic	-28533	NM_001195732	620393	Mm.388992	NM_001195732	ENSMUSG00000087247	Alkal1	EG620393|Fam150a	ALK and LTK ligand 1	protein-coding	0.002062	0.347737	-0.154045	0.981598	-0.083491	0.963356	0.00792127	0.994906	0.0784749	0.90801	24.6373	81.5087	29.047	38.7579	43.8484	39.3761	30.3975	39.45	46.491	57.6324	32.0127	39.2706	35.8894	53.0979	62.5005	34.5772	52.3063	47.1055	37.1751	23.5988	39.6667	33.3876	35.7043	58.6934
107	chr1	6359277	6359530	promoter-TSS (NM_001195732)	promoter-TSS (NM_001195732)	72	NM_001195732	620393	Mm.388992	NM_001195732	ENSMUSG00000087247	Alkal1	EG620393|Fam150a	ALK and LTK ligand 1	protein-coding	0.055336	0.669291	-0.0191761	0.998199	-0.137485	0.957065	0.417476	0.72038	0.299167	0.72126	23.6148	33.0533	19.8868	26.0046	42.0286	31.4516	33.2982	21.6073	40.1054	24.5513	16.1495	37.6408	34.3999	50.8942	9.2164	48.8412	76.2059	32.8367	33.2568	45.2387	16.2945	42.6693	26.0743	51.1432
108	chr1	6361837	6362320	intron (NM_001195732, intron 1 of 4)	MER21B|LTR|ERVL	2747	NM_001195732	620393	Mm.388992	NM_001195732	ENSMUSG00000087247	Alkal1	EG620393|Fam150a	ALK and LTK ligand 1	protein-coding	0.004141	0.427686	-0.0637265	0.994569	-0.0909218	0.961764	0.127212	0.902343	0.100017	0.885798	26.8009	55.0888	39.5842	31.1347	42.1954	36.2442	31.6135	33.9543	39.681	33.7581	38.9126	28.1666	56.3094	47.1657	53.104	43.8574	33.6146	47.3005	14.9316	50.7782	51.2112	37.2509	13.6579	51.7926
109	chr1	6382456	6383639	intron (NM_001195732, intron 1 of 4)	CpG	23716	NM_001195732	620393	Mm.388992	NM_001195732	ENSMUSG00000087247	Alkal1	EG620393|Fam150a	ALK and LTK ligand 1	protein-coding	0.049873	0.521959	-0.172992	0.959172	0.119914	0.895667	0.106878	0.863553	0.399785	0.178595	42.0861	75.1871	56.1403	57.9976	52.4321	45.7391	68.097	56.9924	53.3684	54.4752	29.0118	50.5999	42.302	60.2828	105.451	52.9727	58.3283	52.6692	46.7386	38.6996	66.211	53.2314	86.433	86.0428
110	chr1	6398464	6398927	Intergenic	MIR|SINE|MIR	39364	NM_001195732	620393	Mm.388992	NM_001195732	ENSMUSG00000087247	Alkal1	EG620393|Fam150a	ALK and LTK ligand 1	protein-coding	0	0.362069	0.0610885	0.996296	-0.410532	0.685781	0.872807	0.231726	0.401186	0.496759	10.7533	16.4196	28.2539	32.4796	42.1042	20.6236	28.4302	25.5819	30.4376	6.70787	22.9442	29.3833	35.2451	27.8105	50.3618	34.3139	30.6833	42.615	77.8831	56.503	56.3914	42.7461	30.2768	44.7144
111	chr1	6406143	6406857	Intergenic	Intergenic	47169	NM_001195732	620393	Mm.388992	NM_001195732	ENSMUSG00000087247	Alkal1	EG620393|Fam150a	ALK and LTK ligand 1	protein-coding	0.014006	0.422378	0.16343	0.961743	0.216363	0.738553	0.0754173	0.910543	0.12835	0.72465	51.6009	63.8845	73.2859	57.9197	73.2214	84.6991	82.5925	72.7355	76.5816	70.6839	49.213	91.4586	83.8017	63.8124	70.2138	75.4067	79.5875	75.6302	52.1875	80.1499	65.4366	54.1782	92.392	114.774
112	chr1	6409841	6410503	Intergenic	Intergenic	50841	NM_001195732	620393	Mm.388992	NM_001195732	ENSMUSG00000087247	Alkal1	EG620393|Fam150a	ALK and LTK ligand 1	protein-coding	0.013595	0.466063	-0.100089	0.986404	0.248688	0.737184	-0.0466546	0.956075	0.302122	0.392267	42.1166	52.8253	33.4411	56.7903	56.218	50.4841	41.3587	53.6755	50.2395	37.5316	28.3909	61.6517	52.5872	47.8782	47.5508	38.665	64.3794	43.9228	47.2083	44.4577	43.5914	51.6393	57.2984	56.0309
113	chr1	6440957	6441955	Intergenic	CpG	-45775	NM_001244693	240690	Mm.234612	NM_173868	ENSMUSG00000033740	St18	AV348974|Myt3|NZF-3|Nzf3|mKIAA0535	suppression of tumorigenicity 18	protein-coding	0.069138	0.60961	0.016125	0.997885	-0.107409	0.912338	0.163974	0.766579	0.0404392	0.933047	46.8944	58.6546	34.2818	44.2629	53.2727	44.6499	49.0652	53.8631	49.1405	49.0135	32.7521	58.6164	49.0535	64.5102	71.2609	47.7575	38.6374	43.7028	44.563	73.725	45.4384	59.4933	54.5326	63.0971
114	chr1	6483045	6484195	Intergenic	Intergenic	-3611	NM_001244693	240690	Mm.234612	NM_173868	ENSMUSG00000033740	St18	AV348974|Myt3|NZF-3|Nzf3|mKIAA0535	suppression of tumorigenicity 18	protein-coding	0.008696	0.431798	0.00779213	0.997885	0.0273376	0.971739	0.203607	0.451818	0.223152	0.233993	150.662	179.81	154.878	157.736	190.319	168.832	149.717	153.7	159.308	188.37	139.273	199.927	196.768	224.796	179.443	207.226	164.123	196.856	166.189	220.377	182.824	209.648	220.849	215.279
115	chr1	6523490	6523922	intron (NM_001244693, intron 2 of 22)	intron (NM_001244693, intron 2 of 22)	36475	NM_001244692	240690	Mm.234612	NM_173868	ENSMUSG00000033740	St18	AV348974|Myt3|NZF-3|Nzf3|mKIAA0535	suppression of tumorigenicity 18	protein-coding	0.009259	0.401848	0.297054	0.964868	0.454344	0.674796	0.284334	0.795293	0.441623	0.440181	11.525	24.6369	20.964	26.1078	20.5116	18.4196	25.5951	14.7633	43.0607	21.5677	15.1327	31.4918	22.6645	29.8061	21.5903	30.6469	16.4426	14.4231	30.6064	34.0637	25.4476	27.0716	40.0847	41.9327
116	chr1	6540236	6540916	intron (NM_001244693, intron 2 of 22)	intron (NM_001244693, intron 2 of 22)	53345	NM_001244692	240690	Mm.234612	NM_173868	ENSMUSG00000033740	St18	AV348974|Myt3|NZF-3|Nzf3|mKIAA0535	suppression of tumorigenicity 18	protein-coding	0.001471	0.320117	-0.295471	0.943036	-0.36466	0.698254	0.241157	0.769614	0.171967	0.783394	19.0365	36.8933	26.6366	26.2613	48.2144	23.4037	25.5521	33.4966	20.7244	14.8436	21.6308	32.0105	27.1974	30.5884	60.0083	24.6617	31.3376	24.4344	28.2822	48.0899	46.4792	13.2296	38.8046	24.1025
117	chr1	6594580	6594935	intron (NM_001244693, intron 2 of 22)	intron (NM_001244693, intron 2 of 22)	107526	NM_001244692	240690	Mm.234612	NM_173868	ENSMUSG00000033740	St18	AV348974|Myt3|NZF-3|Nzf3|mKIAA0535	suppression of tumorigenicity 18	protein-coding	0.005634	0.418539	-0.273263	0.965511	0.352076	0.769839	-0.0778777	0.951995	0.547462	0.305364	44.8792	42.8296	53.8568	26.4755	42.4331	22.4148	38.5626	43.6305	30.1701	26.2457	43.7356	26.8257	18.387	13.9504	59.1148	29.8354	40.018	35.1029	40.6308	50.6637	34.8381	35.4776	69.6844	38.8784
118	chr1	6656931	6657788	intron (NM_001244693, intron 2 of 22)	intron (NM_001244693, intron 2 of 22)	-72692	NR_045189	240690	Mm.234612	NM_173868	ENSMUSG00000033740	St18	AV348974|Myt3|NZF-3|Nzf3|mKIAA0535	suppression of tumorigenicity 18	protein-coding	0.008168	0.378788	0.224392	0.931827	-0.0966068	0.929776	0.325326	0.498676	0.00432666	0.993827	48.8002	44.3539	42.2705	65.8025	59.9696	57.5671	43.6213	99.9348	46.0435	68.8555	45.7689	58.7357	64.7407	65.8779	78.904	52.5252	43.8103	77.5514	82.7512	70.5917	59.3282	46.1877	54.845	49.3211
119	chr1	6706399	6707115	intron (NM_001244693, intron 2 of 22)	Lx10|LINE|L1	-23294	NR_045189	240690	Mm.234612	NM_173868	ENSMUSG00000033740	St18	AV348974|Myt3|NZF-3|Nzf3|mKIAA0535	suppression of tumorigenicity 18	protein-coding	0.00838	0.39749	0.223474	0.97429	-0.13464	0.937626	0.642179	0.364148	0.284065	0.626166	13.9072	21.2353	26.7027	24.9409	24.7515	20.0043	18.3843	30.5399	23.6189	27.1102	17.1194	49.4017	18.2329	41.5006	22.7964	29.5854	38.2654	30.4577	35.2541	45.672	32.6269	23.8723	56.432	18.0716
120	chr1	6717527	6718232	intron (NM_001244693, intron 2 of 22)	L2|LINE|L2	-12172	NR_045189	240690	Mm.234612	NM_173868	ENSMUSG00000033740	St18	AV348974|Myt3|NZF-3|Nzf3|mKIAA0535	suppression of tumorigenicity 18	protein-coding	0.007092	0.40085	-0.4338	0.75223	0.100919	0.942513	-0.00326387	0.997583	0.531455	0.165391	43.7851	39.8983	34.2561	51.9933	36.4496	42.8902	23.1523	38.7705	21.5887	42.9518	20.8638	27.016	49.3798	36.5283	39.6894	56.3381	43.1805	32.4059	37.5091	34.7884	50.6785	58.698	57.3125	55.0606
121	chr1	6729236	6730288	promoter-TSS (NM_173868)	promoter-TSS (NM_173868)	-289	NR_045189	240690	Mm.234612	NM_173868	ENSMUSG00000033740	St18	AV348974|Myt3|NZF-3|Nzf3|mKIAA0535	suppression of tumorigenicity 18	protein-coding	0.015209	0.453941	0.0635241	0.985032	0.186091	0.630136	0.0192884	0.970831	0.141855	0.54284	210.131	190.056	214.263	193.872	170.145	217.841	189.69	254.625	215.944	192.633	142.926	230.19	243.019	227.848	217.216	229.047	158.192	175.709	191.954	197.388	214.224	211.22	286.885	214.014
122	chr1	6739158	6739588	intron (NM_001244692, intron 3 of 23)	intron (NM_001244692, intron 3 of 23)	9322	NR_045188	240690	Mm.234612	NM_173868	ENSMUSG00000033740	St18	AV348974|Myt3|NZF-3|Nzf3|mKIAA0535	suppression of tumorigenicity 18	protein-coding	0.006977	0.401392	0.120636	0.989806	0.113769	0.946116	0.176556	0.849903	0.169688	0.768459	43.9986	51.271	39.7828	28.415	47.3962	25.9073	40.4079	40.2582	43.261	34.3076	38.0077	56.9489	60.7199	27.6413	21.6907	63.6314	63.7163	45.8855	30.7487	60.8393	51.1318	43.9344	70.9538	40.1216
123	chr1	6760406	6761508	intron (NR_045189, intron 3 of 22)	intron (NR_045189, intron 3 of 22)	30906	NR_045188	240690	Mm.234612	NM_173868	ENSMUSG00000033740	St18	AV348974|Myt3|NZF-3|Nzf3|mKIAA0535	suppression of tumorigenicity 18	protein-coding	0.014519	0.446963	-0.0376046	0.995289	-0.250321	0.664673	0.266765	0.556521	0.0540484	0.903902	55.119	33.1133	48.396	42.6443	41.8125	38.992	47.3015	33.8978	54.222	40.1605	30.4027	46.912	45.4114	58.4221	74.0574	53.6626	51.5658	49.0018	45.8111	44.5115	38.6563	37.5518	46.393	59.4907
124	chr1	6769904	6770477	intron (NR_045189, intron 4 of 22)	intron (NR_045189, intron 4 of 22)	40139	NR_045188	240690	Mm.234612	NM_173868	ENSMUSG00000033740	St18	AV348974|Myt3|NZF-3|Nzf3|mKIAA0535	suppression of tumorigenicity 18	protein-coding	0.001745	0.364111	0.0730126	0.993169	0.139013	0.915615	0.133798	0.878843	0.199798	0.688138	36.4937	47.7628	35.1229	63.9708	63.4035	55.548	33.0803	46.1119	57.059	62.3317	58.4708	54.6078	51.2622	100.258	46.7978	44.6706	28.3348	74.3052	37.759	42.8025	57.5568	54.95	44.6118	67.7447
125	chr1	6804830	6805543	intron (NR_045189, intron 7 of 22)	intron (NR_045189, intron 7 of 22)	75135	NR_045188	240690	Mm.234612	NM_173868	ENSMUSG00000033740	St18	AV348974|Myt3|NZF-3|Nzf3|mKIAA0535	suppression of tumorigenicity 18	protein-coding	0.008415	0.495798	-0.0118859	0.997885	0.233245	0.745217	0.020489	0.981191	0.26562	0.437414	50.2767	59.7091	50.8076	36.9097	44.7401	55.8012	60.5544	53.6697	53.7614	38.114	33.2367	43.8854	65.6096	47.2319	63.7716	45.8027	56.928	42.2375	45.5174	43.5709	57.8191	50.469	80.9564	71.3805
126	chr1	6810114	6810809	intron (NR_045189, intron 9 of 22)	intron (NR_045189, intron 9 of 22)	80410	NR_045188	240690	Mm.234612	NM_173868	ENSMUSG00000033740	St18	AV348974|Myt3|NZF-3|Nzf3|mKIAA0535	suppression of tumorigenicity 18	protein-coding	0.004317	0.390805	0.00308797	0.999297	0.106798	0.896374	0.182836	0.690655	0.286546	0.29332	50.146	67.8186	70.9458	77.0836	87.9728	103.044	62.8803	61.6145	56.7759	77.085	64.6678	105.704	101.746	79.8085	80.5209	64.7685	84.6834	82.1804	102.04	79.9884	108.747	72.4866	104.41	79.4351
127	chr1	6819998	6820830	intron (NR_045189, intron 12 of 22)	intron (NR_045189, intron 12 of 22)	90363	NR_045188	240690	Mm.234612	NM_173868	ENSMUSG00000033740	St18	AV348974|Myt3|NZF-3|Nzf3|mKIAA0535	suppression of tumorigenicity 18	protein-coding	0.015625	0.486194	-0.181834	0.973613	-0.145217	0.908765	0.262473	0.704173	0.29909	0.514576	28.7238	40.2042	22.9798	36.1492	24.4956	51.6456	20.2511	31.7574	27.1011	38.2619	23.5721	37.6085	32.6892	26.1906	63.0581	51.9818	35.3696	28.7075	34.673	35.3738	46.246	35.6817	19.8221	50.8031
128	chr1	6829630	6830196	intron (NR_045189, intron 13 of 22)	intron (NR_045189, intron 13 of 22)	99862	NR_045188	240690	Mm.234612	NM_173868	ENSMUSG00000033740	St18	AV348974|Myt3|NZF-3|Nzf3|mKIAA0535	suppression of tumorigenicity 18	protein-coding	0.0053	0.433862	0.413021	0.748227	0.110386	0.93487	0.0201176	0.984273	-0.282518	0.48024	35.1858	30.8925	37.3352	56.4592	50.0977	50.6115	55.8156	64.3892	62.7444	38.4103	54.8627	50.4759	63.4287	27.9994	28.8379	57.6984	50.1992	34.86	44.597	46.2207	55.8408	47.6825	53.9049	28.9571
129	chr1	6831703	6832333	intron (NR_045189, intron 13 of 22)	intron (NR_045189, intron 13 of 22)	101967	NR_045188	240690	Mm.234612	NM_173868	ENSMUSG00000033740	St18	AV348974|Myt3|NZF-3|Nzf3|mKIAA0535	suppression of tumorigenicity 18	protein-coding	0.004762	0.348653	0.0625411	0.993169	0.0468836	0.977589	0.236071	0.717526	0.220414	0.61459	33.1919	41.028	51.1122	53.7074	77.3582	68.205	32.5946	72.3101	42.9489	70.249	47.9923	45.3482	81.1606	97.4758	59.2191	56.04	40.2675	62.6373	43.8824	77.8599	65.4366	72.8256	61.5177	62.9846
130	chr1	6859102	6859491	non-coding (NR_045188, exon 24 of 24)	non-coding (NR_045188, exon 24 of 24)	129245	NR_045188	240690	Mm.234612	NM_173868	ENSMUSG00000033740	St18	AV348974|Myt3|NZF-3|Nzf3|mKIAA0535	suppression of tumorigenicity 18	protein-coding	0.007712	0.366667	-0.00954586	0.998558	-0.0800985	0.959286	0.16868	0.828978	0.0981277	0.862466	63.9947	103.578	54.3232	79.7327	68.337	90.0049	40.6062	67.9232	86.9466	65.8673	58.8191	118.908	106.273	76.3866	125.879	68.0691	93.9092	53.3913	71.0691	130.3	77.7165	74.0039	67.8333	59.873
131	chr1	6862346	6862644	Intergenic	Intergenic	132444	NR_045188	240690	Mm.234612	NM_173868	ENSMUSG00000033740	St18	AV348974|Myt3|NZF-3|Nzf3|mKIAA0535	suppression of tumorigenicity 18	protein-coding	0.006711	0.441472	0.141081	0.982426	-0.0581983	0.975321	-0.00139524	0.998783	-0.200675	0.695072	93.5611	30.6131	104.679	94.6187	89.205	122.83	75.9754	85.6074	77.5566	83.3757	90.4915	91.3052	146.027	56.5039	66.5097	91.8172	54.4828	111.513	88.7379	159.116	83.0035	57.3577	30.4382	81.0511
132	chr1	6866081	6867277	Intergenic	Intergenic	136628	NR_045188	240690	Mm.234612	NM_173868	ENSMUSG00000033740	St18	AV348974|Myt3|NZF-3|Nzf3|mKIAA0535	suppression of tumorigenicity 18	protein-coding	0.006689	0.426901	-0.118023	0.97173	0.0683673	0.939778	0.171354	0.690053	0.357745	0.148726	53.2847	57.2076	63.9437	51.8663	60.012	38.5887	44.4643	58.6583	46.6611	76.6049	34.1624	52.3249	47.2999	59.6276	63.3628	64.9426	62.785	58.1747	60.3008	62.8868	62.0444	58.6702	76.5305	70.6825
133	chr1	6893387	6894021	Intergenic	Intergenic	163653	NR_045188	240690	Mm.234612	NM_173868	ENSMUSG00000033740	St18	AV348974|Myt3|NZF-3|Nzf3|mKIAA0535	suppression of tumorigenicity 18	protein-coding	0.004732	0.418898	0.302347	0.900783	0.0496876	0.975749	0.276007	0.658217	0.0233474	0.969934	29.8413	50.3619	44.441	40.0264	32.1457	42.673	47.3376	66.1056	40.0105	56.3345	32.2226	45.0621	61.7734	49.9927	51.4898	32.0197	51.2172	47.5006	43.6055	69.6318	47.6841	34.0546	46.8226	63.9478
134	chr1	6907492	6908028	Intergenic	Intergenic	177709	NR_045188	240690	Mm.234612	NM_173868	ENSMUSG00000033740	St18	AV348974|Myt3|NZF-3|Nzf3|mKIAA0535	suppression of tumorigenicity 18	protein-coding	0.005597	0.404097	0.0394367	0.996406	-0.130638	0.92554	0.316776	0.647036	0.146702	0.793044	39.0129	32.6216	54.4438	54.3587	28.104	29.6912	30.4521	40.7959	53.636	53.5973	41.1632	32.9959	38.5635	62.829	63.0791	51.0476	58.6884	38.7486	47.0931	39.6562	35.8925	67.1351	19.9996	53.1088
135	chr1	6928597	6929213	Intergenic	Intergenic	-160015	NM_183028	319263	Mm.21539	NM_183028	ENSMUSG00000051285	Pcmtd1	8430411F12Rik|A030012M09Rik	protein-L-isoaspartate (D-aspartate) O-methyltransferase domain containing 1	protein-coding	0.006494	0.452188	-0.086114	0.993169	-0.127324	0.943317	0.610786	0.403241	0.569577	0.271958	27.4803	20.9802	24.5034	21.3609	17.2617	15.5011	20.5141	13.3116	24.7078	17.6463	18.5719	24.2937	22.9589	24.1188	60.5649	47.2837	31.2988	23.6014	23.4155	29.1974	20.0771	16.0645	46.8522	21.0052
136	chr1	6979402	6980067	Intergenic	L1MB1|LINE|L1	-109186	NM_183028	319263	Mm.21539	NM_183028	ENSMUSG00000051285	Pcmtd1	8430411F12Rik|A030012M09Rik	protein-L-isoaspartate (D-aspartate) O-methyltransferase domain containing 1	protein-coding	0.001504	0.381381	-0.0601748	0.993169	0.0611678	0.96915	0.0350333	0.971207	0.156376	0.74651	22.4607	38.8687	39.343	43.8139	47.9695	62.2221	41.1721	28.7718	52.5558	31.5245	33.1781	49.0988	40.8984	38.7255	49.0895	47.7815	41.2	26.5471	43.3803	34.4223	59.9261	43.2895	35.9599	57.0753
137	chr1	7010240	7010757	Intergenic	RMER10A|LTR|ERVL	-78422	NM_183028	319263	Mm.21539	NM_183028	ENSMUSG00000051285	Pcmtd1	8430411F12Rik|A030012M09Rik	protein-L-isoaspartate (D-aspartate) O-methyltransferase domain containing 1	protein-coding	0.001934	0.471042	0.0654135	0.993149	0.106253	0.931149	0.0501459	0.954302	0.0909853	0.854873	69.337	79.4046	56.4447	81.8077	80.5548	83.1125	41.7556	40.5328	85.0462	111.134	82.1907	102.626	90.4828	90.0436	65.3973	90.4823	64.7707	80.3452	55.7986	69.5769	101.003	78.3026	92.5082	75.0826
138	chr1	7040556	7040867	Intergenic	L1_Mus2|LINE|L1	-48209	NM_183028	319263	Mm.21539	NM_183028	ENSMUSG00000051285	Pcmtd1	8430411F12Rik|A030012M09Rik	protein-L-isoaspartate (D-aspartate) O-methyltransferase domain containing 1	protein-coding	0.003215	0.439103	0.166022	0.986213	-0.302112	0.828975	0.536809	0.512158	0.0686755	0.937321	32.0179	66.0003	12.9424	48.3539	54.1349	25.586	28.7812	41.0145	70.6895	57.4213	31.5305	39.3698	55.969	82.8054	59.9807	56.7607	42.4168	70.1212	30.9195	36.8019	97.208	69.4233	37.1202	63.7947
139	chr1	7088295	7089432	promoter-TSS (NM_183028)	promoter-TSS (NM_183028)	-57	NM_183028	319263	Mm.21539	NM_183028	ENSMUSG00000051285	Pcmtd1	8430411F12Rik|A030012M09Rik	protein-L-isoaspartate (D-aspartate) O-methyltransferase domain containing 1	protein-coding	0.081794	0.613357	0.137584	0.860232	0.132851	0.638537	-0.0423931	0.893632	-0.0471259	0.817474	742.658	603.767	558.45	511.685	562.679	531.883	771.962	574.551	656.911	670.589	597.242	565.955	669.77	593.243	526.028	548.053	535.484	616.501	537.039	601.103	591.001	610.817	613.554	619.839
140	chr1	7104960	7105775	intron (NM_183028, intron 1 of 5)	intron (NM_183028, intron 1 of 5)	16447	NM_183028	319263	Mm.21539	NM_183028	ENSMUSG00000051285	Pcmtd1	8430411F12Rik|A030012M09Rik	protein-L-isoaspartate (D-aspartate) O-methyltransferase domain containing 1	protein-coding	0.004908	0.420343	-0.104789	0.97173	0.0255231	0.980145	-0.0513974	0.920375	0.0789147	0.794018	101.408	89.548	133.346	106.097	107.637	85.9188	98.845	89.4339	106.516	108.606	94.2498	98.4863	82.7603	93.5791	102.998	113.713	100.852	105.757	78.1666	100.31	109.596	115.901	107.248	78.3234
141	chr1	7112856	7113727	intron (NM_183028, intron 1 of 5)	intron (NM_183028, intron 1 of 5)	24371	NM_183028	319263	Mm.21539	NM_183028	ENSMUSG00000051285	Pcmtd1	8430411F12Rik|A030012M09Rik	protein-L-isoaspartate (D-aspartate) O-methyltransferase domain containing 1	protein-coding	0.004592	0.446101	0.0955412	0.979178	-0.0781063	0.929325	0.143005	0.755803	-0.0306421	0.940142	67.4508	88.1547	83.1821	91.7219	62.0577	71.259	82.2132	104.605	89.3124	102.515	50.6624	79.6588	88.6805	86.4254	109.761	112.482	76.892	87.0352	75.901	65.7026	69.4184	83.6606	96.5661	91.1144
142	chr1	7138397	7139692	intron (NM_183028, intron 2 of 5)	(CA)n|Simple_repeat|Simple_repeat	50124	NM_183028	319263	Mm.21539	NM_183028	ENSMUSG00000051285	Pcmtd1	8430411F12Rik|A030012M09Rik	protein-L-isoaspartate (D-aspartate) O-methyltransferase domain containing 1	protein-coding	0.008494	0.454475	0.0436596	0.99137	-0.0990168	0.872505	0.0814585	0.850127	-0.061218	0.835701	109.187	109.191	91.6912	80.5611	67.0564	78.6508	115.877	83.7234	102.294	100.727	73.8288	78.7904	97.4488	111.668	91.8295	92.0116	105.784	79.3881	90.0336	99.7448	85.9518	84.7509	106.975	105.912
143	chr1	7158583	7159014	intron (NM_183028, intron 3 of 5)	B3|SINE|B2	69878	NM_183028	319263	Mm.21539	NM_183028	ENSMUSG00000051285	Pcmtd1	8430411F12Rik|A030012M09Rik	protein-L-isoaspartate (D-aspartate) O-methyltransferase domain containing 1	protein-coding	0.00464	0.361111	0.098053	0.992094	0.153139	0.926142	0.219014	0.823551	0.2741	0.638439	46.2068	40.5689	25.6821	54.5174	32.8948	22.1548	25.6545	25.3673	45.7764	37.831	37.9195	41.0344	73.1996	52.8562	16.2303	45.053	40.0246	48.1885	50.1994	41.73	57.3899	25.0471	61.2231	70.05
144	chr1	7199620	7200439	Intergenic	RMER19B|LTR|ERVK	111109	NM_183028	319263	Mm.21539	NM_183028	ENSMUSG00000051285	Pcmtd1	8430411F12Rik|A030012M09Rik	protein-L-isoaspartate (D-aspartate) O-methyltransferase domain containing 1	protein-coding	0.001221	0.45	0.193794	0.954335	0.0466978	0.973267	0.161047	0.794487	0.0139508	0.980092	54.7119	43.6271	45.4604	48.1989	43.2773	52.4654	57.8602	81.2098	57.1275	75.8423	36.9171	34.8833	39.8497	45.9563	45.5531	38.7969	56.994	60.8622	46.9644	69.8742	65.4366	58.2165	61.417	68.4615
145	chr1	7204872	7205184	Intergenic	MTC|LTR|ERVL-MaLR	116108	NM_183028	319263	Mm.21539	NM_183028	ENSMUSG00000051285	Pcmtd1	8430411F12Rik|A030012M09Rik	protein-L-isoaspartate (D-aspartate) O-methyltransferase domain containing 1	protein-coding	0.009615	0.42492	-0.451324	0.631127	0.0815803	0.951776	-0.198742	0.741419	0.334162	0.360691	98.9374	112.084	116.108	144.597	99.4026	71.4112	75.9415	70.0852	84.9169	74.6573	70.7162	95.9289	83.6845	88.8892	67.262	59.4078	123.59	103.18	84.7561	120.533	123.323	118.218	79.2883	99.5325
146	chr1	7206291	7207067	Intergenic	Intergenic	117759	NM_183028	319263	Mm.21539	NM_183028	ENSMUSG00000051285	Pcmtd1	8430411F12Rik|A030012M09Rik	protein-L-isoaspartate (D-aspartate) O-methyltransferase domain containing 1	protein-coding	0.020619	0.52381	0.272114	0.863021	0.0817881	0.939778	0.082406	0.900032	-0.10792	0.782641	96.2394	120.5	60.9469	60.5592	86.7833	51.271	109.919	113.888	100.973	150.084	71.6073	66.6198	84.1158	91.9002	102.164	106.916	64.0752	107.058	65.0565	61.1039	76.1459	83.469	93.5112	106.715
147	chr1	7218697	7219501	Intergenic	Intergenic	130179	NM_183028	319263	Mm.21539	NM_183028	ENSMUSG00000051285	Pcmtd1	8430411F12Rik|A030012M09Rik	protein-L-isoaspartate (D-aspartate) O-methyltransferase domain containing 1	protein-coding	0.007463	0.396273	-0.0938747	0.98674	0.0511839	0.969012	0.0576492	0.938611	0.202708	0.577919	52.0172	60.5154	41.3022	53.7742	54.0038	57.4031	53.0457	36.263	65.2045	56.9773	34.5567	57.5313	41.9463	50.5096	53.6535	43.9119	63.1058	65.8725	52.3257	52.875	61.5299	55.9459	42.0504	47.2078
148	chr1	7292956	7293279	Intergenic	MMERVK9E_I-int|LTR|ERVK	204197	NM_183028	319263	Mm.21539	NM_183028	ENSMUSG00000051285	Pcmtd1	8430411F12Rik|A030012M09Rik	protein-L-isoaspartate (D-aspartate) O-methyltransferase domain containing 1	protein-coding	0.006192	0.41358	0.728661	0.770562	-0.353587	0.845587	0.569472	0.602145	-0.512776	0.471926	18.497	40.0119	12.4616	20.3689	16.4601	4.92709	26.0819	36.67	54.1016	31.2497	20.2394	16.8476	47.1535	15.3325	43.3142	24.5934	47.1242	28.9354	18.6067	20.2484	38.2895	25.0665	15.3176	29.377
149	chr1	7359871	7360493	Intergenic	HAL1M8|LINE|L1	271262	NM_183028	319263	Mm.21539	NM_183028	ENSMUSG00000051285	Pcmtd1	8430411F12Rik|A030012M09Rik	protein-L-isoaspartate (D-aspartate) O-methyltransferase domain containing 1	protein-coding	0.008039	0.414125	-0.0171121	0.997885	-0.0134776	0.994728	0.129604	0.884636	0.133239	0.812993	32.0179	29.3334	29.1204	42.3097	38.4643	35.8204	24.5487	35.1553	35.3448	54.9247	23.6479	37.1826	36.7297	44.5875	31.8648	56.7607	39.154	36.7301	30.9195	23.6584	35.3484	46.2822	54.3546	47.1526
150	chr1	7371209	7371552	Intergenic	RLTR51A_Mm|LTR|ERVK?	282460	NM_183028	319263	Mm.21539	NM_183028	ENSMUSG00000051285	Pcmtd1	8430411F12Rik|A030012M09Rik	protein-L-isoaspartate (D-aspartate) O-methyltransferase domain containing 1	protein-coding	0.002915	0.351744	-0.349706	0.97173	0.0321666	0.991519	0.128344	0.938854	0.510216	0.530412	2.90308	33.246	32.2711	21.9214	15.5003	18.5592	13.8156	13.2815	23.0083	15.8456	11.912	23.7979	15.8586	46.2032	16.9953	18.0128	17.7506	30.2758	17.5218	9.53386	24.0379	10.4911	14.4245	37.7237
151	chr1	7381196	7381780	Intergenic	Intergenic	292568	NM_183028	319263	Mm.21539	NM_183028	ENSMUSG00000051285	Pcmtd1	8430411F12Rik|A030012M09Rik	protein-L-isoaspartate (D-aspartate) O-methyltransferase domain containing 1	protein-coding	0.003425	0.350427	-0.108403	0.989345	0.0436726	0.980116	0.149225	0.853206	0.301301	0.489879	35.8063	31.2421	25.846	62.7659	59.1747	62.677	46.8826	34.3225	53.0885	31.9083	32.1829	37.2725	48.4338	54.2729	53.9018	54.4087	20.8508	51.5674	43.2224	67.1941	58.8257	53.915	43.7715	48.7437
152	chr1	7397366	7398647	Intergenic	CpG	309086	NM_183028	319263	Mm.21539	NM_183028	ENSMUSG00000051285	Pcmtd1	8430411F12Rik|A030012M09Rik	protein-L-isoaspartate (D-aspartate) O-methyltransferase domain containing 1	protein-coding	0.06089	0.589704	0.0370717	0.99034	0.158047	0.604212	0.000652418	0.998776	0.121628	0.524727	793.652	616.014	683.417	618.515	607.337	618.69	750.949	649.369	700.999	727.947	532.019	666.948	687.898	680.424	542.437	609.09	589.358	832.552	616.48	675.211	703.711	819.551	714.523	630.968
153	chr1	7507302	7507593	Intergenic	Intergenic	418527	NM_183028	319263	Mm.21539	NM_183028	ENSMUSG00000051285	Pcmtd1	8430411F12Rik|A030012M09Rik	protein-L-isoaspartate (D-aspartate) O-methyltransferase domain containing 1	protein-coding	0.003436	0.325342	-0.449522	0.934547	0.107195	0.967551	0.00328794	0.998471	0.560004	0.432008	27.3748	18.2872	17.2899	32.2983	45.6754	49.2201	19.9031	28.1786	19.3713	8.00449	14.0406	28.0504	37.3848	44.2483	20.0322	27.2978	27.8967	28.5488	33.0446	33.7125	23.6111	40.1888	25.5031	17.7859
154	chr1	7535048	7535588	Intergenic	L1ME1|LINE|L1	446398	NM_183028	319263	Mm.21539	NM_183028	ENSMUSG00000051285	Pcmtd1	8430411F12Rik|A030012M09Rik	protein-L-isoaspartate (D-aspartate) O-methyltransferase domain containing 1	protein-coding	0.005556	0.36414	-0.666798	0.678747	-0.0307763	0.988874	-0.0550018	0.966452	0.58102	0.303417	35.0359	21.1174	40.9963	40.0319	36.1005	14.7357	7.80041	18.5596	21.9218	37.384	19.6725	10.0774	28.2048	58.6951	34.5444	31.0555	30.0664	26.9231	17.8073	33.3067	12.7238	23.3232	36.6488	36.741
155	chr1	7543427	7544105	Intergenic	Intergenic	454846	NM_183028	319263	Mm.21539	NM_183028	ENSMUSG00000051285	Pcmtd1	8430411F12Rik|A030012M09Rik	protein-L-isoaspartate (D-aspartate) O-methyltransferase domain containing 1	protein-coding	0.004425	0.365243	-0.129982	0.979539	0.284155	0.715241	-0.257305	0.673933	0.156832	0.729438	24.9674	45.9723	41.557	56.8364	58.8121	70.4182	42.7124	41.6583	46.5596	44.6622	37.363	44.1443	41.7188	33.6004	41.2699	27.3381	38.9134	44.418	42.5485	40.997	60.8039	65.0161	25.5407	30.5351
156	chr1	7633730	7634074	Intergenic	Intergenic	544982	NM_183028	319263	Mm.21539	NM_183028	ENSMUSG00000051285	Pcmtd1	8430411F12Rik|A030012M09Rik	protein-L-isoaspartate (D-aspartate) O-methyltransferase domain containing 1	protein-coding	0	0.292754	-0.405114	0.920231	-0.39595	0.771011	-0.30027	0.761754	-0.291107	0.685958	26.0518	39.7792	35.1025	27.3221	64.397	92.5262	21.4284	31.7828	21.3028	18.0566	38.0077	67.2314	50.5999	43.1895	16.9459	38.4868	26.5485	48.3005	27.9534	42.7777	47.9361	33.9969	14.3825	20.0608
157	chr1	7641366	7641753	Intergenic	Intergenic	552639	NM_183028	319263	Mm.21539	NM_183028	ENSMUSG00000051285	Pcmtd1	8430411F12Rik|A030012M09Rik	protein-L-isoaspartate (D-aspartate) O-methyltransferase domain containing 1	protein-coding	0.005168	0.306701	0.549035	0.947091	0.022247	0.996201	0.719182	0.602569	0.192394	0.877081	5.14603	21.6085	20.8015	38.8581	32.0554	16.4491	24.4897	35.3142	32.0452	56.1762	12.6692	35.1537	25.3	28.1532	12.0504	59.2981	23.5986	21.4669	24.8475	54.9244	74.5673	13.9474	66.0531	42.3506
158	chr1	7696321	7696709	Intergenic	Intergenic	607595	NM_183028	319263	Mm.21539	NM_183028	ENSMUSG00000051285	Pcmtd1	8430411F12Rik|A030012M09Rik	protein-L-isoaspartate (D-aspartate) O-methyltransferase domain containing 1	protein-coding	0.005155	0.362468	0.0531682	0.996296	0.287262	0.834415	0.0484915	0.971329	0.282585	0.642375	33.363	27.4308	38.9023	38.7579	27.4052	24.6101	13.5703	42.2679	21.7927	20.0112	40.0158	56.1009	53.2734	12.7639	39.0628	27.2978	23.5378	48.176	49.5668	33.7125	38.9584	44.0531	42.5051	17.7859
159	chr1	7750700	7751344	Intergenic	Intergenic	662102	NM_183028	319263	Mm.21539	NM_183028	ENSMUSG00000051285	Pcmtd1	8430411F12Rik|A030012M09Rik	protein-L-isoaspartate (D-aspartate) O-methyltransferase domain containing 1	protein-coding	0.004658	0.381395	-0.00510275	0.999075	-0.192074	0.840264	0.227848	0.711387	0.0408765	0.944065	57.2096	46.0385	78.1267	62.7559	89.4358	76.6071	45.785	59.4201	89.2823	47.0202	53.2934	76.0498	103.046	118.427	94.139	71.2682	58.3004	69.3382	72.7917	86.3229	59.7464	51.6857	53.7782	81.7074
160	chr1	8018899	8019931	Intergenic	Intergenic	930495	NM_183028	319263	Mm.21539	NM_183028	ENSMUSG00000051285	Pcmtd1	8430411F12Rik|A030012M09Rik	protein-L-isoaspartate (D-aspartate) O-methyltransferase domain containing 1	protein-coding	0.004845	0.381413	0.235055	0.958187	0.117017	0.933318	0.222452	0.761452	0.104415	0.852349	34.7357	33.1494	16.5762	30.0543	28.3347	37.0105	20.9182	51.2057	39.3282	44.3893	21.3793	32.9566	39.0041	52.7872	23.7242	43.6183	32.4481	23.144	22.1298	36.4402	43.9414	25.2797	34.3583	50.9879
161	chr1	8063486	8063945	Intergenic	RMER20B|LTR|ERVK	974795	NM_183028	319263	Mm.21539	NM_183028	ENSMUSG00000051285	Pcmtd1	8430411F12Rik|A030012M09Rik	protein-L-isoaspartate (D-aspartate) O-methyltransferase domain containing 1	protein-coding	0.002179	0.4	-0.141153	0.989614	-0.07972	0.970199	0.280299	0.762885	0.341732	0.565646	10.847	59.6255	52.6155	32.7627	52.1237	17.3361	16.0597	25.8048	52.8089	50.7474	24.9244	23.7115	54.5134	71.211	55.8807	53.8423	33.1615	47.5113	28.806	42.7466	41.9136	48.9984	37.7267	50.7421
162	chr1	8134968	8135436	Intergenic	RMER17B|LTR|ERVK	1046282	NM_183028	319263	Mm.21539	NM_183028	ENSMUSG00000051285	Pcmtd1	8430411F12Rik|A030012M09Rik	protein-L-isoaspartate (D-aspartate) O-methyltransferase domain containing 1	protein-coding	0.00641	0.486141	0.774704	0.169279	0.27974	0.74323	0.567387	0.325978	0.0724228	0.897266	36.1707	64.9765	40.8529	36.1492	30.2941	40.8064	59.6281	89.5533	86.7237	68.0211	52.3824	58.1388	92.9827	80.4236	52.3149	75.4384	45.5333	59.9112	79.6194	41.9245	55.7889	40.3671	88.0981	70.0414
163	chr1	8267337	8267648	Intergenic	L1MC1|LINE|L1	1032385	NM_001290393	71096	Mm.336395	NM_027671	ENSMUSG00000025909	Sntg1	4933426D16Rik|G1SYN|SYN4	syntrophin, gamma 1	protein-coding	0.006431	0.326923	-0.391635	0.959172	0.23226	0.907888	0.226496	0.870698	0.850391	0.202056	6.40358	26.889	6.4712	60.4424	39.8889	30.7032	18.6232	11.7184	34.4385	22.4692	21.0203	13.1233	13.9923	25.4786	18.744	36.8945	19.577	56.7648	11.5948	47.3168	48.604	34.7116	34.4688	30.5105
164	chr1	8328124	8329230	Intergenic	RMER16-int|LTR|ERVK	971200	NM_001290393	71096	Mm.336395	NM_027671	ENSMUSG00000025909	Sntg1	4933426D16Rik|G1SYN|SYN4	syntrophin, gamma 1	protein-coding	0.001808	0.349593	0.0268366	0.996613	0.174963	0.855479	0.124017	0.865978	0.272143	0.478026	31.5113	37.1177	30.0244	40.7904	52.8777	31.6563	29.9921	43.6607	44.8517	37.9092	25.8597	49.2024	40.3289	30.4488	43.2196	58.2567	54.1318	40.3742	31.5171	26.6103	39.7589	37.416	65.61	28.8578
165	chr1	8386053	8386922	intron (NM_001290393, intron 19 of 19)	intron (NM_001290393, intron 19 of 19)	913390	NM_001290393	71096	Mm.336395	NM_027671	ENSMUSG00000025909	Sntg1	4933426D16Rik|G1SYN|SYN4	syntrophin, gamma 1	protein-coding	0.004603	0.336782	-0.20079	0.931827	0.0753659	0.942579	0.0558624	0.933438	0.332018	0.255873	84.794	76.9848	67.162	63.8123	63.2202	82.4111	59.9841	78.6341	58.3813	66.1177	36.6737	70.4489	83.8771	116.259	71.1063	79.2234	70.0627	69.3104	59.4773	63.9723	72.7408	62.1135	99.635	80.4049
166	chr1	8410440	8411326	intron (NM_001290393, intron 19 of 19)	IAPLTR2_Mm|LTR|ERVK	888994	NM_001290393	71096	Mm.336395	NM_027671	ENSMUSG00000025909	Sntg1	4933426D16Rik|G1SYN|SYN4	syntrophin, gamma 1	protein-coding	0.034989	0.45885	-0.190296	0.938095	0.00169725	0.999316	0.214621	0.644101	0.406614	0.147019	82.0432	76.3657	71.5521	40.3109	67.0078	52.0904	65.9645	84.3237	61.0785	77.9941	41.5039	30.7099	42.9757	80.4905	78.9532	68.7375	64.1371	64.4643	82.7559	94.1173	71.3451	78.1828	81.9014	78.8621
167	chr1	8468499	8469348	intron (NM_001290393, intron 14 of 19)	intron (NM_001290393, intron 14 of 19)	830954	NM_001290393	71096	Mm.336395	NM_027671	ENSMUSG00000025909	Sntg1	4933426D16Rik|G1SYN|SYN4	syntrophin, gamma 1	protein-coding	0.021201	0.491765	0.181849	0.937461	-0.0169436	0.988054	0.17347	0.720988	-0.0253223	0.954604	78.5815	66.2623	42.6688	53.1381	53.2288	50.6115	62.6375	75.1208	69.716	78.6496	54.8627	60.8916	65.3508	62.9987	96.1263	71.7331	62.1514	75.8358	42.4733	57.7759	50.1758	68.8747	64.1031	66.0424
168	chr1	8494125	8494896	intron (NM_001290393, intron 14 of 19)	intron (NM_001290393, intron 14 of 19)	805367	NM_001290393	71096	Mm.336395	NM_027671	ENSMUSG00000025909	Sntg1	4933426D16Rik|G1SYN|SYN4	syntrophin, gamma 1	protein-coding	0.009079	0.375648	0.0407581	0.996296	0.137513	0.902839	0.209484	0.749194	0.306239	0.432325	42.62	41.413	43.07	40.2283	62.0617	41.2828	35.5116	67.3581	51.1793	45.3173	47.6945	17.6452	62.085	62.9488	55.9499	43.5018	44.7486	40.407	51.4473	65.7416	58.8165	72.3422	49.1978	90.625
169	chr1	8522217	8522579	intron (NM_001290393, intron 14 of 19)	L1Md_T|LINE|L1	777479	NM_001290393	71096	Mm.336395	NM_027671	ENSMUSG00000025909	Sntg1	4933426D16Rik|G1SYN|SYN4	syntrophin, gamma 1	protein-coding	0.005525	0.399449	0.35186	0.987224	-0.206658	0.965717	0.530036	0.826673	-0.0284827	0.989299	16.5043	2.10007	5.55951	5.1927	0	8.79255	11.636	2.51687	7.78596	8.5794	6.77209	11.2744	6.01049	2.73613	41.8684	14.6292	2.80315	2.86868	3.32043	0	3.79604	7.45533	9.11159	9.53166
170	chr1	8572531	8572906	intron (NM_001290393, intron 13 of 19)	intron (NM_001290393, intron 13 of 19)	727159	NM_001290393	71096	Mm.336395	NM_027671	ENSMUSG00000025909	Sntg1	4933426D16Rik|G1SYN|SYN4	syntrophin, gamma 1	protein-coding	0.008	0.37234	-0.367829	0.941539	-0.505938	0.651938	0.056485	0.968247	-0.0816238	0.930989	34.5196	50.6817	29.5173	57.6459	21.2665	55.1703	16.8489	34.0147	30.0642	24.8459	37.0448	50.79	34.8127	63.3907	15.545	30.5978	54.1195	24.9231	41.6692	39.2414	73.289	11.9948	10.9946	48.3065
171	chr1	8582751	8583691	exon (NM_001290390, exon 14 of 21)	exon (NM_001290390, exon 14 of 21)	716656	NM_001290393	71096	Mm.336395	NM_027671	ENSMUSG00000025909	Sntg1	4933426D16Rik|G1SYN|SYN4	syntrophin, gamma 1	protein-coding	0.002128	0.36238	0.13584	0.97173	-0.119799	0.895316	0.0373174	0.959051	-0.218321	0.506066	59.3217	78.4488	100.627	85.989	84.8396	79.5725	61.0548	118.25	78.5587	109.031	64.33	81.0479	114.576	90.6184	60.7743	97.6526	65.8502	88.3797	95.9039	93.9288	76.0178	67.9493	79.8282	53.2252
172	chr1	8678867	8680006	intron (NM_001290393, intron 6 of 19)	intron (NM_001290393, intron 6 of 19)	620441	NM_001290393	71096	Mm.336395	NM_027671	ENSMUSG00000025909	Sntg1	4933426D16Rik|G1SYN|SYN4	syntrophin, gamma 1	protein-coding	0.00878	0.370175	0.0415816	0.993169	0.00911813	0.993927	0.0929736	0.858826	0.0605101	0.867521	64.6936	67.4124	62.7263	79.2172	59.1254	101.998	63.7935	75.1924	73.2469	76.3484	63.1348	87.1928	78.321	100.005	80.864	68.1926	70.3815	74.7619	59.0972	80.3891	74.8011	72.6639	102.079	68.9183
173	chr1	8722044	8722674	intron (NM_001290393, intron 5 of 19)	L1_Mus1|LINE|L1	577518	NM_001290393	71096	Mm.336395	NM_027671	ENSMUSG00000025909	Sntg1	4933426D16Rik|G1SYN|SYN4	syntrophin, gamma 1	protein-coding	0.011111	0.40729	0.00844395	0.998558	-0.0122619	0.995097	0.317153	0.616775	0.296447	0.497535	42.6753	41.028	36.7369	59.6749	59.0735	35.3656	19.2224	67.9715	40.2646	52.9948	41.5068	49.6671	55.2583	59.7432	85.1274	53.238	40.2675	46.1538	47.6982	77.8599	50.168	47.1224	41.8844	49.2923
174	chr1	8780921	8781496	intron (NM_001290393, intron 5 of 19)	L1M5|LINE|L1	518669	NM_001290393	71096	Mm.336395	NM_027671	ENSMUSG00000025909	Sntg1	4933426D16Rik|G1SYN|SYN4	syntrophin, gamma 1	protein-coding	0.001739	0.331597	0.11763	0.986881	0.266209	0.775235	0.00443294	0.997108	0.153012	0.766394	45.0255	37.0197	61.2513	91.5361	94.004	55.3548	68.6775	83.9803	56.8606	82.3697	44.0559	56.7839	98.3838	67.1804	58.8007	104.381	51.1783	75.8528	48.0798	51.1844	52.5769	68.8397	98.9518	57.0076
175	chr1	8842605	8843236	intron (NM_001290393, intron 3 of 19)	intron (NM_001290393, intron 3 of 19)	456957	NM_001290393	71096	Mm.336395	NM_027671	ENSMUSG00000025909	Sntg1	4933426D16Rik|G1SYN|SYN4	syntrophin, gamma 1	protein-coding	0.004754	0.428797	0.323115	0.9101	-0.0684207	0.967373	0.379664	0.558553	-0.0118713	0.986567	17.3587	31.3247	25.5156	41.7062	29.49	37.8316	36.7151	47.649	18.7603	46.7584	40.146	36.6523	39.654	39.2425	22.172	40.5646	51.4607	37.852	47.6226	41.4594	32.6664	29.9395	44.4316	39.6448
176	chr1	8857942	8858555	intron (NM_001290393, intron 3 of 19)	intron (NM_001290393, intron 3 of 19)	441629	NM_001290393	71096	Mm.336395	NM_027671	ENSMUSG00000025909	Sntg1	4933426D16Rik|G1SYN|SYN4	syntrophin, gamma 1	protein-coding	0.003263	0.346906	-0.00760698	0.998985	-0.139919	0.934509	0.160772	0.875348	0.0284593	0.972453	17.8684	33.4846	32.8311	36.7979	20.2373	18.1732	27.4859	38.644	27.5875	27.8656	22.662	26.6319	26.6207	40.3948	49.4498	34.5565	52.9718	16.9406	11.765	16.0038	24.6588	27.8835	22.8682	54.8809
177	chr1	8867640	8868115	intron (NM_001290393, intron 3 of 19)	RMER19A|LTR|ERVK	432000	NM_001290393	71096	Mm.336395	NM_027671	ENSMUSG00000025909	Sntg1	4933426D16Rik|G1SYN|SYN4	syntrophin, gamma 1	protein-coding	0.004211	0.464286	0.360364	0.808176	0.253287	0.750014	0.160295	0.824274	0.0532176	0.919313	35.6376	51.2152	55.0801	51.446	52.2334	46.9059	55.4239	72.8886	62.8975	67.0187	55.0511	54.4179	75.5803	56.301	39.2716	68.7522	53.4074	63.4008	43.0188	61.9601	49.1808	62.4992	86.7999	50.8489
178	chr1	8947498	8948448	intron (NM_027671, intron 3 of 20)	intron (NM_027671, intron 3 of 20)	351904	NM_001290393	71096	Mm.336395	NM_027671	ENSMUSG00000025909	Sntg1	4933426D16Rik|G1SYN|SYN4	syntrophin, gamma 1	protein-coding	0.002105	0.400631	-0.381797	0.790824	0.202411	0.835333	-0.180156	0.790813	0.404052	0.280834	27.2523	40.8121	47.6655	32.6484	35.4441	46.9059	35.4713	35.4852	32.6355	23.7017	23.2247	37.2333	24.0483	57.3436	39.2716	33.447	37.3852	25.1417	21.5094	37.8645	20.2509	38.8253	50.3439	38.1367
179	chr1	9032909	9033250	intron (NM_001290393, intron 2 of 19)	intron (NM_001290393, intron 2 of 19)	266798	NM_001290393	71096	Mm.336395	NM_027671	ENSMUSG00000025909	Sntg1	4933426D16Rik|G1SYN|SYN4	syntrophin, gamma 1	protein-coding	0.005865	0.377193	0.20417	0.983652	0.0317213	0.990365	0.187733	0.891697	0.0152845	0.989076	17.5207	24.5234	23.6076	24.8062	54.5694	23.3351	27.7932	58.7811	39.6742	31.8771	4.79276	15.9583	44.6644	29.0463	20.5139	28.4719	20.8305	39.5894	21.1495	57.5387	48.3578	15.8289	43.5272	30.356
180	chr1	9065125	9065489	intron (NM_001290393, intron 2 of 19)	Tigger1|DNA|TcMar-Tigger	234570	NM_001290393	71096	Mm.336395	NM_027671	ENSMUSG00000025909	Sntg1	4933426D16Rik|G1SYN|SYN4	syntrophin, gamma 1	protein-coding	0	0.312329	-0.0414612	0.997773	0.318606	0.879173	0.0716238	0.96994	0.431691	0.598597	2.7356	22.9738	11.0579	28.4029	12.1717	21.8606	11.572	7.50913	10.8405	17.0645	15.7147	29.8999	20.9211	21.7688	19.2177	14.5488	11.151	22.8233	9.90656	17.9677	18.8759	12.3573	13.5923	18.9586
181	chr1	9125798	9126909	intron (NM_001290393, intron 2 of 19)	intron (NM_001290393, intron 2 of 19)	173524	NM_001290393	71096	Mm.336395	NM_027671	ENSMUSG00000025909	Sntg1	4933426D16Rik|G1SYN|SYN4	syntrophin, gamma 1	protein-coding	0.0018	0.340827	0.0352767	0.995692	-0.0844508	0.934497	0.134514	0.810762	0.0147867	0.975891	42.1247	51.3203	44.381	46.5287	51.8422	37.2437	37.9138	51.665	66.9747	58.0056	46.3379	31.8376	44.0643	60.6234	66.1117	50.8446	63.9351	48.6048	32.4571	35.3208	48.2381	70.4465	54.1815	45.8095
182	chr1	9130379	9130724	intron (NM_001290393, intron 2 of 19)	MLT1-int|LTR|ERVL-MaLR	169326	NM_001290393	71096	Mm.336395	NM_027671	ENSMUSG00000025909	Sntg1	4933426D16Rik|G1SYN|SYN4	syntrophin, gamma 1	protein-coding	0.002899	0.346821	-0.222322	0.964868	0.0843183	0.962902	-0.312185	0.665713	-0.00554428	0.994231	66.3838	35.2568	49.5844	62.6586	118.147	106.097	53.4158	73.945	24.5089	54.0129	56.8463	82.8098	72.5265	80.3868	30.4141	35.8169	38.2366	66.2207	62.7128	71.0894	71.6957	41.721	45.4127	42.5057
183	chr1	9156921	9157612	intron (NM_001290393, intron 2 of 19)	intron (NM_001290393, intron 2 of 19)	142611	NM_001290393	71096	Mm.336395	NM_027671	ENSMUSG00000025909	Sntg1	4933426D16Rik|G1SYN|SYN4	syntrophin, gamma 1	protein-coding	0	0.322254	0.316992	0.914677	0.196965	0.868695	0.0733697	0.94183	-0.0466578	0.943326	25.9387	44.0072	21.8438	47.606	42.3175	27.6373	35.051	73.8379	40.789	30.3383	22.4691	49.2202	56.6778	35.835	30.3701	33.2104	29.3702	39.0738	45.227	40.2257	47.728	40.3588	33.4135	37.4507
184	chr1	9168137	9168890	intron (NM_001290393, intron 2 of 19)	intron (NM_001290393, intron 2 of 19)	131364	NM_001290393	71096	Mm.336395	NM_027671	ENSMUSG00000025909	Sntg1	4933426D16Rik|G1SYN|SYN4	syntrophin, gamma 1	protein-coding	0.00664	0.428382	-0.207111	0.946017	0.00603488	0.997273	0.038158	0.963259	0.251304	0.495376	39.6716	55.5277	98.8899	71.1462	77.6664	78.1988	56.6384	67.7583	53.1514	62.8985	34.7268	79.4949	66.4586	64.4536	80.512	49.2303	75.4655	73.0922	73.4287	73.8273	85.7715	83.6291	72.2756	43.5317
185	chr1	9172364	9172727	intron (NM_001290393, intron 2 of 19)	intron (NM_001290393, intron 2 of 19)	127332	NM_001290393	71096	Mm.336395	NM_027671	ENSMUSG00000025909	Sntg1	4933426D16Rik|G1SYN|SYN4	syntrophin, gamma 1	protein-coding	0.008264	0.376374	0.203902	0.978054	0.285566	0.841748	-0.00501051	0.997583	0.076654	0.923432	27.4313	29.32	33.2652	31.0704	36.6158	52.6099	24.6583	42.6689	29.5052	40.6399	45.0229	44.9734	53.9454	43.6575	12.8471	36.4723	13.9772	37.1901	26.4903	63.06	45.427	54.5218	59.0622	40.398
186	chr1	9189110	9189470	intron (NM_001290393, intron 2 of 19)	intron (NM_001290393, intron 2 of 19)	110587	NM_001290393	71096	Mm.336395	NM_027671	ENSMUSG00000025909	Sntg1	4933426D16Rik|G1SYN|SYN4	syntrophin, gamma 1	protein-coding	0.005556	0.412742	-0.353459	0.933006	0.0603299	0.979951	-0.252194	0.797424	0.161595	0.823702	30.4259	59.1286	36.3376	60.0478	44.3051	53.0484	27.789	50.6171	42.2778	69.0165	34.0486	26.4531	9.06582	16.508	42.101	34.3245	53.5558	37.5	43.4054	45.4182	49.6227	27.4881	50.3921	50.3192
187	chr1	9209024	9209578	intron (NM_001290393, intron 1 of 19)	intron (NM_001290393, intron 1 of 19)	90576	NM_001290393	71096	Mm.336395	NM_027671	ENSMUSG00000025909	Sntg1	4933426D16Rik|G1SYN|SYN4	syntrophin, gamma 1	protein-coding	0.005415	0.410811	0.211968	0.973865	-0.115422	0.953885	-0.0267555	0.983895	-0.354145	0.518096	10.7844	24.7005	18.1638	28.8411	31.9893	31.5992	29.4627	24.669	35.6131	21.0226	23.6004	29.4682	31.4194	21.4544	31.567	28.6775	25.6433	13.1214	30.3753	14.7568	22.324	21.11	23.8151	28.0272
188	chr1	9237326	9237758	intron (NM_001290393, intron 1 of 19)	MMVL30-int|LTR|ERV1	62335	NM_001290393	71096	Mm.336395	NM_027671	ENSMUSG00000025909	Sntg1	4933426D16Rik|G1SYN|SYN4	syntrophin, gamma 1	protein-coding	0.020833	0.524249	-0.075536	0.996296	0.159481	0.953991	-0.027098	0.989421	0.207919	0.832352	43.7949	51.0336	11.6467	23.9321	12.307	11.0517	31.6892	6.32714	13.0487	17.9731	17.0243	50.3869	45.3291	11.4639	37.783	28.6037	14.0936	31.25	16.6944	45.4182	25.4476	24.9892	34.3583	55.9103
189	chr1	9254131	9254406	intron (NM_001290393, intron 1 of 19)	intron (NM_001290393, intron 1 of 19)	45609	NM_001290393	71096	Mm.336395	NM_027671	ENSMUSG00000025909	Sntg1	4933426D16Rik|G1SYN|SYN4	syntrophin, gamma 1	protein-coding	0.007273	0.398551	0.822436	0.369391	-0.350948	0.746404	0.660378	0.356463	-0.513007	0.289526	14.4837	44.2313	47.5692	37.5952	48.3329	52.0838	70.8419	69.5755	55.3455	81.8787	59.4302	89.0474	79.1199	75.6367	50.8746	77.0295	47.9696	41.5384	65.5634	118.913	39.9758	32.7131	50.9752	59.5989
190	chr1	9289579	9290115	intron (NM_001290393, intron 1 of 19)	intron (NM_001290393, intron 1 of 19)	10030	NM_001290393	71096	Mm.336395	NM_027671	ENSMUSG00000025909	Sntg1	4933426D16Rik|G1SYN|SYN4	syntrophin, gamma 1	protein-coding	0.009328	0.411546	-0.0329052	0.997177	0.321578	0.787271	0.0796418	0.94881	0.434125	0.413309	24.1508	32.6216	20.6511	36.8236	21.4913	41.5677	20.6289	28.8971	36.809	21.7286	18.2947	35.5341	42.6229	24.0228	28.2768	21.4071	53.0089	36.8111	29.1529	24.4038	28.2012	58.7432	38.4608	32.1871
191	chr1	9298450	9300310	5' UTR (NM_001290390, exon 1 of 21)	5' UTR (NM_001290390, exon 1 of 21)	497	NM_001290393	71096	Mm.336395	NM_027671	ENSMUSG00000025909	Sntg1	4933426D16Rik|G1SYN|SYN4	syntrophin, gamma 1	protein-coding	0.053226	0.578721	-0.0951821	0.943939	0.16849	0.478768	-0.146467	0.513992	0.117206	0.484334	263.394	221.119	266.716	205.156	226.29	222.461	273.738	239.043	240.332	222.077	155.525	212.113	207.052	221.527	230.041	191.711	211.132	217.184	213.257	213.612	190.61	240.863	258.02	269.915
192	chr1	9340364	9340963	Intergenic	Intergenic	-40786	NM_001290392	71096	Mm.336395	NM_027671	ENSMUSG00000025909	Sntg1	4933426D16Rik|G1SYN|SYN4	syntrophin, gamma 1	protein-coding	0.005008	0.411667	-0.172366	0.974791	0.010984	0.995954	0.186931	0.811368	0.370281	0.388721	24.9355	46.9588	30.2386	34.5198	29.5861	31.8822	25.4913	36.5051	37.643	25.9244	32.7412	27.2544	21.7943	39.6853	46.7129	32.4171	35.5752	41.6078	30.1001	38.215	41.2939	39.0482	34.4156	36.0023
193	chr1	9458458	9459240	Intergenic	Lx5b|LINE|L1	-86559	NM_021511	59014	Mm.29061	NM_021511	ENSMUSG00000061024	Rrs1	5730466A07Rik|AA415037|D1Ertd701e|Rrr	ribosome biogenesis regulator 1	protein-coding	0.001279	0.422733	0.0475838	0.99505	0.112184	0.926372	0.118824	0.877521	0.183424	0.674902	47.1138	25.276	48.8981	63.7003	45.325	85.4743	43.7651	48.9342	51.9011	60.566	32.394	60.8896	58.4293	46.8641	44.7267	24.831	67.4764	65.0698	66.0944	64.8168	66.7754	54.0686	45.3424	62.8761
194	chr1	9541206	9541527	Intergenic	Intergenic	-4042	NM_021511	59014	Mm.29061	NM_021511	ENSMUSG00000061024	Rrs1	5730466A07Rik|AA415037|D1Ertd701e|Rrr	ribosome biogenesis regulator 1	protein-coding	0.015576	0.484472	0.0535256	0.99034	0.130537	0.840194	0.0977833	0.841912	0.174795	0.517897	229.551	288.933	244.515	275.229	306.409	267.721	180.43	340.601	291.51	285.419	252.023	326.338	281.294	231.421	254.241	277.712	271.862	310.568	363.22	310.712	299.663	311.08	249.178	290.226
195	chr1	9545036	9545765	promoter-TSS (NM_021511)	promoter-TSS (NM_021511)	-8	NM_021511	59014	Mm.29061	NM_021511	ENSMUSG00000061024	Rrs1	5730466A07Rik|AA415037|D1Ertd701e|Rrr	ribosome biogenesis regulator 1	protein-coding	0.074074	0.624658	0.0628187	0.97892	0.168581	0.544457	-0.0477169	0.892227	0.0580455	0.791806	605.103	572.515	581.125	453.824	476.478	403.866	538.806	543.665	643.349	616.675	428.199	485.207	540.218	523.093	441.401	452.817	477.443	562.678	476.511	482.218	569.271	615.782	533.897	556.144
196	chr1	9554254	9554746	intron (NM_001357376, intron 5 of 12)	intron (NM_001357376, intron 5 of 12)	6552	NM_001357376	76187	Mm.28514	NM_175236	ENSMUSG00000025911	Adhfe1	6330565B14Rik|AI043035|Adh8|HOT	alcohol dehydrogenase, iron containing, 1	protein-coding	0.018293	0.474645	0.311997	0.945502	0.120756	0.94849	0.240676	0.805346	0.0494352	0.948927	24.2868	24.7228	14.3169	21.0136	21.6123	32.3466	27.8246	33.3332	22.9148	29.9843	18.27	35.9468	33.1676	30.1976	23.6966	25.1155	32.9997	27.439	26.8739	23.263	22.3442	34.741	15.0841	33.3124
197	chr1	9564472	9565007	intron (NM_001357376, intron 11 of 12)	intron (NM_001357376, intron 11 of 12)	16791	NM_001357376	76187	Mm.28514	NM_175236	ENSMUSG00000025911	Adhfe1	6330565B14Rik|AI043035|Adh8|HOT	alcohol dehydrogenase, iron containing, 1	protein-coding	0.009346	0.492537	0.235523	0.929267	0.0252005	0.986484	0.0747222	0.923904	-0.1356	0.747243	68.8654	48.3134	50.7838	52.7035	44.7192	47.5948	54.129	76.6352	57.9509	82.7231	51.932	55.9436	56.9367	53.6896	65.3762	69.2905	45.5211	40.762	53.9213	48.8989	61.6449	48.7639	61.6522	54.8204
198	chr1	9570174	9570666	intron (NM_001357376, intron 12 of 12)	intron (NM_001357376, intron 12 of 12)	22472	NM_001357376	76187	Mm.28514	NM_175236	ENSMUSG00000025911	Adhfe1	6330565B14Rik|AI043035|Adh8|HOT	alcohol dehydrogenase, iron containing, 1	protein-coding	0.012195	0.450304	0.302762	0.958187	0.0589356	0.980104	0.188206	0.864846	-0.0556209	0.946122	18.2151	37.0842	26.5885	42.0271	18.0102	12.9386	23.5439	46.2961	40.1009	23.6718	31.5572	38.7119	30.9564	16.1054	23.6966	35.8793	32.9997	23.2176	29.317	43.2027	41.8954	31.0841	45.2524	43.8321
199	chr1	9573130	9573659	intron (NM_001357376, intron 12 of 12)	intron (NM_001357376, intron 12 of 12)	25446	NM_001357376	76187	Mm.28514	NM_175236	ENSMUSG00000025911	Adhfe1	6330565B14Rik|AI043035|Adh8|HOT	alcohol dehydrogenase, iron containing, 1	protein-coding	0.003781	0.464151	-0.103066	0.984805	-0.049793	0.971312	0.173439	0.775299	0.226711	0.546268	45.1761	60.3581	66.5775	76.3985	73.7023	60.1683	45.785	68.8928	72.461	57.242	52.521	69.4368	53.4695	59.9156	79.3412	51.7231	80.5655	98.1532	72.7105	67.9986	67.5395	71.4246	88.8509	70.1181
200	chr1	9577734	9578592	TTS (NM_001357378)	TTS (NM_001357378)	-23104	NM_178399	76982	Mm.491098	NM_178399	ENSMUSG00000067879	Vxn	3110035E14Rik|AI415019|AV164974|R75066	vexin	protein-coding	0.01049	0.356228	-0.051743	0.994557	0.0269372	0.986738	0.151375	0.843671	0.230055	0.605653	33.6561	23.9232	50.4309	42.7218	52.6704	33.3871	28.8424	39.2902	61.7578	39.8172	29.5246	41.2257	26.6269	69.2643	28.5354	44.2344	48.49	39.9408	32.2213	51.4528	36.8367	47.1823	47.0925	32.1721
201	chr1	9591606	9592232	intron (NR_015470, intron 3 of 4)	intron (NR_015470, intron 3 of 4)	-9348	NM_178399	76982	Mm.491098	NM_178399	ENSMUSG00000067879	Vxn	3110035E14Rik|AI415019|AV164974|R75066	vexin	protein-coding	0.009585	0.449761	0.208663	0.969275	-0.00605835	0.997751	0.164988	0.850748	-0.0497332	0.941221	33.404	17.0018	45.009	46.5435	26.8945	33.0493	23.5507	43.6633	37.8204	43.411	37.8559	39.1183	48.66	31.6447	29.7987	43.7085	45.3878	33.1777	28.8018	54.8502	32.9274	28.7415	59.2763	42.7174
202	chr1	9600939	9602019	5' UTR (NM_178399, exon 1 of 6)	5' UTR (NM_178399, exon 1 of 6)	212	NM_178399	76982	Mm.491098	NM_178399	ENSMUSG00000067879	Vxn	3110035E14Rik|AI415019|AV164974|R75066	vexin	protein-coding	0.026852	0.468085	-0.0991559	0.964868	0.0505048	0.944474	-0.109114	0.752803	0.0405471	0.886145	106.03	142.19	128.579	108.782	107.481	88.4139	108.718	124.855	134.141	124.374	87.7696	88.1771	92.6728	134.815	96.0767	110.329	109.93	96.1538	100.166	102.948	99.2455	128.278	125.217	124.6
203	chr1	9609186	9609669	intron (NM_178399, intron 2 of 5)	intron (NM_178399, intron 2 of 5)	8160	NM_178399	76982	Mm.491098	NM_178399	ENSMUSG00000067879	Vxn	3110035E14Rik|AI415019|AV164974|R75066	vexin	protein-coding	0.010352	0.487603	-0.0807015	0.99034	-0.0717128	0.961914	-0.0439325	0.962557	-0.0349437	0.954604	63.9099	78.6983	70.8349	87.5664	67.8795	92.258	68.6775	84.8858	87.5317	54.6559	52.4475	95.7664	54.057	67.6726	77.2422	74.923	54.6238	105.351	67.1923	64.319	79.6619	76.3644	30.7304	46.4348
204	chr1	9611732	9612035	intron (NM_178399, intron 2 of 5)	intron (NM_178399, intron 2 of 5)	10616	NM_178399	76982	Mm.491098	NM_178399	ENSMUSG00000067879	Vxn	3110035E14Rik|AI415019|AV164974|R75066	vexin	protein-coding	0.013201	0.447368	0.0465643	0.996296	0.103626	0.94903	-0.0337768	0.975291	0.0232844	0.973635	105.162	82.7968	69.7416	65.1402	64.3375	57.7754	72.984	48.1113	94.8808	125.562	67.4229	67.3489	64.6276	68.6471	76.9555	84.4761	80.3755	47.9817	87.2736	59.3585	77.0985	92.0393	46.2646	71.1729
205	chr1	9619336	9620170	intron (NR_015470, intron 2 of 4)	intron (NR_015470, intron 2 of 4)	11339	NR_015470	72481	Mm.279818	NR_015470	ENSMUSG00000079671	2610203C22Rik	2310007M24Rik	RIKEN cDNA 2610203C22 gene	ncRNA	0.008393	0.443114	-0.141801	0.961589	0.114473	0.876665	0.0496748	0.933274	0.305948	0.228456	82.3828	66.5425	60.3281	83.3946	92.4352	103.044	63.1328	62.2699	78.4048	76.3402	76.4255	83.1928	65.2217	103.323	60.1111	83.6064	70.5695	83.4255	90.7982	96.0645	75.7935	91.6869	75.1433	103.431
206	chr1	9627264	9628197	TTS (NM_178399)	TTS (NM_178399)	3362	NR_015470	72481	Mm.279818	NR_015470	ENSMUSG00000079671	2610203C22Rik	2310007M24Rik	RIKEN cDNA 2610203C22 gene	ncRNA	0.013934	0.506424	0.00474558	0.998558	0.0666607	0.932493	0.0920176	0.838693	0.153933	0.547429	110.995	125.482	108.932	118.87	109.22	109.167	119.075	104.489	123.254	133.983	77.9504	113.735	125.93	122.085	126.209	115.414	101.148	120.208	121.101	133.188	138.448	161.988	122.85	92.4561
207	chr1	9629822	9630656	intron (NR_015470, intron 1 of 4)	intron (NR_015470, intron 1 of 4)	853	NR_015470	72481	Mm.279818	NR_015470	ENSMUSG00000079671	2610203C22Rik	2310007M24Rik	RIKEN cDNA 2610203C22 gene	ncRNA	0.013189	0.520958	-0.136485	0.922348	0.181645	0.576788	0.00703295	0.989426	0.325163	0.0678776	181.481	220.593	199.083	202.852	194.433	215.628	152.15	174.793	208.854	177.817	149.912	213.691	213.927	174.581	191.517	201.079	227.526	215.412	200.333	174.484	238.914	226.521	238.283	197.553
208	chr1	9700184	9701113	promoter-TSS (NM_001290397)	promoter-TSS (NM_001290397)	-439	NM_008651	17864	Mm.479	NM_008651	ENSMUSG00000025912	Mybl1	A-myb|G1-419-6|repro9	myeloblastosis oncogene-like 1	protein-coding	0.108719	0.682796	0.00223916	0.999263	0.254042	0.256552	-0.184171	0.486639	0.0676316	0.772087	376.223	296.234	284.876	217.518	264.209	188.439	341.194	279.511	278.515	315.923	218.145	246.023	255.287	237.758	268.565	289.776	235.936	236.979	210.899	216.482	208.566	291.478	350.61	311.062
209	chr1	9722390	9723066	3' UTR (NM_173443, exon 3 of 3)	3' UTR (NM_173443, exon 3 of 3)	-22519	NM_008651	17864	Mm.479	NM_008651	ENSMUSG00000025912	Mybl1	A-myb|G1-419-6|repro9	myeloblastosis oncogene-like 1	protein-coding	0.002959	0.370753	-0.0733884	0.993169	-0.0431267	0.98339	0.20473	0.806628	0.234991	0.659498	13.2571	32.6132	43.1685	47.272	64.2293	47.0843	30.3766	52.5639	24.1826	44.7944	16.9235	62.3874	43.4515	46.8866	63.8127	44.3926	48.0351	38.4046	48.0087	41.1183	40.6559	55.8929	25.6162	40.8339
210	chr1	9731266	9731829	intron (NM_173443, intron 2 of 2)	intron (NM_173443, intron 2 of 2)	-16101	NR_040462	73331	Mm.460470	NR_040462		1700034P13Rik	-	RIKEN cDNA 1700034P13 gene	ncRNA	0.003552	0.356383	0.0122194	0.998166	-0.0267277	0.986497	0.24524	0.703631	0.206293	0.642051	40.6792	32.4075	51.8328	55.0906	55.0863	50.8812	39.2791	50.1676	37.0463	42.7522	47.8978	53.1613	71.496	61.5751	64.1956	64.2768	61.281	40.5793	64.0495	40.6586	46.3751	38.3493	65.9093	84.2697
211	chr1	9747889	9748789	promoter-TSS (NM_173443)	promoter-TSS (NM_173443)	43	NM_173443	70675	Mm.274493	NM_173443	ENSMUSG00000045210	Vcpip1	4932442A08|5730421J18Rik|5730538E15Rik|VCIP135|mKIAA1850	valosin containing protein (p97)/p47 complex interacting protein 1	protein-coding	0.081111	0.610433	-0.0181417	0.996296	0.114485	0.789651	-0.0513249	0.893178	0.0813015	0.721375	754.563	668.153	632.833	449.053	490.31	420.85	744.159	551.726	606.295	587.503	451.257	480.691	547.575	549.166	510.394	554.095	681.004	568.846	495.489	514.135	470.271	660.714	527.743	688.175
212	chr1	9772866	9773378	Intergenic	Intergenic	-24740	NM_173443	70675	Mm.274493	NM_173443	ENSMUSG00000045210	Vcpip1	4932442A08|5730421J18Rik|5730538E15Rik|VCIP135|mKIAA1850	valosin containing protein (p97)/p47 complex interacting protein 1	protein-coding	0.015625	0.452242	-0.044693	0.994583	0.140107	0.891105	-0.0802732	0.915754	0.104527	0.818361	42.7864	120.27	90.4072	122.992	109.032	77.7076	63.7592	71.1803	100.19	86.4392	108.53	82.3708	127.488	85.1194	47.8191	72.4032	95.132	107.497	100.949	124.545	93.9373	86.0955	83.7483	131.414
213	chr1	9790254	9790512	Intergenic	Charlie7|DNA|hAT-Charlie	-7747	NM_133220	170755	Mm.336410	NM_133220	ENSMUSG00000025915	Sgk3	2510015P22Rik|A330005P07Rik|Cisk|fy|fz	serum/glucocorticoid regulated kinase 3	protein-coding	0	0.359073	-0.328785	0.961589	0.386431	0.768463	-0.0311165	0.983895	0.684099	0.238214	27.0167	44.1991	54.6039	29.1435	54.9521	49.3473	20.408	42.3771	37.1433	12.0378	31.6731	47.4574	59.0332	23.0344	36.1512	37.6315	70.7959	48.3005	18.6356	50.6994	53.2623	38.3555	73.5107	50.1521
214	chr1	9797511	9799014	intron (NM_177547, intron 1 of 16)	CpG	132	NM_177547	170755	Mm.336410	NM_133220	ENSMUSG00000025915	Sgk3	2510015P22Rik|A330005P07Rik|Cisk|fy|fz	serum/glucocorticoid regulated kinase 3	protein-coding	0.092482	0.597739	0.0560633	0.991328	0.177916	0.773517	0.0037942	0.995635	0.125647	0.703642	84.8017	83.4579	101.096	72.5389	76.6423	60.3544	106.146	95.1722	93.013	82.1379	46.7573	104.998	68.0389	85.0113	102.392	94.5465	77.6415	70.4744	63.9785	70.711	77.7141	79.6062	152.521	103.307
215	chr1	9804594	9804829	intron (NM_177547, intron 1 of 16)	Lx9|LINE|L1	6581	NM_177547	170755	Mm.336410	NM_133220	ENSMUSG00000025915	Sgk3	2510015P22Rik|A330005P07Rik|Cisk|fy|fz	serum/glucocorticoid regulated kinase 3	protein-coding	0.008511	0.495763	0.0955041	0.993169	0.580593	0.656202	-0.415196	0.724016	0.0698927	0.944022	38.1354	22.645	38.5381	43.9944	22.6239	60.9492	35.8487	50.4017	38.3798	26.4319	48.6822	23.1565	41.6642	54.7925	9.92234	11.2676	25.9083	22.0949	20.4595	34.7884	40.9327	19.1406	42.1072	33.0363
216	chr1	9812173	9812563	intron (NM_177547, intron 1 of 16)	intron (NM_177547, intron 1 of 16)	14238	NM_177547	170755	Mm.336410	NM_133220	ENSMUSG00000025915	Sgk3	2510015P22Rik|A330005P07Rik|Cisk|fy|fz	serum/glucocorticoid regulated kinase 3	protein-coding	0	0.419437	0.130832	0.98674	-0.432082	0.597813	0.26107	0.738357	-0.301844	0.556557	28.0855	38.9859	56.7641	69.8885	52.2573	40.8064	33.7518	65.4128	39.0256	47.7807	48.1918	94.1848	44.6317	60.9526	47.8308	72.4209	41.6304	74.5562	52.3947	58.6944	42.2821	20.7602	38.0584	39.813
217	chr1	9815662	9816395	intron (NM_177547, intron 1 of 16)	intron (NM_177547, intron 1 of 16)	17898	NM_177547	170755	Mm.336410	NM_133220	ENSMUSG00000025915	Sgk3	2510015P22Rik|A330005P07Rik|Cisk|fy|fz	serum/glucocorticoid regulated kinase 3	protein-coding	0.00955	0.391008	0.176864	0.95986	-0.0117713	0.99322	0.338584	0.459289	0.149949	0.686947	48.9048	51.8571	53.5397	57.7006	44.7282	45.5941	68.9586	55.9343	56.9087	73.0888	39.0188	59.3919	57.8827	70.266	82.7087	56.5943	91.3682	59.5025	55.7542	46.8434	48.7427	101.866	65.2479	75.317
218	chr1	9823237	9823905	intron (NM_177547, intron 1 of 16)	B3A|SINE|B2	-24710	NM_001037759	170755	Mm.336410	NM_133220	ENSMUSG00000025915	Sgk3	2510015P22Rik|A330005P07Rik|Cisk|fy|fz	serum/glucocorticoid regulated kinase 3	protein-coding	0.011976	0.44843	-0.155586	0.979251	0.218508	0.84915	0.0265619	0.981191	0.400656	0.361255	28.3224	26.1754	48.2046	25.3261	38.4685	21.4417	22.8582	28.6426	30.3792	25.5712	35.4757	26.4758	30.9432	32.6206	27.9252	26.426	42.5341	43.5283	25.1915	22.0292	34.9713	37.7082	20.9853	54.2363
219	chr1	9847719	9849022	promoter-TSS (NM_001037759)	promoter-TSS (NM_001037759)	89	NM_001037759	170755	Mm.336410	NM_133220	ENSMUSG00000025915	Sgk3	2510015P22Rik|A330005P07Rik|Cisk|fy|fz	serum/glucocorticoid regulated kinase 3	protein-coding	0.046048	0.546012	0.0775962	0.983444	0.0473282	0.959866	0.0972768	0.836103	0.0670088	0.836633	92.4686	91.017	87.2669	52.6563	68.6849	47.6336	88.0913	105.585	81.7652	82.8278	45.7813	64.7335	90.1711	76.0154	77.8443	94.8336	118.373	68.54	62.7289	60.2323	68.5502	85.6114	86.6999	107.248
220	chr1	9862334	9862922	intron (NM_001037759, intron 1 of 16)	Lx6|LINE|L1	14347	NM_001037759	170755	Mm.336410	NM_133220	ENSMUSG00000025915	Sgk3	2510015P22Rik|A330005P07Rik|Cisk|fy|fz	serum/glucocorticoid regulated kinase 3	protein-coding	0.006803	0.47708	-0.0280213	0.997198	0.14006	0.918654	0.415138	0.54175	0.583219	0.165391	25.402	19.3935	25.6702	28.7718	24.1116	24.3589	25.0727	15.495	23.967	27.7299	15.2871	30.0779	33.303	30.3208	43.6212	33.0236	36.2408	28.2574	32.7074	27.8071	28.0442	29.069	36.4618	33.7418
221	chr1	9876688	9877149	intron (NM_001037759, intron 5 of 16)	intron (NM_001037759, intron 5 of 16)	28637	NM_001037759	170755	Mm.336410	NM_133220	ENSMUSG00000025915	Sgk3	2510015P22Rik|A330005P07Rik|Cisk|fy|fz	serum/glucocorticoid regulated kinase 3	protein-coding	0.002169	0.422078	0.019203	0.997885	-0.142149	0.934497	0.11136	0.919672	-0.0499921	0.949738	28.0799	39.5779	34.9248	44.8532	23.0656	55.2347	15.99	55.3384	44.0203	28.6321	26.5889	41.3151	51.917	30.0797	32.8772	36.3774	48.4258	51.8104	44.3252	28.3741	44.7126	17.5629	30.4082	22.4542
222	chr1	9908206	9909141	promoter-TSS (NM_177722)	promoter-TSS (NM_177722)	35	NM_177722	240697	Mm.259800	NM_177722	ENSMUSG00000046101	Mcmdc2	6030422M02Rik	minichromosome maintenance domain containing 2	protein-coding	0.034225	0.502137	-0.176017	0.962902	0.112744	0.912938	-0.0101322	0.991304	0.278628	0.417183	52.1841	56.9153	49.5064	40.2087	56.8622	51.0626	27.0303	57.4923	53.0545	53.1464	37.5809	46.5607	51.1952	54.0262	51.1239	59.4713	57.5201	37.7622	55.2789	52.4617	39.6819	59.6533	91.7201	47.9743
223	chr1	9943658	9944560	promoter-TSS (NR_024067)	promoter-TSS (NR_024067)	9	NR_024067	73824	Mm.28311	NR_024067	ENSMUSG00000098234	Snhg6	1110008H02Rik	small nucleolar RNA host gene 6	ncRNA	0.063193	0.55814	0.0276556	0.993169	0.12518	0.739726	-0.0630808	0.856975	0.0344436	0.890957	268.258	231.776	254.357	211.525	223.982	232.895	262.68	249.494	273.728	286.644	197.497	206.631	223.128	276.72	184.834	227.996	233.998	237.165	206.551	210.273	230.044	295.216	261.458	232.39
224	chr1	9967939	9968359	promoter-TSS (NM_001285425)	promoter-TSS (NM_001285425)	-339	NM_001285425	100039596	Mm.412928	NM_001285425	ENSMUSG00000099032	Tcf24	Gm10567|Gm2330	transcription factor 24	protein-coding	0.090476	0.64133	0.400187	0.914677	-0.0981847	0.961152	0.504999	0.528243	0.00662747	0.99385	23.7085	21.7207	16.7712	31.3293	21.0977	37.8917	37.6091	19.5237	29.5273	36.9731	25.2932	48.5874	38.8535	40.0909	47.1902	42.03	43.4889	19.7802	31.4808	23.358	32.7183	38.5547	29.45	51.3462
225	chr1	9993577	9994233	intron (NM_145692, intron 5 of 8)	intron (NM_145692, intron 5 of 8)	15231	NR_110971	69312	Mm.386795	NM_027033	ENSMUSG00000025916	Ppp1r42	1700011J18Rik|4930418G15Rik|Lrrc67|TLRR	protein phosphatase 1, regulatory subunit 42	protein-coding	0.004573	0.359209	-0.169002	0.965778	0.0771355	0.953675	-0.296293	0.565305	-0.050155	0.923175	72.8603	122.841	69.0278	53.0115	85.0983	77.6317	91.5002	80.5552	71.3223	75.7498	51.0728	68.4371	67.9936	58.8853	35.545	95.5285	85.0774	69.6529	43.9754	72.2815	60.7483	69.9392	67.8785	63.1182
226	chr1	10008750	10009537	promoter-TSS (NR_110971)	promoter-TSS (NR_110971)	-7	NM_145692	69312	Mm.386795	NM_027033	ENSMUSG00000025916	Ppp1r42	1700011J18Rik|4930418G15Rik|Lrrc67|TLRR	protein phosphatase 1, regulatory subunit 42	protein-coding	0.034307	0.532995	-0.0255906	0.996406	-0.183467	0.817639	0.30336	0.522828	0.145484	0.712227	54.406	47.333	61.3736	52.5473	31.5259	54.5987	63.558	49.781	52.2876	52.2886	40.4949	41.4876	49.7641	45.3079	94.8107	70.6552	79.9415	46.1832	45.8194	58.1723	54.1286	57.1544	78.5831	54.804
227	chr1	10014319	10014862	Intergenic	L2c|LINE|L2	-5454	NM_145692	69312	Mm.386795	NM_027033	ENSMUSG00000025916	Ppp1r42	1700011J18Rik|4930418G15Rik|Lrrc67|TLRR	protein phosphatase 1, regulatory subunit 42	protein-coding	0.01105	0.40625	0.133583	0.976933	-0.0272617	0.985354	0.270873	0.618681	0.110029	0.803927	34.8423	61.602	57.4483	55.3888	37.5329	70.3404	52.3618	57.0491	53.9827	68.6352	58.6914	65.1411	52.0909	49.2504	70.8543	74.7716	78.4883	57.3735	59.7677	60.2231	50.6139	74.5533	71.3741	55.6014
228	chr1	10037759	10038442	promoter-TSS (NM_001277101)	promoter-TSS (NM_001277101)	59	NR_102282	26754	Mm.402384	NM_013715	ENSMUSG00000025917	Cops5	AI303502|CSN5|Jab1|Mov34|Sgn5	COP9 signalosome subunit 5	protein-coding	0.064422	0.54386	0.0543158	0.989972	0.128494	0.809628	0.0514827	0.915679	0.125661	0.620078	205.566	301.641	327.075	235.314	201.092	235.339	209.686	292.141	318.579	335.357	210.573	248.984	227.774	266.835	232.151	226.15	303.085	284.322	225.264	284.878	255.519	285.82	329.598	271.541
229	chr1	10039501	10040369	intron (NM_026493, intron 1 of 29)	CpG	1717	NM_026493	211660	Mm.244046	NM_026493	ENSMUSG00000056763	Cspp1	2310020J12Rik|4930413O22Rik|AA387550|BC055915|Cspp2|Cspp3	centrosome and spindle pole associated protein 1	protein-coding	0.08871	0.673188	-0.11136	0.972725	0.0396387	0.969994	-0.285505	0.423613	-0.134507	0.65748	440.519	256.62	246.931	213.314	246.026	256.686	358.5	206.784	292.243	250.463	226.886	235.1	221.841	229.362	259.233	216.59	167.175	252.437	220.181	203.44	258.052	196.919	237.5	265.344
230	chr1	10062176	10062639	intron (NM_001368816, intron 4 of 28)	B1_Mus2|SINE|Alu	15914	NM_001368816	211660	Mm.244046	NM_026493	ENSMUSG00000056763	Cspp1	2310020J12Rik|4930413O22Rik|AA387550|BC055915|Cspp2|Cspp3	centrosome and spindle pole associated protein 1	protein-coding	0.006479	0.415948	-0.57364	0.805648	-0.650271	0.408549	0.448497	0.58659	0.371865	0.575702	17.2053	32.8391	26.0805	38.5696	32.5351	27.4981	19.3325	13.7748	15.8275	21.8006	22.9442	14.6916	30.5457	36.3675	62.9522	45.7519	50.4083	22.429	36.3454	24.7201	38.5836	3.886	32.0578	22.3572
231	chr1	10080485	10081056	intron (NM_001368816, intron 9 of 28)	intron (NM_001368816, intron 9 of 28)	34277	NM_001368816	211660	Mm.244046	NM_026493	ENSMUSG00000056763	Cspp1	2310020J12Rik|4930413O22Rik|AA387550|BC055915|Cspp2|Cspp3	centrosome and spindle pole associated protein 1	protein-coding	0.003503	0.442308	-0.183166	0.974791	-0.0903097	0.956934	0.212326	0.790017	0.305182	0.531903	24.4144	34.6162	21.1476	42.7966	29.485	50.1683	23.975	23.9345	23.6933	23.1163	31.4845	40.5037	40.0103	39.8967	22.4599	32.461	55.091	40.0108	44.2065	28.635	38.5056	17.3305	40.4357	42.2999
232	chr1	10089407	10090026	intron (NM_001368816, intron 14 of 28)	B4|SINE|B4	43223	NM_001368816	211660	Mm.244046	NM_026493	ENSMUSG00000056763	Cspp1	2310020J12Rik|4930413O22Rik|AA387550|BC055915|Cspp2|Cspp3	centrosome and spindle pole associated protein 1	protein-coding	0.004847	0.429032	0.22075	0.97173	-0.0575142	0.978511	0.285467	0.730252	0.00720295	0.993122	14.4779	39.3008	16.2564	40.9964	48.6712	41.136	44.2317	41.2133	27.3201	41.3932	22.4423	37.3628	66.7853	44.8036	62.1549	51.3323	55.737	33.5529	15.5347	29.0559	35.5197	40.6932	38.6322	43.2004
233	chr1	10116403	10117040	exon (NM_026493, exon 23 of 30)	exon (NM_026493, exon 23 of 30)	70228	NM_001368816	211660	Mm.244046	NM_026493	ENSMUSG00000056763	Cspp1	2310020J12Rik|4930413O22Rik|AA387550|BC055915|Cspp2|Cspp3	centrosome and spindle pole associated protein 1	protein-coding	0.015699	0.446708	0.0936028	0.99034	0.0862339	0.959143	-0.211555	0.780909	-0.218924	0.648592	32.8272	52.5116	39.4926	32.4605	26.4301	34.9769	52.0741	41.479	46.0166	46.318	32.0709	25.6285	30.7412	24.8786	31.1144	44.3393	28.674	40.7559	28.3044	17.9677	32.3587	31.0697	23.3011	47.3964
234	chr1	10141410	10142424	intron (NM_001102430, intron 35 of 37)	URR1A|DNA|hAT-Charlie	90753	NM_001102430	211673	Mm.229141	NM_001102430	ENSMUSG00000067851	Arfgef1	ARFGEP1|BIG1|D130059B05Rik|D730028O18Rik|P200	ADP-ribosylation factor guanine nucleotide-exchange factor 1(brefeldin A-inhibited)	protein-coding	0.010848	0.483744	-0.0450703	0.993149	0.116207	0.87478	-0.0751459	0.889823	0.0861312	0.793899	62.8486	65.9761	63.5122	49.1258	56.8015	54.9317	55.5606	60.2014	69.4901	71.9773	42.7118	50.9832	55.7896	59.5851	59.7885	57.4493	50.0366	63.4957	50.9722	46.762	58.2734	76.2983	76.4421	63.8029
235	chr1	10150698	10151037	intron (NM_001102430, intron 32 of 37)	RLTR11A2|LTR|ERVK	81803	NM_001102430	211673	Mm.229141	NM_001102430	ENSMUSG00000067851	Arfgef1	ARFGEP1|BIG1|D130059B05Rik|D730028O18Rik|P200	ADP-ribosylation factor guanine nucleotide-exchange factor 1(brefeldin A-inhibited)	protein-coding	0.014749	0.502941	0.0476705	0.996296	-0.21989	0.851553	0.350216	0.611068	0.0826558	0.897742	49.9347	67.2766	35.6202	44.3601	39.2081	51.64	37.2763	48.3774	58.1995	48.0978	43.3893	64.2099	57.7645	87.6531	58.4657	62.4871	50.8867	55.1395	56.7314	62.7013	56.7503	47.7669	65.676	50.8918
236	chr1	10157180	10157589	intron (NM_001102430, intron 27 of 37)	B3A|SINE|B2	75286	NM_001102430	211673	Mm.229141	NM_001102430	ENSMUSG00000067851	Arfgef1	ARFGEP1|BIG1|D130059B05Rik|D730028O18Rik|P200	ADP-ribosylation factor guanine nucleotide-exchange factor 1(brefeldin A-inhibited)	protein-coding	0.002445	0.429268	0.0541519	0.993982	0.225209	0.828278	-0.0920075	0.91895	0.07905	0.890328	63.3	59.4797	56.5874	64.3438	84.4939	58.3662	77.2412	53.4635	88.2079	58.8497	57.9408	66.5255	63.8375	77.4948	59.8616	53.9505	64.5068	30.4683	61.7162	79.9539	63.8367	32.993	106.855	71.7089
237	chr1	10164682	10165517	intron (NM_001102430, intron 21 of 37)	MTD-int|LTR|ERVL-MaLR	67571	NM_001102430	211673	Mm.229141	NM_001102430	ENSMUSG00000067851	Arfgef1	ARFGEP1|BIG1|D130059B05Rik|D730028O18Rik|P200	ADP-ribosylation factor guanine nucleotide-exchange factor 1(brefeldin A-inhibited)	protein-coding	0.001198	0.442584	0.301675	0.863021	0.101203	0.929162	0.189514	0.75416	-0.0109578	0.984696	33.3907	40.0598	37.3586	41.6473	38.2032	57.1779	46.6623	62.1954	49.2819	68.8099	36.2097	32.5856	57.3264	60.4964	60.0391	45.4528	34.0273	46.0156	43.1855	48.9538	32.9142	40.9403	59.2526	64.0505
238	chr1	10232370	10233599	promoter-TSS (NM_001102430)	promoter-TSS (NM_001102430)	-314	NM_001102430	211673	Mm.229141	NM_001102430	ENSMUSG00000067851	Arfgef1	ARFGEP1|BIG1|D130059B05Rik|D730028O18Rik|P200	ADP-ribosylation factor guanine nucleotide-exchange factor 1(brefeldin A-inhibited)	protein-coding	0.118796	0.691057	-0.0454597	0.992176	0.0786656	0.91857	-0.127079	0.76247	-0.0029534	0.994293	225.24	130.519	186.68	128.478	155.014	138.556	174.367	147.527	151.819	144.674	111.039	171.578	192.086	152.32	158.422	147.943	116.419	165.613	145.726	147.674	144.237	129.561	179.144	151.607
239	chr1	10317096	10317670	Intergenic	SRV_MM-int|LTR|ERVK	-84713	NM_001102430	211673	Mm.229141	NM_001102430	ENSMUSG00000067851	Arfgef1	ARFGEP1|BIG1|D130059B05Rik|D730028O18Rik|P200	ADP-ribosylation factor guanine nucleotide-exchange factor 1(brefeldin A-inhibited)	protein-coding	0.006969	0.42087	-0.288808	0.943036	-0.148615	0.920432	0.0725488	0.945894	0.212742	0.709427	32.9606	54.3018	24.5432	54.0349	38.5933	55.4512	33.0226	31.7459	35.3542	44.6383	25.6254	30.8115	45.487	32.7859	89.3702	26.1406	38.8925	45.2291	50.2577	34.1824	47.8804	51.7197	37.3512	46.5872
240	chr1	10327761	10328442	intron (NM_177834, intron 10 of 10)	intron (NM_177834, intron 10 of 10)	-95431	NM_001102430	211673	Mm.229141	NM_001102430	ENSMUSG00000067851	Arfgef1	ARFGEP1|BIG1|D130059B05Rik|D730028O18Rik|P200	ADP-ribosylation factor guanine nucleotide-exchange factor 1(brefeldin A-inhibited)	protein-coding	0.002937	0.417889	-0.170163	0.928556	0.0953074	0.895393	0.033416	0.953966	0.298887	0.208023	131.598	152.938	141.853	158.717	149.636	158.911	91.2338	132.452	131.614	165.32	122.395	133.847	158.153	170.171	112.992	203.484	146.027	135.717	155.324	120.048	165.465	179.658	147.725	181.137
241	chr1	10337482	10337914	intron (NM_177834, intron 8 of 10)	intron (NM_177834, intron 8 of 10)	-105028	NM_001102430	211673	Mm.229141	NM_001102430	ENSMUSG00000067851	Arfgef1	ARFGEP1|BIG1|D130059B05Rik|D730028O18Rik|P200	ADP-ribosylation factor guanine nucleotide-exchange factor 1(brefeldin A-inhibited)	protein-coding	0.009259	0.385681	-0.503592	0.877078	0.149718	0.936132	0.277037	0.783292	0.930347	0.0840657	36.8799	29.9163	23.2933	30.4591	26.6651	22.1035	24.3763	21.0905	18.2682	10.7838	18.9159	31.4918	20.1463	22.9278	72.8672	32.69	21.1404	31.25	16.6944	49.2031	34.9904	31.2365	66.8078	43.9295
242	chr1	10429722	10430336	intron (NM_177834, intron 6 of 10)	intron (NM_177834, intron 6 of 10)	-197359	NM_001102430	211673	Mm.229141	NM_001102430	ENSMUSG00000067851	Arfgef1	ARFGEP1|BIG1|D130059B05Rik|D730028O18Rik|P200	ADP-ribosylation factor guanine nucleotide-exchange factor 1(brefeldin A-inhibited)	protein-coding	0.006515	0.370732	-0.140402	0.979251	0.161532	0.887807	-0.0038861	0.997316	0.298048	0.475765	45.4091	63.1457	67.1941	58.1684	62.0561	64.7985	23.1535	77.1622	33.051	74.6087	45.2502	66.4713	69.101	54.8474	41.774	60.3753	49.5802	87.9478	39.153	69.2369	80.5701	67.3975	56.4058	63.221
243	chr1	10451959	10452624	intron (NM_177834, intron 6 of 10)	intron (NM_177834, intron 6 of 10)	-219621	NM_001102430	211673	Mm.229141	NM_001102430	ENSMUSG00000067851	Arfgef1	ARFGEP1|BIG1|D130059B05Rik|D730028O18Rik|P200	ADP-ribosylation factor guanine nucleotide-exchange factor 1(brefeldin A-inhibited)	protein-coding	0.003008	0.358859	0.161994	0.977772	0.277554	0.756216	0.288788	0.678734	0.404348	0.322288	2.99476	28.5799	30.2638	28.267	46.637	45.47	30.8791	32.8821	29.6686	25.6866	28.2629	40.9157	40.8984	35.7467	31.5575	27.8725	33.5704	39.0399	34.3427	41.7984	47.5276	33.8199	50.8399	44.1036
244	chr1	10483959	10484606	intron (NM_001289497, intron 2 of 9)	intron (NM_001289497, intron 2 of 9)	235663	NM_001289497	329093	Mm.336423	NM_177834	ENSMUSG00000042501	Cpa6	9030616D13Rik	carboxypeptidase A6	protein-coding	0.009274	0.399691	-0.200941	0.962114	-0.180814	0.861701	0.0321346	0.972348	0.0522616	0.928812	47.7102	70.5	51.3245	33.4115	52.0431	51.6545	33.3657	70.4102	40.0779	50.4023	34.1012	37.8486	53.8064	71.9514	41.4453	49.1108	56.4616	40.126	40.8716	50.5427	70.089	38.9321	43.3328	49.3304
245	chr1	10486928	10487224	intron (NM_001289497, intron 2 of 9)	intron (NM_001289497, intron 2 of 9)	232869	NM_001289497	329093	Mm.336423	NM_177834	ENSMUSG00000042501	Cpa6	9030616D13Rik	carboxypeptidase A6	protein-coding	0.010135	0.420875	-0.245069	0.973839	-0.52077	0.598983	0.366887	0.685174	0.0911862	0.916952	43.7326	48.7982	37.3952	47.629	44.9039	32.2591	60.4795	36.9368	28.5661	28.854	19.3249	22.9805	51.4546	33.4622	47.2652	47.7097	47.9945	56.133	44.6688	66.2861	111.419	48.6276	27.8581	37.8851
246	chr1	10493363	10493938	intron (NM_177834, intron 2 of 10)	intron (NM_177834, intron 2 of 10)	226295	NM_001289497	329093	Mm.336423	NM_177834	ENSMUSG00000042501	Cpa6	9030616D13Rik	carboxypeptidase A6	protein-coding	0.003478	0.439236	0.179074	0.976744	0.348373	0.704273	0.0435203	0.970266	0.21282	0.690479	55.416	42.3082	26.2506	31.0569	38.5262	35.9806	32.9652	49.1206	36.2731	64.8155	18.475	66.2478	43.5159	37.8966	42.5798	24.5601	40.5897	28.8963	39.7181	51.1844	57.3566	26.5972	61.6656	43.5058
247	chr1	10596096	10597153	intron (NM_177834, intron 1 of 10)	intron (NM_177834, intron 1 of 10)	123321	NM_001289497	329093	Mm.336423	NM_177834	ENSMUSG00000042501	Cpa6	9030616D13Rik	carboxypeptidase A6	protein-coding	0.009461	0.424386	0.194217	0.92558	0.0432467	0.968046	0.307841	0.427475	0.156871	0.609228	58.4077	65.4498	42.8403	64.9113	65.3889	57.2139	63.7611	74.9918	77.3293	93.2898	43.2935	56.6317	73.0755	94.6438	75.0043	88.5135	66.2414	65.8249	57.996	72.7036	67.6034	58.7257	81.9138	82.4259
248	chr1	10699896	10700657	intron (NM_177834, intron 1 of 10)	intron (NM_177834, intron 1 of 10)	19669	NM_001289497	329093	Mm.336423	NM_177834	ENSMUSG00000042501	Cpa6	9030616D13Rik	carboxypeptidase A6	protein-coding	0.005256	0.389764	0.224372	0.842292	-0.0246945	0.981107	0.338224	0.307659	0.089157	0.766394	105.987	99.8982	96.5281	114.86	133.905	117.111	86.4861	138.881	144.444	114.272	136.373	150.168	141.527	144.472	121.03	178.614	126.676	125.543	151.632	124.617	142.653	130.036	138.697	148.492
249	chr1	10700836	10701353	intron (NM_177834, intron 1 of 10)	intron (NM_177834, intron 1 of 10)	18851	NM_001289497	329093	Mm.336423	NM_177834	ENSMUSG00000042501	Cpa6	9030616D13Rik	carboxypeptidase A6	protein-coding	0.009671	0.403475	0.157854	0.96656	0.167388	0.836085	0.15992	0.778788	0.169453	0.637482	80.8932	113.225	66.1765	101.805	87.4105	95.4255	80.4558	146.271	128.66	96.1159	74.2878	102.626	98.8998	137.939	103.734	128.041	98.1375	88.3797	65.0984	101.203	93.0288	88.743	146.737	121.801
250	chr1	10719637	10721200	promoter-TSS (NM_001289497)	promoter-TSS (NM_001289497)	-473	NM_177834	329093	Mm.336423	NM_177834	ENSMUSG00000042501	Cpa6	9030616D13Rik	carboxypeptidase A6	protein-coding	0.005758	0.498082	0.137492	0.958187	0.136733	0.818784	0.16092	0.687512	0.160161	0.5479	73.9014	71.0127	77.257	62.5384	64.6294	69.2378	67.0371	77.5287	75.7376	96.3714	56.4644	76.5959	93.9643	81.7479	90.2565	76.2348	68.1688	77.7351	60.7535	99.3797	71.2141	77.1259	120.815	92.7187
251	chr1	10759309	10760122	intron (NR_030645, intron 2 of 3)	intron (NR_030645, intron 2 of 3)	-39770	NM_177834	329093	Mm.336423	NM_177834	ENSMUSG00000042501	Cpa6	9030616D13Rik	carboxypeptidase A6	protein-coding	0.00123	0.485258	0.0985989	0.987875	0.212765	0.803269	0.15457	0.823158	0.268736	0.478972	33.0694	61.7157	60.6486	36.994	38.1471	37.1926	38.2105	67.2404	43.6818	32.4709	46.2357	55.2211	61.5539	36.5491	53.0595	51.0253	54.9183	53.6474	42.8756	46.2562	64.2293	55.3266	85.1984	49.8683
252	chr1	10771710	10772390	intron (NR_030645, intron 2 of 3)	intron (NR_030645, intron 2 of 3)	-52105	NM_177834	329093	Mm.336423	NM_177834	ENSMUSG00000042501	Cpa6	9030616D13Rik	carboxypeptidase A6	protein-coding	0.005882	0.340675	-0.176958	0.962902	-0.171438	0.838469	0.288038	0.556131	0.293558	0.390681	51.2522	50.309	47.354	53.9048	59.9422	35.1055	37.941	41.5358	56.3704	44.5309	43.2617	40.0131	49.5953	53.8938	58.2938	73.9851	83.5669	77.8846	53.0292	38.4719	44.4584	58.2101	55.7817	55.8163
253	chr1	10777724	10778319	intron (NR_030645, intron 2 of 3)	intron (NR_030645, intron 2 of 3)	-58076	NM_177834	329093	Mm.336423	NM_177834	ENSMUSG00000042501	Cpa6	9030616D13Rik	carboxypeptidase A6	protein-coding	0.006723	0.419463	-0.234595	0.962123	-0.363869	0.683341	-0.00342914	0.99774	-0.132703	0.828047	30.1237	43.4414	38.8979	34.7518	38.7205	21.3977	24.7778	33.688	38.8435	37.8431	20.6008	32.0105	21.9408	18.3114	35.2702	35.6019	40.9307	41.8875	32.3226	32.9759	46.1905	22.6792	16.6306	26.0959
254	chr1	10794042	10794447	intron (NR_030645, intron 2 of 3)	intron (NR_030645, intron 2 of 3)	71630	NR_030645	100124448		NR_030645	ENSMUSG00000076948	Mir467e	Mirn467e	microRNA 467e	ncRNA	0.012346	0.37931	0.0488583	0.996406	-0.0232401	0.992183	0.386365	0.674848	0.314266	0.625707	34.4212	41.2962	22.3616	44.0931	21.8791	27.5066	24.7013	33.7447	37.5803	61.348	22.1946	36.9504	26.8617	24.4563	43.1806	45.766	77.6716	28.2051	17.8073	32.2974	71.2532	42.2039	77.3697	36.2085
255	chr1	10835604	10836474	intron (NR_030645, intron 2 of 3)	intron (NR_030645, intron 2 of 3)	29835	NR_030645	100124448		NR_030645	ENSMUSG00000076948	Mir467e	Mirn467e	microRNA 467e	ncRNA	0.008046	0.397245	-0.0927633	0.980811	0.0328602	0.978026	0.0864957	0.877446	0.212119	0.459854	54.9383	78.644	71.7113	76.7028	63.1476	76.8287	56.284	79.591	69.3291	63.3643	63.8704	73.4954	58.7715	76.2784	101.847	74.0597	59.4848	76.3925	56.6458	82.6925	71.0777	61.008	72.0339	69.4058
256	chr1	10837111	10837541	intron (NR_030645, intron 2 of 3)	Lx8|LINE|L1	28548	NR_030645	100124448		NR_030645	ENSMUSG00000076948	Mir467e	Mirn467e	microRNA 467e	ncRNA	0.004651	0.447796	0.0407685	0.996296	-0.1567	0.891105	0.278756	0.656763	0.0812881	0.883549	67.1557	61.8788	35.1025	65.573	65.9425	48.1136	55.1017	76.2788	35.3954	46.9473	53.2108	69.6043	88.5498	73.7101	54.2267	57.4736	68.436	96.601	83.8602	41.827	83.0892	83.6847	53.6948	58.1764
257	chr1	10871286	10871876	Intergenic	Intergenic	-5707	NR_030645	100124448		NR_030645	ENSMUSG00000076948	Mir467e	Mirn467e	microRNA 467e	ncRNA	0.00678	0.407783	0.133762	0.984388	-0.064454	0.970296	0.308637	0.656493	0.110421	0.84982	45.5685	23.1933	23.8776	44.6044	57.071	26.9737	26.7726	52.5045	38.2172	42.1118	26.3155	48.4227	57.1607	50.3634	57.3057	44.8795	32.6781	42.2425	38.7083	52.6544	51.2402	48.7924	29.3501	49.71
258	chr1	10874665	10875184	Intergenic	Intergenic	-9050	NR_030645	100124448		NR_030645	ENSMUSG00000076948	Mir467e	Mirn467e	microRNA 467e	ncRNA	0	0.336538	0.267751	0.953823	0.084769	0.961764	0.295775	0.701827	0.112793	0.855759	49.8838	43.9437	36.8385	45.2736	42.6832	30.6638	37.5366	78.9978	58.6513	47.8727	26.7665	60.2895	46.1151	55.3447	26.9567	59.5222	33.2382	88.0391	25.4758	75.6096	50.3067	39.8671	41.3094	51.5242
259	chr1	10877523	10877836	Intergenic	Intergenic	-11805	NR_030645	100124448		NR_030645	ENSMUSG00000076948	Mir467e	Mirn467e	microRNA 467e	ncRNA	0.003195	0.490446	-0.24448	0.973613	-0.285989	0.851553	0.144649	0.904038	0.10314	0.903459	34.9947	34.0037	32.1493	57.0534	36.803	25.4225	23.5507	34.9306	37.8204	32.2481	36.5505	8.69295	41.7085	34.8092	59.5975	36.6587	48.6298	29.8599	23.0414	57.4621	43.9031	20.1191	47.421	24.8036
260	chr1	10880235	10880545	Intergenic	RLTR41|LTR|ERV1	-14516	NR_030645	100124448		NR_030645	ENSMUSG00000076948	Mir467e	Mirn467e	microRNA 467e	ncRNA	0.016129	0.475884	0.529412	0.915333	0.0255885	0.993385	0.482185	0.685151	-0.0216386	0.985393	16.0606	17.1664	25.9683	33.3506	31.4424	25.6686	47.5573	64.6592	23.6392	50.0926	13.1801	35.1083	17.5467	6.39019	41.3698	28.4719	36.0069	36.8486	31.0192	31.6463	70.9248	37.7256	58.5199	47.3047
261	chr1	10899039	10899725	Intergenic	Intergenic	-33508	NR_030645	100124448		NR_030645	ENSMUSG00000076948	Mir467e	Mirn467e	microRNA 467e	ncRNA	0.001458	0.416303	0.151956	0.972725	-0.410296	0.422743	0.294381	0.578761	-0.267871	0.476522	34.837	46.5444	44.0061	49.3231	45.2093	39.4383	39.1442	73.048	48.4818	44.1414	41.6921	57.5116	39.6464	60.6416	57.7839	39.8856	60.6478	57.5241	42.0523	66.737	44.0695	35.4074	37.2632	45.2684
262	chr1	10942857	10943502	Intergenic	Intergenic	-50286	NM_029525	109294	Mm.123247	NM_029525	ENSMUSG00000048960	Prex2	6230420N16Rik|AI316880|AI553603|C030045D06Rik|D430013K02|Depdc2|P-Rex2	phosphatidylinositol-3,4,5-trisphosphate-dependent Rac exchange factor 2	protein-coding	0.007752	0.416409	0.0904128	0.99034	0.340111	0.66838	-0.163861	0.84057	0.0858378	0.878438	38.5952	36.538	29.6421	26.2292	42.5879	46.8799	29.3876	43.7897	35.8323	42.1322	31.6731	42.1844	48.9132	21.4988	27.1134	36.9473	33.0381	51.5206	16.772	43.0945	29.8269	29.2896	48.581	45.4712
263	chr1	10955132	10955639	Intergenic	Intergenic	-38080	NM_029525	109294	Mm.123247	NM_029525	ENSMUSG00000048960	Prex2	6230420N16Rik|AI316880|AI553603|C030045D06Rik|D430013K02|Depdc2|P-Rex2	phosphatidylinositol-3,4,5-trisphosphate-dependent Rac exchange factor 2	protein-coding	0.005917	0.444882	-0.0165919	0.997885	-0.405308	0.573677	0.450399	0.453212	0.0616824	0.924985	60.8846	37.4864	17.8628	38.9299	36.7025	43.9454	41.5406	46.7235	44.4737	49.0058	25.7883	29.5166	36.4778	64.4691	68.9867	47.0039	56.0409	49.1579	42.6744	45.1495	54.2078	37.262	68.3099	40.8339
264	chr1	10967343	10967701	Intergenic	LTR33|LTR|ERVL	-25943	NM_029525	109294	Mm.123247	NM_029525	ENSMUSG00000048960	Prex2	6230420N16Rik|AI316880|AI553603|C030045D06Rik|D430013K02|Depdc2|P-Rex2	phosphatidylinositol-3,4,5-trisphosphate-dependent Rac exchange factor 2	protein-coding	0.002793	0.37883	0.160415	0.98423	0.242082	0.864785	0.0481144	0.97115	0.129782	0.850679	22.2516	21.2353	19.6757	55.1326	47.0278	53.3447	20.5905	43.2649	39.3648	39.0387	27.391	53.2018	48.6211	22.1336	35.823	34.5162	25.5103	43.5109	43.6479	41.1048	46.0615	45.2318	41.4603	43.3717
265	chr1	10990935	10991290	Intergenic	Intergenic	-2353	NM_029525	109294	Mm.123247	NM_029525	ENSMUSG00000048960	Prex2	6230420N16Rik|AI316880|AI553603|C030045D06Rik|D430013K02|Depdc2|P-Rex2	phosphatidylinositol-3,4,5-trisphosphate-dependent Rac exchange factor 2	protein-coding	0.005634	0.449438	-0.17749	0.975841	-0.271567	0.803777	0.0496449	0.963925	-0.0444326	0.951243	53.294	94.2251	76.5334	92.6642	49.9213	85.1762	47.4616	38.4975	101.625	69.9886	66.7544	68.9804	64.3545	78.1224	45.9782	64.6433	94.3281	76.0563	98.1912	96.7217	73.547	30.4094	34.8422	65.6074
266	chr1	10993016	10994301	5' UTR (NM_029525, exon 1 of 40)	5' UTR (NM_029525, exon 1 of 40)	193	NM_029525	109294	Mm.123247	NM_029525	ENSMUSG00000048960	Prex2	6230420N16Rik|AI316880|AI553603|C030045D06Rik|D430013K02|Depdc2|P-Rex2	phosphatidylinositol-3,4,5-trisphosphate-dependent Rac exchange factor 2	protein-coding	0.063035	0.553655	-0.239465	0.79979	0.0714656	0.927334	-0.0319951	0.955186	0.278935	0.235858	96.0886	101.758	108.85	111.908	108.263	102.794	77.8523	82.9569	107.915	75.5288	71.8597	106.93	106.673	85.559	125.207	127.071	115.294	90.5118	72.9616	117.062	89.8289	94.5116	125.134	134.259
267	chr1	11025032	11025459	intron (NM_029525, intron 1 of 39)	intron (NM_029525, intron 1 of 39)	31780	NM_029525	109294	Mm.123247	NM_029525	ENSMUSG00000048960	Prex2	6230420N16Rik|AI316880|AI553603|C030045D06Rik|D430013K02|Depdc2|P-Rex2	phosphatidylinositol-3,4,5-trisphosphate-dependent Rac exchange factor 2	protein-coding	0.009368	0.392523	-0.436882	0.931827	-0.0492554	0.985032	0.403318	0.689831	0.790944	0.20147	4.66397	23.145	11.783	35.218	43.5788	18.6353	13.5639	19.2037	15.8418	10.9101	17.2236	28.6745	15.2866	27.8355	35.495	18.6034	52.2818	36.4799	30.9648	19.1459	16.091	27.3886	28.9672	30.3026
268	chr1	11026656	11027980	intron (NM_029525, intron 1 of 39)	intron (NM_029525, intron 1 of 39)	33853	NM_029525	109294	Mm.123247	NM_029525	ENSMUSG00000048960	Prex2	6230420N16Rik|AI316880|AI553603|C030045D06Rik|D430013K02|Depdc2|P-Rex2	phosphatidylinositol-3,4,5-trisphosphate-dependent Rac exchange factor 2	protein-coding	0.008308	0.433962	0.210653	0.937619	-0.022566	0.986484	0.487248	0.270319	0.25403	0.444334	28.5791	33.3029	25.0808	29.8149	25.432	20.434	29.0306	35.7837	48.5364	38.1181	20.3674	30.8258	25.4719	40.3972	52.8342	34.6652	44.4524	45.4915	33.5905	29.6385	25.9473	34.6527	41.7282	46.9096
269	chr1	11033249	11034136	intron (NM_029525, intron 1 of 39)	intron (NM_029525, intron 1 of 39)	40227	NM_029525	109294	Mm.123247	NM_029525	ENSMUSG00000048960	Prex2	6230420N16Rik|AI316880|AI553603|C030045D06Rik|D430013K02|Depdc2|P-Rex2	phosphatidylinositol-3,4,5-trisphosphate-dependent Rac exchange factor 2	protein-coding	0.009019	0.412162	-0.241009	0.907998	-0.192271	0.804089	-0.0554044	0.938854	-0.00666574	0.990308	78.5829	69.423	44.2442	80.5308	41.9575	78.9446	55.7989	54.4405	59.7386	61.2745	50.6698	65.9518	44.1537	56.9498	82.8074	68.66	75.505	48.001	48.7845	70.0475	54.2231	35.4976	62.2865	75.8557
270	chr1	11045144	11046055	intron (NM_029525, intron 1 of 39)	intron (NM_029525, intron 1 of 39)	52134	NM_029525	109294	Mm.123247	NM_029525	ENSMUSG00000048960	Prex2	6230420N16Rik|AI316880|AI553603|C030045D06Rik|D430013K02|Depdc2|P-Rex2	phosphatidylinositol-3,4,5-trisphosphate-dependent Rac exchange factor 2	protein-coding	0.003293	0.387061	-0.159686	0.961525	-0.0765121	0.941416	0.00254642	0.997583	0.0857202	0.828713	85.2569	58.4147	101.621	62.9337	62.2509	76.8648	64.1543	66.0078	79.2032	52.842	47.5409	79.1478	81.2042	66.3219	75.5067	107.543	54.5799	64.9751	65.9712	75.3813	81.4545	87.8873	66.9817	71.9635
271	chr1	11046258	11046700	intron (NM_029525, intron 1 of 39)	intron (NM_029525, intron 1 of 39)	53014	NM_029525	109294	Mm.123247	NM_029525	ENSMUSG00000048960	Prex2	6230420N16Rik|AI316880|AI553603|C030045D06Rik|D430013K02|Depdc2|P-Rex2	phosphatidylinositol-3,4,5-trisphosphate-dependent Rac exchange factor 2	protein-coding	0.002262	0.383747	0.017828	0.997885	-0.42769	0.654127	0.260257	0.768579	-0.185261	0.775364	31.5398	46.4391	72.8523	29.7699	22.0523	54.0085	30.9722	74.2079	51.0139	49.186	35.127	33.8573	36.9196	47.059	94.9582	73.8853	64.2823	30.543	27.1945	25.8946	43.5257	46.8123	22.3873	66.355
272	chr1	11066072	11066580	intron (NM_029525, intron 3 of 39)	intron (NM_029525, intron 3 of 39)	72861	NM_029525	109294	Mm.123247	NM_029525	ENSMUSG00000048960	Prex2	6230420N16Rik|AI316880|AI553603|C030045D06Rik|D430013K02|Depdc2|P-Rex2	phosphatidylinositol-3,4,5-trisphosphate-dependent Rac exchange factor 2	protein-coding	0.007874	0.418468	-0.337841	0.910359	0.156597	0.908881	-0.0427729	0.969383	0.451665	0.312476	33.3226	38.9092	41.5979	25.9022	54.0732	40.7261	37.313	32.2833	31.0703	30.5683	24.1289	45.5268	23.5568	50.6939	48.1956	50.3863	41.948	44.9727	16.5629	19.3117	27.0506	47.8139	35.711	47.5457
273	chr1	11089541	11090224	intron (NM_029525, intron 6 of 39)	intron (NM_029525, intron 6 of 39)	96417	NM_029525	109294	Mm.123247	NM_029525	ENSMUSG00000048960	Prex2	6230420N16Rik|AI316880|AI553603|C030045D06Rik|D430013K02|Depdc2|P-Rex2	phosphatidylinositol-3,4,5-trisphosphate-dependent Rac exchange factor 2	protein-coding	0.008785	0.464912	-0.0278631	0.996406	0.0316326	0.98339	0.13139	0.839075	0.190886	0.608652	51.0271	41.1835	55.9858	39.907	60.9763	58.2522	42.3997	45.3553	54.4721	50.0193	46.661	47.8049	60.5273	58.0076	44.3818	65.9065	32.6857	68.4198	59.8358	74.212	42.2511	51.3687	63.9879	49.2562
274	chr1	11090887	11091110	intron (NM_029525, intron 6 of 39)	intron (NM_029525, intron 6 of 39)	97533	NM_029525	109294	Mm.123247	NM_029525	ENSMUSG00000048960	Prex2	6230420N16Rik|AI316880|AI553603|C030045D06Rik|D430013K02|Depdc2|P-Rex2	phosphatidylinositol-3,4,5-trisphosphate-dependent Rac exchange factor 2	protein-coding	0.004484	0.419643	-0.103379	0.993027	-0.489525	0.681082	-0.0681063	0.961168	-0.454252	0.482338	26.7917	71.5907	45.1243	84.2941	35.762	107.048	30.6944	57.1996	58.1399	69.6355	47.6374	42.7046	82.9339	71.0658	47.0533	83.1176	36.4033	46.5678	64.6814	43.9926	55.4597	20.1706	48.0708	19.3412
275	chr1	11097211	11097826	intron (NM_029525, intron 6 of 39)	intron (NM_029525, intron 6 of 39)	104053	NM_029525	109294	Mm.123247	NM_029525	ENSMUSG00000048960	Prex2	6230420N16Rik|AI316880|AI553603|C030045D06Rik|D430013K02|Depdc2|P-Rex2	phosphatidylinositol-3,4,5-trisphosphate-dependent Rac exchange factor 2	protein-coding	0.003252	0.417208	-0.0120857	0.997885	0.0670453	0.956934	0.0393393	0.960603	0.11847	0.771498	71.2412	75.4044	42.5416	74.8847	61.9552	64.6931	59.0738	66.6664	63.2448	61.8624	47.8341	68.5754	91.9849	66.032	83.4122	57.4068	49.4996	81.0506	60.5884	66.4657	75.9703	99.4691	58.9957	64.5208
276	chr1	11116403	11117803	intron (NM_029525, intron 11 of 39)	intron (NM_029525, intron 11 of 39)	123638	NM_029525	109294	Mm.123247	NM_029525	ENSMUSG00000048960	Prex2	6230420N16Rik|AI316880|AI553603|C030045D06Rik|D430013K02|Depdc2|P-Rex2	phosphatidylinositol-3,4,5-trisphosphate-dependent Rac exchange factor 2	protein-coding	0.003571	0.357602	-0.0602954	0.99034	0.124142	0.88164	-0.120202	0.826257	0.064236	0.871409	41.2528	61.9041	44.5635	43.6373	49.3686	34.1025	40.6178	59.8728	46.3042	56.5689	26.266	39.8417	49.7325	43.1566	50.7988	38.4574	43.4889	44.5055	36.9184	43.2122	42.2066	41.7676	52.4209	52.9892
277	chr1	11137958	11138529	intron (NM_029525, intron 15 of 39)	intron (NM_029525, intron 15 of 39)	-125720	NM_001033636	109294	Mm.123247	NM_029525	ENSMUSG00000048960	Prex2	6230420N16Rik|AI316880|AI553603|C030045D06Rik|D430013K02|Depdc2|P-Rex2	phosphatidylinositol-3,4,5-trisphosphate-dependent Rac exchange factor 2	protein-coding	0.007005	0.424825	-0.202898	0.97173	-0.101293	0.953885	-0.164123	0.853974	-0.0625189	0.929226	40.1093	37.279	42.2951	36.2125	52.7627	44.5941	13.8317	38.2952	42.4506	42.1533	41.5023	45.2688	32.3893	27.7543	20.4181	32.461	33.7655	34.5547	50.5217	60.1334	50.5386	29.9345	53.4328	30.2142
278	chr1	11140025	11140330	intron (NM_029525, intron 16 of 39)	intron (NM_029525, intron 16 of 39)	-123786	NM_001033636	109294	Mm.123247	NM_029525	ENSMUSG00000048960	Prex2	6230420N16Rik|AI316880|AI553603|C030045D06Rik|D430013K02|Depdc2|P-Rex2	phosphatidylinositol-3,4,5-trisphosphate-dependent Rac exchange factor 2	protein-coding	0.013115	0.392157	-0.00887224	0.998558	0.284926	0.733121	0.0672097	0.942619	0.361008	0.361556	65.2955	72.2837	82.4813	73.9577	69.7261	62.6145	67.3265	83.6427	72.0802	63.6423	69.66	66.9072	67.7707	68.197	103.209	54.9835	66.5404	57.8814	82.7604	85.7735	90.1094	94.3853	59.4792	76.3627
279	chr1	11169048	11169613	intron (NM_029525, intron 23 of 39)	intron (NM_029525, intron 23 of 39)	-94633	NM_001033636	109294	Mm.123247	NM_029525	ENSMUSG00000048960	Prex2	6230420N16Rik|AI316880|AI553603|C030045D06Rik|D430013K02|Depdc2|P-Rex2	phosphatidylinositol-3,4,5-trisphosphate-dependent Rac exchange factor 2	protein-coding	0.00885	0.482332	-0.308594	0.900783	-0.0374589	0.983362	0.049314	0.957884	0.320449	0.437662	54.6345	37.6749	48.0873	46.5781	36.0714	67.6014	49.3911	41.9271	39.9082	38.4782	34.7115	24.0787	34.6587	57.8511	51.5874	43.7409	44.9001	51.4636	46.8034	40.5147	53.5074	31.8446	61.2976	70.2306
280	chr1	11177580	11178469	intron (NM_029525, intron 25 of 39)	RLTR34C_MM|LTR|ERVK	-85939	NM_001033636	109294	Mm.123247	NM_029525	ENSMUSG00000048960	Prex2	6230420N16Rik|AI316880|AI553603|C030045D06Rik|D430013K02|Depdc2|P-Rex2	phosphatidylinositol-3,4,5-trisphosphate-dependent Rac exchange factor 2	protein-coding	0.012373	0.480899	-0.0522185	0.99034	-0.0521541	0.956934	-0.0181667	0.977252	-0.0181023	0.96404	78.4061	83.8044	72.4425	77.1779	74.7556	93.0882	72.8491	79.9397	83.6996	92.5784	56.071	74.9853	85.6613	100.274	79.9982	88.3622	91.3153	63.0786	62.1955	66.2115	74.1958	71.8474	76.9873	79.5663
281	chr1	11179763	11180304	intron (NM_029525, intron 25 of 39)	intron (NM_029525, intron 25 of 39)	-83930	NM_001033636	109294	Mm.123247	NM_029525	ENSMUSG00000048960	Prex2	6230420N16Rik|AI316880|AI553603|C030045D06Rik|D430013K02|Depdc2|P-Rex2	phosphatidylinositol-3,4,5-trisphosphate-dependent Rac exchange factor 2	protein-coding	0.009242	0.407749	0.150167	0.974668	0.16043	0.87073	0.148831	0.828792	0.159094	0.709054	57.0582	70.2611	68.8208	140.721	76.9812	82.3671	45.7427	121.256	108.365	101.898	83.076	85.4994	96.5233	117.173	86.2015	75.048	97.5352	94.0566	75.5413	93.6909	91.4419	108.086	131.082	78.1297
282	chr1	11202605	11202989	intron (NM_029525, intron 32 of 39)	intron (NM_029525, intron 32 of 39)	-61166	NM_001033636	109294	Mm.123247	NM_029525	ENSMUSG00000048960	Prex2	6230420N16Rik|AI316880|AI553603|C030045D06Rik|D430013K02|Depdc2|P-Rex2	phosphatidylinositol-3,4,5-trisphosphate-dependent Rac exchange factor 2	protein-coding	0.002604	0.444156	0.326813	0.935066	0.176021	0.902284	0.501785	0.480581	0.350993	0.490042	25.9312	49.4938	26.205	56.2949	62.3041	29.0108	31.5368	109.143	38.1674	68.7469	46.8168	56.6853	33.9968	61.905	57.6865	62.0599	68.7064	64.9038	40.6926	55.3535	71.5713	93.7094	90.1905	60.6526
283	chr1	11204625	11204929	intron (NM_029525, intron 33 of 39)	L2a|LINE|L2	-59186	NM_001033636	109294	Mm.123247	NM_029525	ENSMUSG00000048960	Prex2	6230420N16Rik|AI316880|AI553603|C030045D06Rik|D430013K02|Depdc2|P-Rex2	phosphatidylinositol-3,4,5-trisphosphate-dependent Rac exchange factor 2	protein-coding	0	0.340984	-0.0375682	0.997473	-0.380489	0.765228	0.789388	0.337539	0.446467	0.499107	6.55103	20.0059	33.1011	21.642	43.7222	41.8803	13.856	17.9824	40.7944	25.5407	24.1924	22.3758	35.7861	39.0979	30.6809	49.3576	73.4352	51.2399	39.5393	43.0278	40.6826	29.5924	27.125	28.3755
284	chr1	11216318	11216793	intron (NM_029525, intron 34 of 39)	RLTR34D_MM|LTR|ERVK	-47408	NM_001033636	109294	Mm.123247	NM_029525	ENSMUSG00000048960	Prex2	6230420N16Rik|AI316880|AI553603|C030045D06Rik|D430013K02|Depdc2|P-Rex2	phosphatidylinositol-3,4,5-trisphosphate-dependent Rac exchange factor 2	protein-coding	0.008421	0.462185	-0.178226	0.983444	-0.0379868	0.986484	0.309084	0.743562	0.449323	0.438154	35.6376	20.8062	16.9477	33.6378	22.3858	36.8546	27.712	36.4443	14.2409	11.4422	24.0849	37.2333	20.6128	43.7896	17.1813	26.0143	46.9985	48.0971	37.9578	17.2111	26.0369	30.3027	26.04	32.6886
285	chr1	11217570	11217934	intron (NM_029525, intron 34 of 39)	intron (NM_029525, intron 34 of 39)	-46211	NM_001033636	109294	Mm.123247	NM_029525	ENSMUSG00000048960	Prex2	6230420N16Rik|AI316880|AI553603|C030045D06Rik|D430013K02|Depdc2|P-Rex2	phosphatidylinositol-3,4,5-trisphosphate-dependent Rac exchange factor 2	protein-coding	0.008242	0.367123	0.129916	0.99034	-0.243132	0.889571	0.422473	0.662782	0.0494239	0.958794	21.8848	20.8853	27.6448	23.2388	34.0809	48.0933	31.8231	52.5639	37.1673	25.5968	31.4294	33.6374	5.97746	76.1908	22.4207	26.6729	41.8163	42.7937	23.1153	31.4434	37.7519	22.2431	43.0422	33.1775
286	chr1	11230964	11231721	intron (NM_029525, intron 34 of 39)	MER34A|LTR|ERV1	-32621	NM_001033636	109294	Mm.123247	NM_029525	ENSMUSG00000048960	Prex2	6230420N16Rik|AI316880|AI553603|C030045D06Rik|D430013K02|Depdc2|P-Rex2	phosphatidylinositol-3,4,5-trisphosphate-dependent Rac exchange factor 2	protein-coding	0.001321	0.364116	-0.0164442	0.997885	-0.500738	0.460536	0.448402	0.488335	-0.0358912	0.961638	22.3618	25.1065	33.2322	18.6238	22.2404	23.1254	30.604	36.1073	15.6378	30.7702	14.0332	25.1602	21.5568	31.4023	40.0433	31.4808	57.6405	19.2054	20.6419	25.919	38.1209	22.5794	26.1432	26.2089
287	chr1	11268237	11268852	intron (NM_001033636, intron 3 of 5)	intron (NM_001033636, intron 3 of 5)	4581	NM_001033636	109294	Mm.123247	NM_029525	ENSMUSG00000048960	Prex2	6230420N16Rik|AI316880|AI553603|C030045D06Rik|D430013K02|Depdc2|P-Rex2	phosphatidylinositol-3,4,5-trisphosphate-dependent Rac exchange factor 2	protein-coding	0.006504	0.373377	0.00480243	0.999263	0.109338	0.930313	0.0931036	0.909052	0.197639	0.650654	64.7647	49.4455	71.9934	51.9608	64.8368	75.044	56.5054	48.8887	56.8287	109.837	34.5468	72.9996	61.9129	46.7056	72.0378	51.6661	80.8493	74.2964	52.7705	79.7589	78.2047	73.139	97.8792	49.0919
288	chr1	11329310	11329990	Intergenic	Intergenic	65687	NM_001033636	109294	Mm.123247	NM_029525	ENSMUSG00000048960	Prex2	6230420N16Rik|AI316880|AI553603|C030045D06Rik|D430013K02|Depdc2|P-Rex2	phosphatidylinositol-3,4,5-trisphosphate-dependent Rac exchange factor 2	protein-coding	0.033824	0.516887	-0.196323	0.980724	-0.157526	0.937944	-0.0398561	0.978082	-0.00105925	0.99939	38.0731	25.7135	7.39906	24.8792	35.1835	42.1266	20.1319	34.8365	14.9216	21.6945	21.6308	38.0125	25.5976	7.28294	27.4324	15.5758	44.768	32.0701	17.6764	33.6629	46.4792	17.1984	30.3161	30.4452
289	chr1	11355390	11356055	Intergenic	Intergenic	-58383	NM_001160369	320492	Mm.52021	NM_177173	ENSMUSG00000057715	A830018L16Rik	-	RIKEN cDNA A830018L16 gene	protein-coding	0.007519	0.36036	-0.132245	0.978262	-0.296558	0.622242	0.542617	0.233826	0.378305	0.269472	32.9423	80.0237	59.0144	52.294	50.6344	50.2563	45.1309	68.5043	52.5558	38.5299	38.0934	65.4651	49.0781	101.282	82.4002	74.3267	90.0297	84.3262	84.9531	46.7159	68.1918	78.4622	45.8799	58.3725
290	chr1	11413553	11414692	promoter-TSS (NM_001160371)	promoter-TSS (NM_001160371)	17	NM_001160371	320492	Mm.52021	NM_177173	ENSMUSG00000057715	A830018L16Rik	-	RIKEN cDNA A830018L16 gene	protein-coding	0.052678	0.575439	-0.000616374	0.999806	0.0443252	0.940331	0.140013	0.588183	0.184955	0.273433	245.661	268.315	247.372	214.547	287.847	222.16	234.834	267.973	242.012	237.907	203.036	254.412	309.464	306.101	300.937	259.597	251.235	294.489	250.108	254.087	272.662	278.018	299.722	308.997
291	chr1	11427237	11427764	intron (NM_177173, intron 1 of 13)	intron (NM_177173, intron 1 of 13)	13395	NM_001160371	320492	Mm.52021	NM_177173	ENSMUSG00000057715	A830018L16Rik	-	RIKEN cDNA A830018L16 gene	protein-coding	0.001898	0.388258	-0.0740413	0.993169	-0.17897	0.910861	0.254243	0.783292	0.149314	0.831494	32.1212	37.5064	24.8226	32.1021	53.8051	30.1983	30.9722	46.6791	44.9252	19.1531	26.3602	30.9779	41.2865	52.6251	88.4915	43.5453	19.2551	49.2629	27.3699	24.8206	33.8979	44.383	25.0353	36.0105
292	chr1	11432771	11433106	intron (NM_177173, intron 1 of 13)	intron (NM_177173, intron 1 of 13)	18833	NM_001160371	320492	Mm.52021	NM_177173	ENSMUSG00000057715	A830018L16Rik	-	RIKEN cDNA A830018L16 gene	protein-coding	0.00597	0.4375	0.485295	0.907998	0.579032	0.58413	0.275879	0.826391	0.369615	0.567752	17.8345	29.5013	27.0342	25.2505	18.5156	14.2518	36.1496	32.6367	33.654	23.1772	31.7109	20.3052	42.2169	32.5232	34.8022	2.63472	18.1745	37.1986	25.1163	34.1654	41.0199	37.5956	36.9223	61.7993
293	chr1	11446903	11447669	intron (NM_177173, intron 1 of 13)	L3|LINE|CR1	33181	NM_001160371	320492	Mm.52021	NM_177173	ENSMUSG00000057715	A830018L16Rik	-	RIKEN cDNA A830018L16 gene	protein-coding	0.001305	0.329857	-0.136743	0.981378	0.0117458	0.995335	0.176747	0.813909	0.325235	0.440332	19.4992	41.6834	52.5468	39.2639	49.7421	45.7075	24.058	52.3352	49.3057	33.4496	33.0707	42.625	32.6653	49.1361	47.1829	64.5264	43.716	42.0265	25.107	40.5562	60.9944	34.0583	67.8195	43.9191
294	chr1	11458125	11459507	intron (NM_177173, intron 1 of 13)	intron (NM_177173, intron 1 of 13)	44711	NM_001160371	320492	Mm.52021	NM_177173	ENSMUSG00000057715	A830018L16Rik	-	RIKEN cDNA A830018L16 gene	protein-coding	0.002171	0.466377	-0.0989958	0.972196	0.0358744	0.968125	0.0800629	0.858121	0.214933	0.343735	74.2134	65.4608	56.7939	59.8476	59.6292	59.8809	58.2914	63.9489	65.6703	60.6766	39.0253	60.0487	68.4856	65.9364	84.3614	67.6981	63.146	58.6107	75.6683	55.6061	58.6656	65.0948	77.5672	71.7806
295	chr1	11544057	11544365	intron (NM_177173, intron 3 of 13)	intron (NM_177173, intron 3 of 13)	130106	NM_001160371	320492	Mm.52021	NM_177173	ENSMUSG00000057715	A830018L16Rik	-	RIKEN cDNA A830018L16 gene	protein-coding	0.003247	0.521036	0.402757	0.934662	0.184763	0.933057	-0.0973592	0.949023	-0.315354	0.656104	51.7276	19.7461	22.8698	39.6702	34.5235	15.5011	56.4137	44.3721	29.2833	25.209	39.797	30.9192	60.0463	28.9426	34.0678	31.5225	23.0623	16.8581	23.4155	58.3949	22.3079	49.6538	37.4818	16.8042
296	chr1	11549662	11550258	intron (NM_177173, intron 4 of 13)	L1_Mus3|LINE|L1	135855	NM_001160371	320492	Mm.52021	NM_177173	ENSMUSG00000057715	A830018L16Rik	-	RIKEN cDNA A830018L16 gene	protein-coding	0.001678	0.448911	0.235129	0.960819	-0.328203	0.700988	0.407221	0.513765	-0.156111	0.773084	26.7317	29.3375	32.0791	45.7324	37.1687	37.3831	33.5705	22.9306	47.2906	48.2016	43.8747	47.9352	43.808	46.5326	46.948	59.2369	54.4828	29.6205	32.2683	52.1243	46.113	48.3012	59.4929	27.4995
297	chr1	11558373	11559075	intron (NM_177173, intron 4 of 13)	intron (NM_177173, intron 4 of 13)	144619	NM_001160371	320492	Mm.52021	NM_177173	ENSMUSG00000057715	A830018L16Rik	-	RIKEN cDNA A830018L16 gene	protein-coding	0.007123	0.376956	-0.177029	0.968616	0.270272	0.728872	-0.141019	0.846881	0.306283	0.423843	34.043	59.5618	38.7028	58.9098	63.1127	63.4767	54.0028	50.6171	77.0877	28.7569	34.9216	36.8212	35.6434	45.1501	48.1629	44.0058	44.8105	45.858	51.3673	55.8994	50.8951	57.6673	57.5575	54.0671
298	chr1	11566533	11567712	intron (NM_177173, intron 5 of 13)	intron (NM_177173, intron 5 of 13)	153017	NM_001160371	320492	Mm.52021	NM_177173	ENSMUSG00000057715	A830018L16Rik	-	RIKEN cDNA A830018L16 gene	protein-coding	0.001696	0.390678	0.123571	0.965775	0.0738844	0.926975	0.150046	0.718336	0.10036	0.73954	54.8975	70.9286	73.4007	102.837	81.1697	107.986	74.1336	100.461	92.7553	85.6121	67.2307	94.6197	90.4275	88.2107	66.2541	91.3323	80.0432	96.007	96.8529	88.7563	108.395	100.72	89.5239	61.4586
299	chr1	11573216	11574146	intron (NM_177173, intron 5 of 13)	intron (NM_177173, intron 5 of 13)	159576	NM_001160371	320492	Mm.52021	NM_177173	ENSMUSG00000057715	A830018L16Rik	-	RIKEN cDNA A830018L16 gene	protein-coding	0.003226	0.355532	0.131504	0.963334	0.173668	0.755681	-0.00597205	0.99343	0.0361918	0.924544	83.5151	81.7446	93.0531	94.9986	119.1	111.23	95.6808	87.192	104.255	106.029	94.8966	127.268	122.827	136.324	90.2613	80.6704	53.4649	113.896	96.9351	87.9063	109.342	103.504	125.906	96.4645
300	chr1	11579936	11581369	intron (NM_177173, intron 5 of 13)	L1VL2|LINE|L1	166547	NM_001160371	320492	Mm.52021	NM_177173	ENSMUSG00000057715	A830018L16Rik	-	RIKEN cDNA A830018L16 gene	protein-coding	0.005583	0.437238	-0.240952	0.767876	0.145171	0.781031	-0.0935683	0.830785	0.292555	0.180836	64.6235	65.2531	63.9014	65.5882	61.2172	66.6344	41.887	66.7594	62.153	59.059	45.0496	54.1141	57.6973	67.0458	61.8329	59.1294	56.6499	65.2209	57.877	57.0501	57.5367	70.3115	84.589	57.7886
301	chr1	11588102	11588568	intron (NM_177173, intron 5 of 13)	intron (NM_177173, intron 5 of 13)	174230	NM_001160371	320492	Mm.52021	NM_177173	ENSMUSG00000057715	A830018L16Rik	-	RIKEN cDNA A830018L16 gene	protein-coding	0.015021	0.488223	-0.16689	0.989345	0.159199	0.939339	0.348582	0.74343	0.674671	0.264536	23.505	45.6788	15.1157	20.1691	20.9166	6.83026	30.507	17.5965	13.3063	29.9911	19.2893	8.75824	25.68	25.5059	22.5169	30.3049	54.4389	31.1984	7.73817	31.5784	29.4886	36.6794	54.8553	27.7666
302	chr1	11649992	11650625	intron (NM_177173, intron 7 of 13)	intron (NM_177173, intron 7 of 13)	236203	NM_001160371	320492	Mm.52021	NM_177173	ENSMUSG00000057715	A830018L16Rik	-	RIKEN cDNA A830018L16 gene	protein-coding	0	0.408517	-0.103977	0.971498	-0.112801	0.840264	0.26542	0.375355	0.256595	0.230281	157.308	145.32	160.558	146.995	141.384	138.278	99.8156	159.768	149.609	144.738	121.348	150.444	156.396	190.898	198.917	200.788	157.101	164.054	174.698	152.399	184.525	166.279	148.506	160.803
303	chr1	11657534	11658312	intron (NM_177173, intron 7 of 13)	intron (NM_177173, intron 7 of 13)	243818	NM_001160371	320492	Mm.52021	NM_177173	ENSMUSG00000057715	A830018L16Rik	-	RIKEN cDNA A830018L16 gene	protein-coding	0.003856	0.337612	0.0794354	0.990424	0.10265	0.937984	0.0712716	0.934278	0.0944863	0.854902	57.5952	46.9034	34.922	37.4502	48.9748	57.2759	39.2527	53.8701	49.2697	44.9095	38.8626	57.7053	68.518	58.5631	79.4234	32.9001	58.6933	57.3957	32.4446	21.0162	49.4559	43.9398	61.4739	34.3716
304	chr1	11742106	11742903	intron (NM_177173, intron 7 of 13)	intron (NM_177173, intron 7 of 13)	328399	NM_001160371	320492	Mm.52021	NM_177173	ENSMUSG00000057715	A830018L16Rik	-	RIKEN cDNA A830018L16 gene	protein-coding	0.002509	0.382206	-0.182019	0.959172	-0.125946	0.901475	-0.13587	0.829231	-0.0797977	0.863872	64.9678	92.5243	70.7042	79.0112	68.9315	69.888	61.4392	88.0242	78.5083	59.4261	46.1386	54.6227	76.4395	79.5367	100.935	53.1571	76.3921	74.2689	60.326	45.1333	51.7253	55.3085	46.5583	54.1164
305	chr1	11750583	11751099	intron (NM_001160369, intron 8 of 13)	intron (NM_001160369, intron 8 of 13)	336736	NM_001160371	320492	Mm.52021	NM_177173	ENSMUSG00000057715	A830018L16Rik	-	RIKEN cDNA A830018L16 gene	protein-coding	0.005814	0.413926	-0.00343443	0.999297	-0.147958	0.858871	0.144618	0.795293	9.52983e-05	0.999947	59.8226	95.7648	72.1552	107.467	116.773	89.442	91.8362	74.1599	81.9337	103.826	76.0154	79.0957	120.175	95.9768	106.194	78.684	96.3611	124.776	102.496	110.905	87.8829	90.6584	79.903	113.678
306	chr1	11784021	11784426	intron (NM_001160369, intron 8 of 13)	Lx9|LINE|L1	370118	NM_001160371	320492	Mm.52021	NM_177173	ENSMUSG00000057715	A830018L16Rik	-	RIKEN cDNA A830018L16 gene	protein-coding	0	0.320197	0.142633	0.99034	-0.319919	0.836135	0.545992	0.546729	0.0834404	0.929238	7.37598	30.0336	39.754	55.6966	59.0735	19.6475	23.4012	67.4894	55.6745	19.1713	34.3008	43.6687	29.5478	56.2495	89.2398	32.69	40.0885	28.2051	53.422	72.6692	47.5021	22.2126	71.2616	36.2085
307	chr1	11788233	11788674	intron (NM_001160369, intron 8 of 13)	intron (NM_001160369, intron 8 of 13)	374348	NM_001160371	320492	Mm.52021	NM_177173	ENSMUSG00000057715	A830018L16Rik	-	RIKEN cDNA A830018L16 gene	protein-coding	0.002268	0.377828	-0.361903	0.925715	0.234548	0.863714	0.0506656	0.967025	0.647116	0.188425	29.3534	87.9172	52.4813	83.1186	44.2047	46.9135	16.7152	55.7821	60.0773	33.4519	37.0597	33.934	83.8742	60.6416	52.8742	40.0286	87.438	68.2888	32.7074	59.3218	81.0167	61.198	100.971	60.6374
308	chr1	11795585	11796272	intron (NM_001160369, intron 8 of 13)	intron (NM_001160369, intron 8 of 13)	381823	NM_001160371	320492	Mm.52021	NM_177173	ENSMUSG00000057715	A830018L16Rik	-	RIKEN cDNA A830018L16 gene	protein-coding	0.004367	0.418605	-0.245558	0.944843	0.0150109	0.993202	0.1262	0.877753	0.386769	0.339468	37.6851	49.7964	29.2947	36.9385	38.6944	34.7478	33.7223	37.1339	38.5649	35.0357	19.0315	33.6646	36.4216	56.2281	39.0322	41.1123	66.4678	46.8592	31.4933	16.66	32.0039	39.2843	61.2147	36.4132
309	chr1	11895579	11896383	intron (NM_001310451, intron 10 of 12)	ORR1B1-int|LTR|ERVL-MaLR	481876	NM_001160371	320492	Mm.52021	NM_177173	ENSMUSG00000057715	A830018L16Rik	-	RIKEN cDNA A830018L16 gene	protein-coding	0.006219	0.416149	-0.0260817	0.996406	0.0786589	0.949798	0.01302	0.988944	0.117761	0.783856	58.2097	47.2777	62.5791	44.4222	51.7995	57.4031	43.8773	70.2595	50.4809	60.8401	31.5076	60.9155	58.1836	51.7415	78.305	45.0097	55.5331	38.7486	43.3556	52.875	68.3666	51.4702	68.7166	47.2078
310	chr1	11977689	11978250	Intergenic	Intergenic	-448017	NR_105759	102465961		NR_105759	ENSMUSG00000098555	Mir6341	Gm27262|mmu-mir-6341	microRNA 6341	ncRNA	0.001783	0.396797	-0.00542397	0.999075	0.23661	0.801934	0.0479718	0.96066	0.290006	0.487748	46.1492	58.2704	52.0176	36.858	50.5442	48.2258	38.4806	64.9631	57.2747	49.8248	33.5023	60.626	46.5411	56.498	64.4245	69.2259	52.4554	40.724	32.1389	29.1454	56.3384	73.7648	32.3372	55.355
311	chr1	11979213	11979746	Intergenic	B2_Mm2|SINE|B2	-446507	NR_105759	102465961		NR_105759	ENSMUSG00000098555	Mir6341	Gm27262|mmu-mir-6341	microRNA 6341	ncRNA	0.001876	0.346442	-0.0564685	0.993169	0.165159	0.861902	0.100246	0.891399	0.321874	0.36725	50.4417	74.1683	73.6297	100.512	114.711	101.518	60.2592	94.0167	76.1476	77.2066	78.1903	89.3352	85.7255	146.807	43.7477	71.2065	60.9226	105.21	74.42	131.909	95.3925	86.079	88.1841	103.579
312	chr1	11997261	11998216	Intergenic	MER77B|LTR|ERVL	-428248	NR_105759	102465961		NR_105759	ENSMUSG00000098555	Mir6341	Gm27262|mmu-mir-6341	microRNA 6341	ncRNA	0.004188	0.391213	-0.216196	0.915495	-0.438742	0.177685	0.172163	0.726206	-0.0503824	0.910036	42.7498	78.0126	79.0266	50.1925	80.7235	103.319	47.9664	55.3343	77.9151	54.4725	55.6186	81.1994	58.0972	72.6006	96.4441	70.2407	77.5666	92.4285	75.518	78.7567	80.5795	62.172	56.988	62.3251
313	chr1	12008926	12009573	Intergenic	Intergenic	-416737	NR_105759	102465961		NR_105759	ENSMUSG00000098555	Mir6341	Gm27262|mmu-mir-6341	microRNA 6341	ncRNA	0.003091	0.384259	0.0629776	0.991328	-0.260167	0.649605	0.282597	0.531217	-0.0405482	0.931764	43.093	75.2	63.7668	58.1069	80.8038	103.309	58.5935	88.7168	74.9282	72.0033	59.3613	65.1837	84.0725	94.9146	75.6828	80.4871	72.1454	78.647	72.4541	108.667	97.6998	55.6173	61.1758	58.6632
314	chr1	12010519	12010957	Intergenic	Intergenic	-415248	NR_105759	102465961		NR_105759	ENSMUSG00000098555	Mir6341	Gm27262|mmu-mir-6341	microRNA 6341	ncRNA	0.004566	0.396355	-0.314181	0.839542	0.163891	0.856573	-0.180333	0.756975	0.297739	0.395791	84.1165	171.832	213.66	165.23	167.914	141.705	90.1588	151.851	166.022	141.815	104.478	124.242	124.189	192.216	95.8254	153.15	101.937	130.4	128.981	175.451	141.182	166.366	239.096	153.616
315	chr1	12016767	12017111	Intergenic	Intergenic	-409047	NR_105759	102465961		NR_105759	ENSMUSG00000098555	Mir6341	Gm27262|mmu-mir-6341	microRNA 6341	ncRNA	0.002907	0.4	0.45726	0.868306	0.453149	0.592619	0.503367	0.510426	0.499257	0.294448	26.0518	48.6191	29.2521	54.6441	28.3347	18.5052	50.5099	50.3228	34.4122	42.8845	61.7625	43.5027	60.0874	48.9481	50.8376	38.4868	41.2976	69.432	34.9417	57.0369	63.9148	75.8392	81.501	95.2889
316	chr1	12029546	12029961	Intergenic	Intergenic	-396233	NR_105759	102465961		NR_105759	ENSMUSG00000098555	Mir6341	Gm27262|mmu-mir-6341	microRNA 6341	ncRNA	0.009639	0.408654	-0.0539355	0.993681	-0.0659144	0.965703	0.297132	0.632309	0.285153	0.503722	50.3877	86.0978	84.8663	92.8556	61.9204	69.0268	64.7058	103.186	67.9161	101.03	43.3196	72.1201	62.9146	107.401	84.2801	110.595	61.129	80.0741	95.5804	63.0383	129.139	60.6966	89.4143	141.344
317	chr1	12092547	12092999	Intergenic	Intergenic	-333213	NR_105759	102465961		NR_105759	ENSMUSG00000098555	Mir6341	Gm27262|mmu-mir-6341	microRNA 6341	ncRNA	0	0.317881	-0.533995	0.824884	0.166442	0.925135	-0.0447001	0.97344	0.655737	0.230597	13.218	37.0021	42.299	41.5876	33.3269	49.2927	16.3084	20.1572	36.1668	29.2022	14.4631	30.0984	26.4754	35.0612	20.635	25.3854	31.43	45.9496	29.2521	47.026	45.6029	65.6795	21.892	61.0701
318	chr1	12115393	12116079	Intergenic	Intergenic	-310250	NR_105759	102465961		NR_105759	ENSMUSG00000098555	Mir6341	Gm27262|mmu-mir-6341	microRNA 6341	ncRNA	0.001458	0.359534	0.179106	0.972196	0.090671	0.9498	0.419044	0.465394	0.330609	0.419085	40.6431	44.328	22.003	43.8428	42.6259	60.3174	31.4688	54.4539	50.947	61.1189	26.2065	59.4948	53.9191	51.9785	45.8872	65.6182	63.6062	49.9551	54.3176	52.4362	62.098	51.144	100.971	46.5259
319	chr1	12117237	12117751	Intergenic	Intergenic	-308492	NR_105759	102465961		NR_105759	ENSMUSG00000098555	Mir6341	Gm27262|mmu-mir-6341	microRNA 6341	ncRNA	0.007782	0.35534	0.161247	0.983444	-0.437152	0.62884	0.412562	0.581389	-0.185837	0.76845	60.0554	28.1017	35.2391	65.8281	46.5463	30.9621	23.5606	53.1775	67.9954	74.0182	39.7454	47.6421	55.0299	38.5401	83.9249	82.4246	53.3035	60.6106	37.4162	66.8019	58.8165	61.2575	85.0267	41.956
320	chr1	12200763	12201225	Intergenic	Lx5|LINE|L1	-224992	NR_105759	102465961		NR_105759	ENSMUSG00000098555	Mir6341	Gm27262|mmu-mir-6341	microRNA 6341	ncRNA	0.002165	0.416847	-0.164909	0.979251	-0.158636	0.908332	0.289318	0.700896	0.295591	0.562619	49.5723	47.7198	45.7396	30.5156	26.8516	65.4493	25.0727	41.414	26.843	55.4597	33.6064	55.9491	42.3856	36.4462	45.4237	63.045	50.5174	60.6893	52.0344	38.9299	74.3598	66.2051	62.4696	54.1469
321	chr1	12270251	12270908	Intergenic	Lx6|LINE|L1	-155407	NR_105759	102465961		NR_105759	ENSMUSG00000098555	Mir6341	Gm27262|mmu-mir-6341	microRNA 6341	ncRNA	0.010654	0.431611	-0.0315863	0.997177	0.218575	0.870751	0.140387	0.891417	0.390548	0.442351	25.7654	33.5564	24.5059	25.7501	29.6716	36.3345	20.0353	29.1222	44.6158	28.363	19.9005	26.919	28.1496	22.6137	28.3927	29.5553	32.4347	34.7734	23.7838	47.2848	41.8316	20.539	36.3978	21.0074
322	chr1	12282603	12282920	Intergenic	L1M4|LINE|L1	-143225	NR_105759	102465961		NR_105759	ENSMUSG00000098555	Mir6341	Gm27262|mmu-mir-6341	microRNA 6341	ncRNA	0.012618	0.433962	-0.562294	0.724801	-0.500044	0.544887	0.0535657	0.963631	0.115816	0.874542	65.965	50.3619	57.1385	53.3685	47.5197	75.3052	41.5242	31.6157	21.3389	39.1892	33.5115	60.0828	51.4778	40.6191	58.8454	55.6864	48.0161	65.5181	41.7096	72.2107	104.038	39.7304	49.4239	62.5872
323	chr1	12367055	12368491	Intergenic	Intergenic	-58213	NR_105759	102465961		NR_105759	ENSMUSG00000098555	Mir6341	Gm27262|mmu-mir-6341	microRNA 6341	ncRNA	0.00766	0.385525	0.237157	0.790505	0.0191756	0.98473	0.429164	0.149519	0.211182	0.369324	104.707	121.234	128.937	136.793	156.117	138.532	112.565	197.957	188.817	137.877	114.38	168.635	163.639	224.858	190.794	178.862	150.515	159.096	143.972	174.209	187.561	174.158	157.914	173.604
324	chr1	12405790	12406209	Intergenic	Intergenic	-19987	NR_105759	102465961		NR_105759	ENSMUSG00000098555	Mir6341	Gm27262|mmu-mir-6341	microRNA 6341	ncRNA	0.004773	0.42381	-0.175345	0.974668	0.233657	0.828334	-0.173136	0.832887	0.235865	0.626034	38.0241	58.0602	81.6545	65.0513	76.1329	83.5607	38.9555	60.8855	57.8503	66.7105	46.8066	90.9129	57.1211	85.1009	55.6504	46.3433	70.2327	66.9175	48.7683	11.7069	75.4317	51.529	57.0725	67.9387
325	chr1	12410265	12410700	Intergenic	Intergenic	-15504	NR_105759	102465961		NR_105759	ENSMUSG00000098555	Mir6341	Gm27262|mmu-mir-6341	microRNA 6341	ncRNA	0.009195	0.37156	-0.468771	0.902435	-0.493883	0.670408	0.0969301	0.942023	0.0718184	0.941272	34.3365	20.9717	23.1327	19.4458	38.7033	47.5606	12.1041	18.8505	33.6926	33.9133	9.39271	34.4021	17.5064	38.7084	56.2836	40.5807	32.6583	23.8727	22.1057	22.5525	22.1131	12.4084	37.9126	31.7284
326	chr1	12418934	12419271	Intergenic	Intergenic	-6884	NR_105759	102465961		NR_105759	ENSMUSG00000098555	Mir6341	Gm27262|mmu-mir-6341	microRNA 6341	ncRNA	0.005935	0.443787	-0.521843	0.87942	0.182229	0.934073	-0.428717	0.669636	0.275355	0.722285	32.5025	36.0938	26.8737	47.4123	34.182	18.8896	10.9368	21.6287	21.7453	27.6476	16.9738	24.2216	45.1946	29.3911	31.1361	15.7145	15.0555	24.6519	24.9673	24.259	36.6989	26.6947	31.8094	15.3581
327	chr1	12452841	12453477	Intergenic	MLT1E1A|LTR|ERVL-MaLR	27173	NR_105759	102465961		NR_105759	ENSMUSG00000098555	Mir6341	Gm27262|mmu-mir-6341	microRNA 6341	ncRNA	0.006289	0.414443	-0.0887369	0.990006	0.0242235	0.987097	0.0422246	0.962173	0.155185	0.72793	37.5757	60.9615	45.8835	65.0231	71.0554	55.0502	28.1477	41.5442	53.1796	65.9238	53.9638	68.4502	59.8686	65.4091	34.8296	58.2869	60.6292	60.4136	49.1382	77.1253	56.1767	41.02	58.3442	69.172
328	chr1	12479205	12479508	Intergenic	Intergenic	53370	NR_105759	102465961		NR_105759	ENSMUSG00000098555	Mir6341	Gm27262|mmu-mir-6341	microRNA 6341	ncRNA	0.006601	0.414474	0.0488901	0.996406	0.113386	0.958367	0.280749	0.791907	0.345245	0.585279	29.5769	42.6529	36.5313	21.7134	32.1687	26.2616	33.0166	39.0904	27.9061	43.5624	16.1815	49.3892	32.3138	29.4202	15.3911	69.9113	43.5368	44.5544	27.7689	32.3774	40.8169	35.6281	57.1504	56.9383
329	chr1	12500177	12500874	Intergenic	Intergenic	74539	NR_105759	102465961		NR_105759	ENSMUSG00000098555	Mir6341	Gm27262|mmu-mir-6341	microRNA 6341	ncRNA	0.008608	0.445559	-0.111455	0.983444	-0.442753	0.300003	0.438867	0.340033	0.107569	0.815743	50.0021	44.7191	38.9804	56.6355	58.4802	29.6827	33.2385	64.052	41.2466	54.5844	39.8617	37.0853	42.1424	58.2635	61.8901	72.1806	78.617	58.1061	44.8377	58.6462	80.8334	58.081	49.6889	44.554
330	chr1	12509777	12510732	Intergenic	Intergenic	84268	NR_105759	102465961		NR_105759	ENSMUSG00000098555	Mir6341	Gm27262|mmu-mir-6341	microRNA 6341	ncRNA	0.016754	0.426778	0.133795	0.983444	0.0961846	0.947892	0.336166	0.596586	0.298555	0.490786	30.2376	25.4735	27.3959	32.4775	27.8357	24.9966	27.5669	26.7131	36.0062	38.212	24.8144	31.3401	34.1748	22.8173	63.4822	23.1055	45.6899	38.0588	23.914	23.9694	44.6065	38.622	40.5823	35.2272
331	chr1	12555688	12556445	Intergenic	Intergenic	-111497	NR_045297	329096	Mm.417782	NR_045297	ENSMUSG00000097171	Gm17644	4932411L15	predicted gene, 17644	ncRNA	0.005284	0.391821	-0.209062	0.915797	0.057979	0.957498	-0.000495887	0.999371	0.266545	0.361342	55.2468	73.311	107.672	98.0852	97.1553	88.2971	75.1188	81.8432	71.4869	94.3621	63.6892	73.6834	71.8559	107.291	92.4075	103.77	101.876	57.6161	58.7501	79.9169	92.5794	83.1872	87.1438	110.533
332	chr1	12571765	12572605	Intergenic	Intergenic	-95378	NR_045297	329096	Mm.417782	NR_045297	ENSMUSG00000097171	Gm17644	4932411L15	predicted gene, 17644	ncRNA	0.009524	0.384067	-0.116739	0.984473	-0.269555	0.736448	0.215439	0.735501	0.0626224	0.912196	55.715	63.3521	29.9486	63.7775	53.7991	39.7863	23.8191	62.9098	57.0415	52.6867	43.7767	63.1636	37.5584	69.5694	84.6647	56.7405	64.0253	67.9945	35.7737	44.7694	55.6211	40.6966	48.1016	45.1846
333	chr1	12576838	12577518	Intergenic	Intergenic	-90385	NR_045297	329096	Mm.417782	NR_045297	ENSMUSG00000097171	Gm17644	4932411L15	predicted gene, 17644	ncRNA	0.016176	0.43025	0.111747	0.982093	-0.0077828	0.99656	0.0701889	0.925127	-0.0493405	0.921583	60.0383	93.9102	69.5511	52.5227	69.0639	70.2111	65.0416	84.4114	80.4107	76.5018	55.2788	86.0283	87.9917	59.7201	70.2954	68.7932	88.0437	67.1945	56.5645	91.3708	84.8751	70.1167	120.052	97.6785
334	chr1	12588351	12588989	Intergenic	MMERVK9E_I-int|LTR|ERVK	-78893	NR_045297	329096	Mm.417782	NR_045297	ENSMUSG00000097171	Gm17644	4932411L15	predicted gene, 17644	ncRNA	0.023511	0.455399	0.461309	0.877078	0.0159737	0.995335	0.281813	0.775606	-0.163522	0.812898	29.6542	29.7894	17.3495	17.678	11.111	7.48331	27.2342	32.8456	30.9242	32.8586	17.9315	27.7207	20.462	41.9169	16.4465	38.7361	15.905	9.76609	16.9561	25.6279	21.5387	15.5105	14.2172	24.3371
335	chr1	12604350	12604681	Intergenic	Intergenic	-63048	NR_045297	329096	Mm.417782	NR_045297	ENSMUSG00000097171	Gm17644	4932411L15	predicted gene, 17644	ncRNA	0.009063	0.379518	-0.289468	0.955017	-0.484024	0.530884	0.550069	0.41356	0.355512	0.517185	39.1083	48.2318	33.4411	62.4693	72.2803	67.3121	41.3587	35.7837	86.8547	51.606	34.5629	32.8809	19.7202	107.726	81.0125	71.997	70.5107	94.1203	43.5769	83.9757	78.8797	46.2035	74.737	88.607
336	chr1	12620032	12620677	Intergenic	Intergenic	-47209	NR_045297	329096	Mm.417782	NR_045297	ENSMUSG00000097171	Gm17644	4932411L15	predicted gene, 17644	ncRNA	0.006202	0.382353	-0.287453	0.937195	0.111199	0.94564	-0.151324	0.866947	0.247328	0.634156	30.8762	41.2525	46.8033	61.2014	24.7285	44.4126	36.7345	28.2514	29.7146	43.336	31.6731	27.4199	40.4799	33.7838	34.3436	45.1578	22.0254	48.3005	37.2712	48.1645	29.8269	61.3688	19.1767	53.4955
337	chr1	12640929	12641303	Intergenic	RLTR34D_MM|LTR|ERVK	-26447	NR_045297	329096	Mm.417782	NR_045297	ENSMUSG00000097171	Gm17644	4932411L15	predicted gene, 17644	ncRNA	0.010695	0.512	-0.0134018	0.998199	0.467553	0.588638	-0.175715	0.862806	0.305239	0.564191	31.9494	67.0787	34.9774	30.1566	47.3852	42.5522	43.6427	38.9779	55.7675	41.5206	48.0686	40.0131	29.0882	58.2635	21.8212	51.9194	37.985	36.0962	32.1389	39.3463	22.0455	28.8645	83.7827	55.355
338	chr1	12657472	12657825	Intergenic	Intergenic	-9915	NR_045297	329096	Mm.417782	NR_045297	ENSMUSG00000097171	Gm17644	4932411L15	predicted gene, 17644	ncRNA	0	0.59887	-0.0699022	0.996296	0.278625	0.882199	0.298595	0.815734	0.647122	0.335943	11.2834	43.0722	14.2531	18.6378	30.1225	36.0669	14.9158	15.4862	27.1472	37.3921	4.62983	30.8317	43.1461	33.6707	39.6331	40.0059	17.2477	26.4763	34.0509	32.4232	27.2498	10.1939	53.7274	46.4297
339	chr1	12669325	12669761	intron (NR_045297, intron 1 of 2)	intron (NR_045297, intron 1 of 2)	1980	NR_045297	329096	Mm.417782	NR_045297	ENSMUSG00000097171	Gm17644	4932411L15	predicted gene, 17644	ncRNA	0.002294	0.359268	-0.294309	0.895313	-0.0660622	0.964111	-0.117674	0.87425	0.110572	0.822378	77.6508	83.6945	62.315	45.2694	75.1968	91.2529	54.3434	71.0497	56.8875	65.8902	50.6043	62.4058	52.3988	56.7936	74.8727	72.8777	51.2025	83.3627	63.408	67.5024	59.8835	35.0765	62.4123	77.1605
340	chr1	12692261	12693733	intron (NM_001198566, intron 1 of 20)	intron (NM_001198566, intron 1 of 20)	567	NM_001198565	240725	Mm.45563	NM_172294	ENSMUSG00000016918	Sulf1	AI467640|AW121680|mKIAA1077	sulfatase 1	protein-coding	0.029891	0.488119	-0.203612	0.933902	0.0622877	0.956709	0.153959	0.775456	0.419859	0.148623	34.4997	54.7445	54.6887	33.2023	36.7203	29.191	36.8426	30.9479	39.061	44.835	22.2056	46.2108	34.7359	48.4474	57.8185	65.9574	51.7022	31.7464	34.2961	43.3201	30.8068	36.6689	41.454	58.6016
341	chr1	12717971	12718765	promoter-TSS (NM_172294)	promoter-TSS (NM_172294)	-177	NM_172294	240725	Mm.45563	NM_172294	ENSMUSG00000016918	Sulf1	AI467640|AW121680|mKIAA1077	sulfatase 1	protein-coding	0.02267	0.534591	0.0811787	0.979251	0.0335335	0.970856	0.134074	0.726206	0.0864285	0.758841	127.918	173.301	138.141	127.843	97.0919	164.356	167.773	151.469	142.701	136.903	138.939	138.786	145.236	153.437	155.646	164.52	139.303	162.178	155.926	144.149	126.34	163.153	139.164	170.568
342	chr1	12767127	12767408	intron (NM_172294, intron 2 of 21)	intron (NM_172294, intron 2 of 21)	48722	NM_172294	240725	Mm.45563	NM_172294	ENSMUSG00000016918	Sulf1	AI467640|AW121680|mKIAA1077	sulfatase 1	protein-coding	0	0.404255	-0.166632	0.990006	0.0447294	0.98702	0.198871	0.886657	0.410233	0.590358	10.6309	67.6357	28.6483	36.7924	37.8407	45.3082	26.2327	16.2119	64.194	38.6836	43.6209	24.2072	19.3576	24.6739	20.7451	56.5386	50.5565	36.9559	34.2205	34.9122	92.9153	25.6117	73.3629	73.6753
343	chr1	12770930	12771931	intron (NM_172294, intron 2 of 21)	intron (NM_172294, intron 2 of 21)	52885	NM_172294	240725	Mm.45563	NM_172294	ENSMUSG00000016918	Sulf1	AI467640|AW121680|mKIAA1077	sulfatase 1	protein-coding	0.008991	0.468064	0.129783	0.979122	0.066109	0.961251	0.127587	0.856352	0.0639137	0.899107	42.7748	38.7328	33.1738	30.0461	36.2939	42.9262	51.0221	40.0487	44.4881	48.0909	31.8376	39.4135	33.6911	40.5691	68.7179	35.2699	41.5628	33.1976	44.4294	37.5687	24.7103	53.024	35.4223	49.9817
344	chr1	12785010	12785427	intron (NM_172294, intron 2 of 21)	intron (NM_172294, intron 2 of 21)	66673	NM_172294	240725	Mm.45563	NM_172294	ENSMUSG00000016918	Sulf1	AI467640|AW121680|mKIAA1077	sulfatase 1	protein-coding	0.009592	0.485646	0.557812	0.851754	-0.102046	0.965038	0.557975	0.543276	-0.101884	0.905204	16.7153	21.877	26.5443	24.793	29.7493	15.2657	15.1519	26.2189	25.6843	53.9967	13.7174	52.1994	57.3951	33.2535	55.9173	29.6326	26.7678	32.3741	25.9424	39.21	26.3629	19.416	21.752	39.3038
345	chr1	12833103	12833487	intron (NM_172294, intron 12 of 21)	intron (NM_172294, intron 12 of 21)	114750	NM_172294	240725	Mm.45563	NM_172294	ENSMUSG00000016918	Sulf1	AI467640|AW121680|mKIAA1077	sulfatase 1	protein-coding	0.007812	0.493506	-0.324878	0.896674	-0.241083	0.798219	0.153499	0.840954	0.237294	0.609634	57.0486	75.2306	81.2355	83.2185	48.4587	62.166	49.362	47.4535	52.8472	62.681	59.585	38.9711	67.9936	69.6431	94.1201	45.9703	52.8511	86.5384	115.817	93.6751	57.257	63.2538	70.8639	65.1454
346	chr1	12835729	12837085	intron (NM_172294, intron 13 of 21)	intron (NM_172294, intron 13 of 21)	117862	NM_172294	240725	Mm.45563	NM_172294	ENSMUSG00000016918	Sulf1	AI467640|AW121680|mKIAA1077	sulfatase 1	protein-coding	0.024336	0.459101	-0.0574664	0.99034	-0.104898	0.884425	0.128486	0.770435	0.0810546	0.803193	63.8871	66.7159	54.1725	45.0532	55.5448	46.9454	64.8452	53.0807	56.121	62.9852	37.9656	53.1738	55.3576	61.3572	67.0636	61.8361	98.7801	49.0129	52.2992	48.2318	48.6431	51.0841	71.7571	62.9786
347	chr1	12863815	12864678	Intergenic	Intergenic	126889	NM_172841	240726	Mm.24481	NM_172841	ENSMUSG00000025938	Slco5a1	4732454B15|A630033C23Rik|AA407151	solute carrier organic anion transporter family, member 5A1	protein-coding	0.00927	0.452546	-0.216334	0.931828	-0.137014	0.881258	0.149043	0.797268	0.228363	0.518743	59.9993	68.711	85.1192	80.5922	91.3826	92.2046	46.9787	64.4004	87.5276	67.4771	48.2914	94.5849	76.8966	75.7493	109.427	111.479	103.473	84.2321	66.8549	75.7848	74.8388	72.9695	115.616	62.9719
348	chr1	12865001	12865520	Intergenic	Intergenic	125875	NM_172841	240726	Mm.24481	NM_172841	ENSMUSG00000025938	Slco5a1	4732454B15|A630033C23Rik|AA407151	solute carrier organic anion transporter family, member 5A1	protein-coding	0.038536	0.553846	0.414772	0.824884	-0.261761	0.796191	0.468504	0.451721	-0.20803	0.677746	34.5349	36.6197	46.5328	21.7313	23.9026	45.9957	48.6962	38.6211	47.7899	58.3449	29.9155	65.5321	37.7306	41.9857	58.4061	66.3248	64.5211	36.016	37.0557	40.9552	29.125	32.9337	28.5988	49.8622
349	chr1	12877604	12878383	intron (NM_172841, intron 7 of 8)	intron (NM_172841, intron 7 of 8)	113142	NM_172841	240726	Mm.24481	NM_172841	ENSMUSG00000025938	Slco5a1	4732454B15|A630033C23Rik|AA407151	solute carrier organic anion transporter family, member 5A1	protein-coding	0.007702	0.461538	0.0880659	0.981694	-0.194944	0.718097	0.208181	0.606968	-0.0748291	0.831528	85.6428	89.7827	102.048	80.8369	81.8991	63.3312	89.219	114.619	98.413	117.612	70.2825	82.0809	72.6196	96.6322	127.214	122.367	74.2494	91.9818	77.1499	88.1545	104.077	83.1475	85.7413	104.09
350	chr1	12947304	12947874	intron (NM_172841, intron 1 of 8)	intron (NM_172841, intron 1 of 8)	43546	NM_172841	240726	Mm.24481	NM_172841	ENSMUSG00000025938	Slco5a1	4732454B15|A630033C23Rik|AA407151	solute carrier organic anion transporter family, member 5A1	protein-coding	0.014035	0.436077	-0.126444	0.980461	0.0061765	0.997391	0.126427	0.861693	0.259048	0.506537	68.1307	52.0154	79.4425	46.1695	60.6281	39.0883	53.5765	71.9295	62.3041	51.7624	34.407	42.9615	57.2578	76.4581	44.9987	52.6481	76.5507	65.587	56.9366	63.1075	69.9138	50.5044	94.0332	49.9409
351	chr1	12955896	12956327	intron (NM_172841, intron 1 of 8)	intron (NM_172841, intron 1 of 8)	35024	NM_172841	240726	Mm.24481	NM_172841	ENSMUSG00000025938	Slco5a1	4732454B15|A630033C23Rik|AA407151	solute carrier organic anion transporter family, member 5A1	protein-coding	0.009281	0.412037	0.000886452	0.999884	-0.40619	0.708914	0.238141	0.808408	-0.168935	0.812108	23.1034	29.9857	32.6863	41.4332	39.0625	25.8472	28.0978	46.5066	49.7001	30.6251	24.6477	31.5649	22.7171	52.8562	67.6262	49.1487	42.379	36.1413	19.522	26.5554	12.7533	20.8726	28.6983	38.0271
352	chr1	12984772	12984982	intron (NM_172841, intron 1 of 8)	intron (NM_172841, intron 1 of 8)	6258	NM_172841	240726	Mm.24481	NM_172841	ENSMUSG00000025938	Slco5a1	4732454B15|A630033C23Rik|AA407151	solute carrier organic anion transporter family, member 5A1	protein-coding	0.019048	0.50237	-0.402985	0.97892	-1.24606	0.295517	1.34802	0.309801	0.504947	0.697987	4.7417	18.1006	14.3753	26.8537	12.6586	15.1567	25.0727	17.3544	2.6843	7.39463	3.89126	12.9566	10.3609	18.8663	44.4143	71.451	33.8247	24.7253	11.4476	93.4318	19.631	8.56772	7.85332	24.6462
353	chr1	12991082	12992992	promoter-TSS (NM_172841)	promoter-TSS (NM_172841)	-902	NM_172841	240726	Mm.24481	NM_172841	ENSMUSG00000025938	Slco5a1	4732454B15|A630033C23Rik|AA407151	solute carrier organic anion transporter family, member 5A1	protein-coding	0.061257	0.564103	0.0460244	0.987224	0.00573676	0.993927	0.178309	0.445191	0.138022	0.42161	148.582	133.338	120.647	98.9088	107.167	104.153	133.975	143.583	131.629	141.466	94.5516	118.95	112.777	137.423	160.537	181.609	136.538	103.302	103.837	135.256	120.15	140.358	161.898	147.683
354	chr1	13004898	13005648	Intergenic	Intergenic	-14138	NM_172841	240726	Mm.24481	NM_172841	ENSMUSG00000025938	Slco5a1	4732454B15|A630033C23Rik|AA407151	solute carrier organic anion transporter family, member 5A1	protein-coding	0.012	0.436751	-0.0307158	0.996406	-0.221122	0.789897	0.403619	0.428123	0.213214	0.605244	49.124	35.4772	37.5675	35.0888	46.0773	21.2193	31.5916	58.3109	34.5738	41.4099	27.2388	43.5343	34.8127	42.2605	63.7345	55.3115	60.8845	48.4615	40.0665	63.2222	31.1478	38.3834	57.1722	56.3575
355	chr1	13018437	13018976	Intergenic	Intergenic	-27571	NM_172841	240726	Mm.24481	NM_172841	ENSMUSG00000025938	Slco5a1	4732454B15|A630033C23Rik|AA407151	solute carrier organic anion transporter family, member 5A1	protein-coding	0.003711	0.427778	-0.459634	0.737751	-0.226987	0.83706	-0.101832	0.90873	0.130816	0.819969	64.6595	56.4175	37.3385	43.5937	49.3193	41.3364	40.0513	33.8073	28.2375	33.1318	36.3858	50.4804	32.2938	47.7783	62.728	18.0128	50.8312	36.6062	60.2113	36.402	58.638	31.7117	38.2467	49.6124
356	chr1	13050267	13050734	Intergenic	Intergenic	-59365	NM_172841	240726	Mm.24481	NM_172841	ENSMUSG00000025938	Slco5a1	4732454B15|A630033C23Rik|AA407151	solute carrier organic anion transporter family, member 5A1	protein-coding	0.027837	0.467949	-0.318506	0.935066	-0.0871624	0.962546	0.154937	0.873622	0.386281	0.453759	31.9836	55.3483	15.0833	64.4029	45.5385	30.6704	29.3142	31.2157	43.4547	31.5895	20.9978	52.4369	30.2841	55.1445	62.413	43.47	63.0139	28.9079	43.7557	24.5083	47.0807	28.8954	52.9721	53.5671
357	chr1	13052111	13052374	Intergenic	Intergenic	-61107	NM_172841	240726	Mm.24481	NM_172841	ENSMUSG00000025938	Slco5a1	4732454B15|A630033C23Rik|AA407151	solute carrier organic anion transporter family, member 5A1	protein-coding	0.019011	0.511364	-0.0795247	0.995696	0.179073	0.938072	0.222273	0.873543	0.480871	0.505187	30.2892	60.7024	19.1306	21.4421	26.9537	42.358	34.0341	6.92857	45.0106	35.4267	24.8567	36.2096	41.3649	22.5965	31.0309	67.1201	30.8667	55.2793	31.9923	43.5186	26.1249	27.3646	84.6546	52.4785
358	chr1	13069451	13069932	Intergenic	MTC|LTR|ERVL-MaLR	57472	NM_001081209	383491	Mm.309380	NM_001081209	ENSMUSG00000042414	Prdm14	-	PR domain containing 14	protein-coding	0.014553	0.512448	-0.493367	0.819906	0.131869	0.939724	0.0519768	0.966	0.677213	0.163511	37.2633	37.9322	39.7488	48.8503	31.3176	26.469	44.8807	13.2594	42.1899	38.7411	13.5911	16.9702	22.6174	55.5987	53.3248	40.3698	65.3991	34.5434	14.9937	33.9929	19.9983	59.8493	44.5729	32.2808
359	chr1	13091926	13092121	Intergenic	Intergenic	35140	NM_001081209	383491	Mm.309380	NM_001081209	ENSMUSG00000042414	Prdm14	-	PR domain containing 14	protein-coding	0.020513	0.408163	-0.409097	0.937195	-0.487048	0.717473	0.0110921	0.994906	-0.0668585	0.949526	30.6387	58.4789	30.9622	62.6586	86.3382	40.8064	13.5007	37.3788	37.5803	51.7624	54.4777	55.8132	27.8948	55.8732	59.7885	54.3157	36.4266	63.9053	73.969	50.3094	21.141	18.4535	33.8297	26.542
360	chr1	13103891	13104229	Intergenic	Intergenic	23103	NM_001081209	383491	Mm.309380	NM_001081209	ENSMUSG00000042414	Prdm14	-	PR domain containing 14	protein-coding	0.029586	0.539823	-0.4997	0.907998	-0.521169	0.624796	0.766835	0.35323	0.745367	0.240575	23.5682	33.7378	11.9085	22.2457	39.3241	37.6675	28.0399	10.7823	28.352	6.89144	26.5941	24.1499	12.8745	55.6779	79.3347	33.9473	63.0461	46.0856	49.7868	29.0247	24.3935	45.2467	43.9135	30.6254
361	chr1	13134297	13134722	Intergenic	Intergenic	-7346	NM_001081209	383491	Mm.309380	NM_001081209	ENSMUSG00000042414	Prdm14	-	PR domain containing 14	protein-coding	0.007059	0.50939	0.107733	0.987224	0.0403274	0.981107	0.140842	0.856633	0.0734359	0.893636	72.6317	76.9169	47.354	55.287	56.2936	67.4026	58.2277	68.601	70.2972	78.557	80.7552	51.2168	58.8745	39.6192	87.7835	60.2265	62.0783	78.19	73.5338	53.8607	103.467	74.0855	98.9518	42.6233
362	chr1	13141776	13142909	3' UTR (NM_001302702, exon 22 of 22)	3' UTR (NM_001302702, exon 22 of 22)	-15179	NM_001081209	383491	Mm.309380	NM_001081209	ENSMUSG00000042414	Prdm14	-	PR domain containing 14	protein-coding	0.017652	0.493827	0.112336	0.968616	-0.0343823	0.970296	0.372894	0.231726	0.226176	0.325813	61.5207	65.7565	62.1704	68.8526	69.6056	58.9946	69.2432	63.5282	79.6051	53.4528	72.124	63.6396	85.4571	95.2889	84.3793	70.1118	75.2324	76.9909	99.7243	82.2579	89.7515	78.6067	96.7975	71.5674
363	chr1	13183349	13183781	intron (NM_008678, intron 7 of 22)	intron (NM_008678, intron 7 of 22)	-56402	NM_001081209	383491	Mm.309380	NM_001081209	ENSMUSG00000042414	Prdm14	-	PR domain containing 14	protein-coding	0.00463	0.454965	0.11736	0.99034	0.733584	0.23353	-0.333082	0.70845	0.283142	0.617518	62.2348	56.313	32.6107	32.6347	38.9721	29.4713	68.2536	52.7261	41.7558	44.9326	43.5065	47.2377	27.7011	41.27	8.09636	24.5175	65.7703	33.6538	44.5184	11.3546	34.9904	62.4729	89.7133	43.9295
364	chr1	13188117	13189029	intron (NM_008678, intron 5 of 22)	intron (NM_008678, intron 5 of 22)	-61410	NM_001081209	383491	Mm.309380	NM_001081209	ENSMUSG00000042414	Prdm14	-	PR domain containing 14	protein-coding	0.013158	0.429354	0.059635	0.986792	0.102798	0.852566	0.0732895	0.860113	0.116452	0.624808	141.939	177.553	200.813	164.891	168.087	176.246	147.797	228.776	231.786	147.284	156.803	180.498	164.616	191.145	182.807	160.654	196.94	193.573	170.019	157.769	188.345	212.079	206.15	192.953
365	chr1	13196294	13197559	intron (NM_008678, intron 4 of 22)	intron (NM_008678, intron 4 of 22)	-69763	NM_001081209	383491	Mm.309380	NM_001081209	ENSMUSG00000042414	Prdm14	-	PR domain containing 14	protein-coding	0.017391	0.451817	0.0416713	0.993169	-0.0500015	0.957705	0.0572993	0.915753	-0.0343735	0.926749	77.9288	81.1308	66.8196	56.4671	66.5453	60.3871	83.6617	73.4648	67.288	81.0194	51.6784	84.9607	60.1999	86.9117	72.8096	60.7026	93.0514	66.4943	80.7665	54.2865	52.1424	61.8704	61.9264	86.6025
366	chr1	13214092	13215035	intron (NM_008678, intron 4 of 22)	intron (NM_008678, intron 4 of 22)	-87400	NM_001081209	383491	Mm.309380	NM_001081209	ENSMUSG00000042414	Prdm14	-	PR domain containing 14	protein-coding	0.007423	0.45339	0.0076545	0.998558	-0.216954	0.80413	0.0220194	0.98101	-0.202589	0.627624	42.2378	54.8201	56.5561	29.9007	41.3452	40.5035	54.7187	39.6134	46.6266	41.1684	36.3955	49.0511	42.6853	39.9133	53.1629	41.1831	18.2933	58.3653	53.5353	43.3472	58.2892	44.8374	30.6055	39.3345
367	chr1	13228196	13228684	intron (NM_008678, intron 2 of 22)	intron (NM_008678, intron 2 of 22)	-101277	NM_001081209	383491	Mm.309380	NM_001081209	ENSMUSG00000042414	Prdm14	-	PR domain containing 14	protein-coding	0.004098	0.402863	0.028648	0.997773	-0.0426212	0.984417	0.531984	0.458828	0.460715	0.362154	26.5263	37.3881	32.9925	23.1118	23.6052	32.6117	35.6053	26.1383	43.895	15.9106	28.4668	27.878	31.2102	28.4154	54.949	54.26	60.3022	23.4079	24.6311	53.6084	42.2388	36.8693	33.795	74.2415
368	chr1	13238318	13238546	intron (NM_008678, intron 2 of 22)	intron (NM_008678, intron 2 of 22)	-111269	NM_001081209	383491	Mm.309380	NM_001081209	ENSMUSG00000042414	Prdm14	-	PR domain containing 14	protein-coding	0.02193	0.489083	0.205475	0.983444	-0.0603717	0.983908	0.137252	0.924981	-0.128595	0.888195	17.4694	36.6775	30.8943	61.8342	66.0691	27.9202	50.8053	51.9491	54.3925	40.865	50.1768	35.8012	38.1719	8.68842	56.2484	27.0983	84.5618	72.8745	47.4472	35.8565	24.1082	67.0762	36.1666	56.751
369	chr1	13244881	13245407	intron (NM_008678, intron 2 of 22)	intron (NM_008678, intron 2 of 22)	-117981	NM_001081209	383491	Mm.309380	NM_001081209	ENSMUSG00000042414	Prdm14	-	PR domain containing 14	protein-coding	0.011407	0.442125	0.455823	0.805926	0.16755	0.905432	0.209274	0.815333	-0.0789993	0.903027	28.3961	46.2494	32.5221	17.8684	42.1152	21.179	44.0441	46.7679	60.0141	50.1879	31.0709	36.2096	47.5697	50.8421	62.0618	35.2381	32.7958	21.7169	25.1368	27.9763	44.4123	37.6263	48.598	72.1579
370	chr1	13251472	13252169	intron (NM_008678, intron 2 of 22)	intron (NM_008678, intron 2 of 22)	120609	NM_001302702	17978	Mm.2537	NM_008678	ENSMUSG00000005886	Ncoa2	D1Ertd433e|GRIP-1|Grip1|KAT13C|NCoA-2|SRC-2|TIF2|bHLHe75	nuclear receptor coactivator 2	protein-coding	0.017217	0.438395	-0.124482	0.974791	-0.0785007	0.941416	0.183669	0.720886	0.22965	0.483233	88.5752	70.8962	72.1859	67.4232	67.3794	47.949	64.2107	79.7382	63.0831	57.9264	44.5513	66.3633	85.8456	83.8427	90.326	73.4469	122.293	62.5759	55.1849	77.413	70.9757	81.3134	92.2793	108.91
371	chr1	13281336	13281610	intron (NM_008678, intron 2 of 22)	intron (NM_008678, intron 2 of 22)	90956	NM_001302702	17978	Mm.2537	NM_008678	ENSMUSG00000005886	Ncoa2	D1Ertd433e|GRIP-1|Grip1|KAT13C|NCoA-2|SRC-2|TIF2|bHLHe75	nuclear receptor coactivator 2	protein-coding	0.018248	0.407273	0.444181	0.925626	0.235146	0.901992	0.196737	0.884918	-0.0122979	0.99025	29.0732	16.6473	29.3802	17.1511	29.1056	40.6575	30.7461	29.9269	30.8597	31.1708	41.753	54.6165	27.793	21.6893	21.2751	19.3277	29.6275	49.2701	30.7079	29.8368	40.1217	9.84975	33.1043	47.2235
372	chr1	13289032	13289567	intron (NM_008678, intron 1 of 22)	B4A|SINE|B4	83130	NM_001302702	17978	Mm.2537	NM_008678	ENSMUSG00000005886	Ncoa2	D1Ertd433e|GRIP-1|Grip1|KAT13C|NCoA-2|SRC-2|TIF2|bHLHe75	nuclear receptor coactivator 2	protein-coding	0.009346	0.468284	-0.163486	0.971498	-0.144569	0.888318	0.112432	0.874382	0.131349	0.766948	67.0042	72.4701	47.0221	59.7307	51.3443	62.4682	75.7806	71.5262	53.7363	40.6359	42.7675	53.4007	38.6356	68.5005	71.9138	74.2399	58.7981	64.0546	51.6746	48.8989	79.6247	68.9421	47.7805	61.2699
373	chr1	13299530	13300002	intron (NM_008678, intron 1 of 22)	intron (NM_008678, intron 1 of 22)	72663	NM_001302702	17978	Mm.2537	NM_008678	ENSMUSG00000005886	Ncoa2	D1Ertd433e|GRIP-1|Grip1|KAT13C|NCoA-2|SRC-2|TIF2|bHLHe75	nuclear receptor coactivator 2	protein-coding	0.008475	0.403805	-0.1076	0.987224	0.325361	0.672505	-0.28555	0.652215	0.147412	0.761371	59.0703	85.3643	61.826	73.677	45.0561	53.9475	51.3141	83.0034	53.7429	70.7346	58.8636	43.2345	57.6217	44.068	29.6409	56.0993	75.2456	48.4028	53.4786	69.2821	43.6706	78.1441	54.158	74.9306
374	chr1	13305138	13305971	intron (NM_008678, intron 1 of 22)	intron (NM_008678, intron 1 of 22)	66875	NM_001302702	17978	Mm.2537	NM_008678	ENSMUSG00000005886	Ncoa2	D1Ertd433e|GRIP-1|Grip1|KAT13C|NCoA-2|SRC-2|TIF2|bHLHe75	nuclear receptor coactivator 2	protein-coding	0.008403	0.408873	0.02129	0.996406	0.122789	0.859794	-0.0725449	0.891529	0.0289545	0.940762	93.2402	106.778	94.2247	75.5965	72.3349	78.3307	94.8129	113.752	96.0936	87.617	69.6504	76.7599	87.502	78.4774	67.1813	87.9451	119.381	73.5525	90.9072	78.5141	62.6871	93.9569	79.1931	118.053
375	chr1	13307930	13308506	intron (NM_008678, intron 1 of 22)	intron (NM_008678, intron 1 of 22)	64211	NM_001302702	17978	Mm.2537	NM_008678	ENSMUSG00000005886	Ncoa2	D1Ertd433e|GRIP-1|Grip1|KAT13C|NCoA-2|SRC-2|TIF2|bHLHe75	nuclear receptor coactivator 2	protein-coding	0.010417	0.441941	0.0672751	0.990581	-0.0184816	0.988911	0.0558515	0.940874	-0.0299052	0.953386	53.5911	68.6314	97.832	70.1646	39.9977	63.5475	64.9018	86.9981	71.4416	66.051	59.585	75.5804	62.3275	65.3442	58.6986	61.2937	91.6086	77.524	62.6039	51.0955	71.5713	82.7766	65.8534	68.8894
376	chr1	13313305	13313801	intron (NM_008678, intron 1 of 22)	intron (NM_008678, intron 1 of 22)	58876	NM_001302702	17978	Mm.2537	NM_008678	ENSMUSG00000005886	Ncoa2	D1Ertd433e|GRIP-1|Grip1|KAT13C|NCoA-2|SRC-2|TIF2|bHLHe75	nuclear receptor coactivator 2	protein-coding	0.010081	0.450704	-0.00705404	0.998665	-0.0717774	0.965703	0.0998214	0.913428	0.035098	0.958278	70.2651	64.3739	54.7769	34.1085	44.6624	32.0857	35.0311	73.4764	64.7805	39.1349	47.7778	52.1139	46.0602	35.9448	49.3616	71.1798	55.2379	35.5924	67.8546	62.6332	58.1805	41.7158	43.2249	43.4786
377	chr1	13314459	13315036	intron (NM_008678, intron 1 of 22)	intron (NM_008678, intron 1 of 22)	57682	NM_001302702	17978	Mm.2537	NM_008678	ENSMUSG00000005886	Ncoa2	D1Ertd433e|GRIP-1|Grip1|KAT13C|NCoA-2|SRC-2|TIF2|bHLHe75	nuclear receptor coactivator 2	protein-coding	0.013865	0.50346	0.113737	0.987224	0.448689	0.464902	0.0149821	0.989997	0.349934	0.383934	39.6922	32.9387	43.5993	30.9492	36.857	19.307	38.3261	44.2132	42.0091	41.7149	29.7409	44.7981	28.2816	30.8989	48.4939	36.7125	54.5182	32.3957	33.3309	19.836	19.0526	37.4188	50.019	73.255
378	chr1	13360590	13361122	intron (NM_008678, intron 1 of 22)	RLTR12BD_Mm|LTR|ERVK	11573	NM_001302702	17978	Mm.2537	NM_008678	ENSMUSG00000005886	Ncoa2	D1Ertd433e|GRIP-1|Grip1|KAT13C|NCoA-2|SRC-2|TIF2|bHLHe75	nuclear receptor coactivator 2	protein-coding	0.007519	0.476548	0.133425	0.985243	-0.195489	0.880661	0.259043	0.738605	-0.0698711	0.918218	58.0234	60.0178	52.9617	24.7337	44.9714	20.9401	46.5165	35.9648	60.3968	58.3786	43.0087	40.9157	57.2578	29.7889	54.7874	94.5675	64.8519	37.0879	38.4096	58.3949	43.9114	69.3309	52.6999	25.9433
379	chr1	13366543	13367273	intron (NM_008678, intron 1 of 22)	intron (NM_008678, intron 1 of 22)	5521	NM_001302702	17978	Mm.2537	NM_008678	ENSMUSG00000005886	Ncoa2	D1Ertd433e|GRIP-1|Grip1|KAT13C|NCoA-2|SRC-2|TIF2|bHLHe75	nuclear receptor coactivator 2	protein-coding	0.017808	0.470588	-0.0591578	0.987694	0.054861	0.942356	0.145317	0.678787	0.259336	0.212457	125.493	157.252	154.387	103	112.887	135.164	131.271	144.779	132.046	138.269	119.776	113.681	116.241	149.25	156.515	137.835	209.899	113.804	146.545	98.5514	143.064	165.134	185.252	174.886
380	chr1	13372246	13374387	promoter-TSS (NM_001302702)	promoter-TSS (NM_001302702)	767	NM_008678	17978	Mm.2537	NM_008678	ENSMUSG00000005886	Ncoa2	D1Ertd433e|GRIP-1|Grip1|KAT13C|NCoA-2|SRC-2|TIF2|bHLHe75	nuclear receptor coactivator 2	protein-coding	0.106025	0.731092	-0.0165239	0.996296	0.0699343	0.887092	-0.105252	0.705726	-0.0187936	0.943648	302.773	230.092	274.011	208.96	241.288	225.226	292.898	224.692	234.065	262.197	223.661	250.358	226.116	259.995	234.7	242.404	167.781	254.159	218.392	227.579	228.493	255.471	255.737	242.951
381	chr1	13393282	13393682	Intergenic	Intergenic	-19399	NM_008678	17978	Mm.2537	NM_008678	ENSMUSG00000005886	Ncoa2	D1Ertd433e|GRIP-1|Grip1|KAT13C|NCoA-2|SRC-2|TIF2|bHLHe75	nuclear receptor coactivator 2	protein-coding	0.0125	0.436409	0.000598869	0.999884	-0.380196	0.757831	-0.167641	0.879181	-0.548436	0.318413	64.7242	28.5084	37.7352	58.7425	48.7357	23.8718	36.8569	40.9998	54.9611	60.1738	38.8154	34.0112	40.7962	37.143	67.0378	30.892	12.6843	33.75	39.0649	57.227	44.6605	47.2295	20.615	38.8177
382	chr1	13426077	13427037	Intergenic	Intergenic	-52474	NM_008678	17978	Mm.2537	NM_008678	ENSMUSG00000005886	Ncoa2	D1Ertd433e|GRIP-1|Grip1|KAT13C|NCoA-2|SRC-2|TIF2|bHLHe75	nuclear receptor coactivator 2	protein-coding	0.0375	0.513007	-0.135493	0.972725	0.0898841	0.93075	0.0479859	0.947086	0.273363	0.387307	84.017	60.9764	54.5064	37.2036	34.1519	33.1552	70.2037	58.8424	35.2315	56.6151	34.0486	52.4339	27.1974	49.524	69.2238	66.1972	67.6494	42.1875	37.5624	45.986	38.6485	65.5966	62.7039	70.9861
383	chr1	13427772	13428229	Intergenic	Intergenic	-53917	NM_008678	17978	Mm.2537	NM_008678	ENSMUSG00000005886	Ncoa2	D1Ertd433e|GRIP-1|Grip1|KAT13C|NCoA-2|SRC-2|TIF2|bHLHe75	nuclear receptor coactivator 2	protein-coding	0.013129	0.41048	0.420904	0.725793	-0.218995	0.816468	0.226757	0.726576	-0.413142	0.260042	37.0413	41.5878	68.2591	65.8121	83.3751	87.0597	57.6069	109.652	80.1767	100.24	87.6173	74.4227	73.7961	82.3594	61.2276	71.4602	57.7314	72.715	57.8641	96.6007	90.208	64.9609	59.5443	90.6029
384	chr1	13494741	13495333	Intergenic	Intergenic	94873	NM_028173	72265	Mm.28765	NM_028173	ENSMUSG00000025935	Tram1	1810049E02Rik|TRAMP	translocating chain-associating membrane protein 1	protein-coding	0.025338	0.475548	-0.33728	0.939474	-0.337449	0.783272	0.113817	0.921241	0.113647	0.883786	11.7742	26.9674	39.095	38.1032	22.4519	34.9474	20.4563	13.8513	29.5183	36.7233	19.3249	22.9805	20.2143	21.7504	47.2652	37.2732	46.2804	26.3124	28.4256	16.5715	25.5335	27.353	19.5006	36.428
385	chr1	13531263	13531903	Intergenic	(TTTTG)n|Simple_repeat|Simple_repeat	58327	NM_028173	72265	Mm.28765	NM_028173	ENSMUSG00000025935	Tram1	1810049E02Rik|TRAMP	translocating chain-associating membrane protein 1	protein-coding	0.026562	0.463339	-0.202689	0.963164	0.00696903	0.997192	0.0586053	0.948322	0.268263	0.525869	35.785	57.0169	33.0183	42.5883	66.4577	54.7061	47.7166	38.4373	45.8009	52.1668	47.2424	40.3883	23.7978	55.7145	40.077	60.6808	72.9345	47.0553	48.8311	48.5408	27.9128	46.3861	59.268	62.0005
386	chr1	13573867	13574596	intron (NM_028173, intron 6 of 10)	intron (NM_028173, intron 6 of 10)	15679	NM_028173	72265	Mm.28765	NM_028173	ENSMUSG00000025935	Tram1	1810049E02Rik|TRAMP	translocating chain-associating membrane protein 1	protein-coding	0.016461	0.430137	0.0805284	0.99034	-0.024876	0.987425	-0.0254129	0.979155	-0.130817	0.789806	69.662	63.6128	64.8762	33.5211	66.8527	26.1967	59.2253	53.7416	59.5407	64.9693	38.112	72.7811	62.6773	67.9342	62.3719	52.0618	25.0553	55.5555	51.1137	69.5292	52.7801	46.8933	37.3275	65.0807
387	chr1	13589097	13590326	exon (NM_028173, exon 1 of 11)	exon (NM_028173, exon 1 of 11)	199	NM_028173	72265	Mm.28765	NM_028173	ENSMUSG00000025935	Tram1	1810049E02Rik|TRAMP	translocating chain-associating membrane protein 1	protein-coding	0.10415	0.668293	0.0307	0.993169	0.0411466	0.955757	0.00758213	0.988811	0.0180287	0.95396	219.569	124.952	204.693	186.599	201.158	204.597	235.631	163.095	168.79	199.005	174.869	220.284	186.775	184.557	203.008	189.597	168.435	207.861	180.935	187.586	200.143	182.996	209.337	182.49
388	chr1	13599304	13599657	Intergenic	L2|LINE|L2	-9570	NM_028173	72265	Mm.28765	NM_028173	ENSMUSG00000025935	Tram1	1810049E02Rik|TRAMP	translocating chain-associating membrane protein 1	protein-coding	0.002833	0.522599	0.193174	0.979178	0.0245667	0.991137	0.205611	0.843895	0.0370042	0.965035	42.3126	36.6114	48.4607	47.9259	35.1429	36.0669	41.7642	41.2967	25.5503	65.9861	34.7237	69.3712	61.6373	42.0884	9.90829	70.0103	71.8655	41.1854	44.2661	32.4232	62.2852	76.4541	44.3835	51.3171
389	chr1	13614744	13615105	Intergenic	Intergenic	-25014	NM_028173	72265	Mm.28765	NM_028173	ENSMUSG00000025935	Tram1	1810049E02Rik|TRAMP	translocating chain-associating membrane protein 1	protein-coding	0.01108	0.51105	0.351173	0.907998	-0.105297	0.947818	0.563594	0.377667	0.107124	0.858906	44.1333	29.4824	47.3868	28.639	31.9095	48.493	42.2972	42.9053	64.0218	64.5238	38.4815	52.7597	33.1492	57.618	74.2801	63.5689	53.4074	40.2727	49.9444	40.7632	60.905	47.3479	63.9578	45.4008
390	chr1	13615394	13616061	Intergenic	Intergenic	-25817	NM_028173	72265	Mm.28765	NM_028173	ENSMUSG00000025935	Tram1	1810049E02Rik|TRAMP	translocating chain-associating membrane protein 1	protein-coding	0.010495	0.438623	-0.200801	0.978307	-0.0613456	0.979632	-0.0232614	0.987111	0.116194	0.879608	28.3649	29.634	27.1558	18.3185	38.5262	33.4038	26.0501	15.0258	17.7478	43.0707	15.9268	24.4758	40.7758	35.6395	20.9753	29.1122	45.6405	29.5814	23.4272	22.0622	22.6624	51.2521	17.3079	40.0916
391	chr1	13627482	13627772	intron (NM_145381, intron 5 of 6)	intron (NM_145381, intron 5 of 6)	32882	NM_145381	212442	Mm.89572	NM_145381	ENSMUSG00000025937	Lactb2	Cgi-83|E430032H21Rik	lactamase, beta 2	protein-coding	0.024138	0.556701	0.67728	0.748169	0.238025	0.892037	0.516254	0.599926	0.077	0.93014	13.7346	26.2147	34.699	48.6144	27.4997	5.48776	61.7308	34.5593	46.6514	45.5152	30.9959	51.6032	33.7624	34.1545	64.3241	30.4355	38.4902	35.809	16.5792	28.1906	66.3392	34.1231	51.182	80.3125
392	chr1	13639554	13639822	intron (NM_145381, intron 3 of 6)	intron (NM_145381, intron 3 of 6)	20821	NM_145381	212442	Mm.89572	NM_145381	ENSMUSG00000025937	Lactb2	Cgi-83|E430032H21Rik	lactamase, beta 2	protein-coding	0.011194	0.490706	0.598276	0.790505	-0.0552628	0.98208	0.686244	0.403241	0.0327056	0.971382	29.7241	34.0399	37.5475	56.1122	26.4508	11.8765	27.5052	61.1938	82.0315	57.943	42.6877	40.6104	48.7119	92.3955	30.452	52.6943	60.5816	50.3731	58.3058	48.8077	35.8925	46.9946	79.9984	32.1871
393	chr1	13641035	13641331	intron (NM_145381, intron 3 of 6)	intron (NM_145381, intron 3 of 6)	19326	NM_145381	212442	Mm.89572	NM_145381	ENSMUSG00000025937	Lactb2	Cgi-83|E430032H21Rik	lactamase, beta 2	protein-coding	0.033784	0.47138	-0.693187	0.724801	-0.00116405	0.999848	-0.201634	0.868261	0.490388	0.463809	26.9124	30.8199	91.7883	53.9796	38.9167	21.5061	21.3457	36.9368	24.7573	36.7233	27.6069	18.3844	29.4026	46.847	15.7551	26.8367	75.42	28.0665	44.6688	33.143	37.1397	51.6668	39.0013	29.1424
394	chr1	13649567	13650085	intron (NM_145381, intron 2 of 6)	intron (NM_145381, intron 2 of 6)	10683	NM_145381	212442	Mm.89572	NM_145381	ENSMUSG00000025937	Lactb2	Cgi-83|E430032H21Rik	lactamase, beta 2	protein-coding	0.023166	0.420039	0.171433	0.975979	0.506248	0.398184	0.0996474	0.918188	0.434462	0.295562	53.8247	46.9637	27.1965	39.9177	42.7656	39.9399	30.4939	51.0079	55.4998	32.976	53.6363	55.1532	54.6049	42.0667	45.0145	20.447	56.8098	34.0808	41.7682	63.1296	66.3209	57.3111	95.5134	46.6279
395	chr1	13659674	13660960	intron (NM_145381, intron 1 of 6)	CpG	192	NM_145381	212442	Mm.89572	NM_145381	ENSMUSG00000025937	Lactb2	Cgi-83|E430032H21Rik	lactamase, beta 2	protein-coding	0.048989	0.542347	0.0105285	0.997621	-0.0165787	0.984021	0.134726	0.638971	0.107619	0.599551	157.958	133.01	172.146	122.053	113.691	124.99	147.395	159.408	164.377	143.695	118.19	125.889	122.663	176.376	168.626	168.839	164.126	134.047	111.227	136.043	143.187	169.989	183.387	140.863
396	chr1	13682790	13683616	intron (NM_001011873, intron 2 of 3)	RLTR26_Mus|LTR|ERVK	14432	NM_001011873	381246	Mm.311142	NM_001011873	ENSMUSG00000067813	Xkr9	Gm1620|XRG9	X-linked Kx blood group related 9	protein-coding	0.006053	0.490931	0.0373419	0.994892	-0.0937549	0.919654	0.197098	0.676392	0.0660009	0.870545	72.331	75.4703	67.0036	85.3401	40.765	53.9475	75.2182	47.4305	65.5152	78.9596	50.4545	74.1163	86.9265	56.359	71.985	88.6904	88.452	82.9763	72.76	69.2821	74.8639	70.7926	69.8812	71.0143
397	chr1	13697522	13697870	intron (NM_001011873, intron 3 of 3)	intron (NM_001011873, intron 3 of 3)	28925	NM_001011873	381246	Mm.311142	NM_001011873	ENSMUSG00000067813	Xkr9	Gm1620|XRG9	X-linked Kx blood group related 9	protein-coding	0.005747	0.398281	0.108828	0.991214	0.109705	0.955757	0.234023	0.815333	0.2349	0.707136	31.4751	37.1374	43.3738	40.512	43.2866	59.4507	31.7732	54.9806	46.9753	71.3964	23.4818	31.2746	37.5137	31.3083	43.5528	17.754	49.5707	71.618	48.3561	79.8735	67.1289	46.5316	40.2821	27.2666
398	chr1	13706253	13706738	Intergenic	Intergenic	37724	NM_001011873	381246	Mm.311142	NM_001011873	ENSMUSG00000067813	Xkr9	Gm1620|XRG9	X-linked Kx blood group related 9	protein-coding	0.016495	0.45679	-0.145341	0.983444	-0.550421	0.355678	0.419483	0.50623	0.0144031	0.98533	55.4339	100.318	47.7201	79.4537	51.1565	75.4709	44.5106	65.75	48.8156	92.8521	37.0673	58.9059	91.9666	71.4779	153.847	103.732	87.8745	92.0698	57.0019	77.5388	87.8334	22.2584	61.2073	76.4793
399	chr1	13738668	13739000	Intergenic	Intergenic	48095	NR_004447	433273	Mm.304088	NR_004447	ENSMUSG00000097711	Gm5523	EG433273	glyceraldehyde-3-phosphate dehydrogenase pseudogene	pseudo	0.009036	0.489489	-0.534753	0.900546	-0.261521	0.895182	0.0418404	0.979919	0.315072	0.703682	41.9898	27.478	12.1238	42.4644	37.3658	28.7612	23.7889	38.4202	13.5832	25.7253	24.6134	4.09773	26.2144	29.8337	45.6517	26.5852	51.9596	15.6395	25.3433	54.1736	20.6953	10.8387	49.6746	36.3753
400	chr1	13741714	13742521	Intergenic	Cheshire|DNA|hAT-Charlie	44812	NR_004447	433273	Mm.304088	NR_004447	ENSMUSG00000097711	Gm5523	EG433273	glyceraldehyde-3-phosphate dehydrogenase pseudogene	pseudo	0.012392	0.409653	-0.0972748	0.99034	-0.184092	0.874518	0.242109	0.730319	0.155292	0.76915	37.017	46.1599	21.1978	27.9518	32.9406	29.5809	28.7078	14.6771	34.2274	42.3336	29.3653	28.6587	37.7462	33.1387	27.4494	47.0298	61.6138	29.5968	44.6839	32.4175	32.3534	34.5575	27.5888	44.8945
401	chr1	13752238	13753056	Intergenic	L1MA4|LINE|L1	34282	NR_004447	433273	Mm.304088	NR_004447	ENSMUSG00000097711	Gm5523	EG433273	glyceraldehyde-3-phosphate dehydrogenase pseudogene	pseudo	0.002445	0.387057	0.0830619	0.983652	-0.173595	0.771347	0.221551	0.584256	-0.0351057	0.931684	109.558	78.0671	91.0319	81.5788	93.16	89.4948	87.54	130.317	110.26	118.649	55.9429	79.8306	102.406	129.562	131.125	121.928	86.836	102.831	82.2882	91.947	95.755	123.174	82.6615	89.6361
402	chr1	13784533	13784954	TTS (NR_004447)	TTS (NR_004447)	2186	NR_004447	433273	Mm.304088	NR_004447	ENSMUSG00000097711	Gm5523	EG433273	glyceraldehyde-3-phosphate dehydrogenase pseudogene	pseudo	0.009501	0.374408	-0.0173487	0.997885	-0.0659308	0.971389	0.190375	0.824777	0.141793	0.810959	47.3044	48.7555	28.6823	44.6499	50.5142	52.9223	42.5224	36.7906	50.8806	33.1968	27.1741	61.3978	64.602	47.0537	58.1553	69.1847	28.9237	36.9998	54.2468	66.0237	55.489	23.5053	68.5533	53.2732
403	chr1	13788956	13789908	Intergenic	Intergenic	-2503	NR_004447	433273	Mm.304088	NR_004447	ENSMUSG00000097711	Gm5523	EG433273	glyceraldehyde-3-phosphate dehydrogenase pseudogene	pseudo	0.019958	0.421826	-0.152494	0.961743	0.0545212	0.959564	0.155808	0.747204	0.362824	0.179493	83.6771	110.201	110.986	60.2234	87.4933	61.8526	61.3913	80.3918	89.411	84.8207	49.7853	101.462	89.1345	111.325	133.488	84.369	96.9973	88.3565	73.2308	97.8973	83.7203	87.8821	138.588	123.231
404	chr1	13848708	13849346	Intergenic	Intergenic	-62098	NR_004447	433273	Mm.304088	NR_004447	ENSMUSG00000097711	Gm5523	EG433273	glyceraldehyde-3-phosphate dehydrogenase pseudogene	pseudo	0.020376	0.503912	-0.0872291	0.99034	-0.281122	0.734201	0.278824	0.655772	0.0849308	0.880205	39.0187	46.4714	34.699	38.3023	40.2774	34.9221	33.8364	44.2701	34.4584	36.5095	29.4589	42.6472	42.6292	63.6515	52.9943	49.8036	15.905	53.7135	39.5641	56.3813	51.6928	33.8411	41.3592	54.0825
405	chr1	13864878	13865373	Intergenic	L1_Mur3|LINE|L1	-78196	NR_004447	433273	Mm.304088	NR_004447	ENSMUSG00000097711	Gm5523	EG433273	glyceraldehyde-3-phosphate dehydrogenase pseudogene	pseudo	0.006061	0.366935	-0.0186776	0.997885	-0.396916	0.64882	0.476473	0.478848	0.0982343	0.885454	38.221	47.6101	36.5917	26.5824	25.0615	19.2903	27.656	60.7405	40.9966	39.2139	18.1592	21.987	26.3733	46.0223	80.0803	42.7942	38.9497	27.2727	29.1393	39.6377	63.8502	43.6175	26.6537	36.5958
406	chr1	13870412	13871291	Intergenic	Intergenic	-83922	NR_004447	433273	Mm.304088	NR_004447	ENSMUSG00000097711	Gm5523	EG433273	glyceraldehyde-3-phosphate dehydrogenase pseudogene	pseudo	0.003413	0.426136	0.0569437	0.992635	0.157707	0.843062	0.111785	0.856111	0.212548	0.517723	41.9147	80.4334	54.95	53.463	40.3232	36.2105	52.7126	52.8629	50.0215	59.1823	52.9902	60.3611	58.1697	51.834	50.4019	67.2767	50.7948	56.7078	58.8007	65.1047	50.0266	55.2661	64.7296	82.4342
407	chr1	13991028	13992079	Intergenic	Intergenic	-204624	NR_004447	433273	Mm.304088	NR_004447	ENSMUSG00000097711	Gm5523	EG433273	glyceraldehyde-3-phosphate dehydrogenase pseudogene	pseudo	0.002854	0.376426	-0.0498208	0.99034	-0.202795	0.619856	0.249408	0.433017	0.0964336	0.732738	85.2694	78.1202	128.297	118.044	118.878	109.024	98.6926	110.096	103.516	115.246	73.8637	116.499	105.581	124.399	155.302	125.97	124.55	112.64	124.66	113.567	126.826	101.003	120.041	134.604
408	chr1	13992958	13993314	Intergenic	Intergenic	-206207	NR_004447	433273	Mm.304088	NR_004447	ENSMUSG00000097711	Gm5523	EG433273	glyceraldehyde-3-phosphate dehydrogenase pseudogene	pseudo	0.025281	0.45098	-0.169756	0.979251	0.0069283	0.997553	0.273855	0.725484	0.450539	0.333108	36.3619	38.4384	62.1853	68.6429	49.7811	49.174	23.6642	28.1522	45.9197	50.163	36.7265	76.4296	61.1179	61.2094	75.3234	61.9824	42.756	46.6724	37.1403	82.6714	84.9205	42.9589	41.6932	46.0385
409	chr1	13997973	13998664	Intergenic	Intergenic	-211389	NR_004447	433273	Mm.304088	NR_004447	ENSMUSG00000097711	Gm5523	EG433273	glyceraldehyde-3-phosphate dehydrogenase pseudogene	pseudo	0.014472	0.413295	-0.1003	0.99034	0.0790141	0.964376	0.0744176	0.943012	0.253732	0.623681	38.908	18.7031	58.2502	36.7247	32.0587	18.4249	32.0031	39.556	26.9207	37.0802	17.7388	29.5321	42.5083	20.0676	47.2424	37.0423	23.4962	39.0738	36.5295	42.5919	43.7507	54.6796	34.6069	32.4573
410	chr1	14008919	14009406	Intergenic	Intergenic	-222233	NR_004447	433273	Mm.304088	NR_004447	ENSMUSG00000097711	Gm5523	EG433273	glyceraldehyde-3-phosphate dehydrogenase pseudogene	pseudo	0.010267	0.401639	-0.0416526	0.996337	-0.0307616	0.98702	-0.0455073	0.966864	-0.0346163	0.961811	49.0722	70.2467	33.0603	55.9682	27.2927	29.4108	40.0031	41.1589	50.9301	70.1503	41.9489	33.5223	35.742	61.0152	33.5159	39.8724	56.2588	40.5149	41.9588	43.6463	31.0387	33.2505	55.8763	58.4524
411	chr1	14101989	14102502	Intergenic	RMER1B|Other|Other	207954	NM_001310459	14048	Mm.250185	NM_010164	ENSMUSG00000025932	Eya1	bor	EYA transcriptional coactivator and phosphatase 1	protein-coding	0.003899	0.486381	-0.529021	0.804971	0.13067	0.94903	-0.369765	0.669262	0.289926	0.652369	15.5284	22.2288	31.3847	31.1461	25.9094	52.7381	19.501	17.7604	15.3837	15.1352	14.3362	34.4753	23.3272	25.0999	13.636	22.3668	21.7586	26.3158	21.0876	28.6852	16.0721	10.5218	20.8963	21.8596
412	chr1	14108276	14109378	Intergenic	Intergenic	201372	NM_001310459	14048	Mm.250185	NM_010164	ENSMUSG00000025932	Eya1	bor	EYA transcriptional coactivator and phosphatase 1	protein-coding	0.010889	0.456029	-0.117844	0.963354	0.077439	0.912938	0.0268577	0.961119	0.22214	0.332908	90.3591	113.827	107.75	99.7876	93.274	89.5372	69.7577	90.1186	110.49	109.913	77.1191	99.9965	94.7715	94.3742	118.492	126.548	103.132	102.715	82.8962	93.4742	87.2884	115.104	122.717	119.764
413	chr1	14129229	14130246	Intergenic	Intergenic	180462	NM_001310459	14048	Mm.250185	NM_010164	ENSMUSG00000025932	Eya1	bor	EYA transcriptional coactivator and phosphatase 1	protein-coding	0.004916	0.400786	-0.377326	0.421552	0.0340624	0.974838	-0.196719	0.605237	0.214669	0.411361	75.3916	99.4198	83.1139	78.5543	90.6142	73.5479	61.6094	73.462	68.7309	79.3995	49.8174	62.8722	60.9736	91.5488	64.1976	86.7876	70.8423	68.4139	54.3675	69.1322	79.7207	78.7269	80.2707	56.8291
414	chr1	14135217	14135469	Intergenic	Intergenic	174856	NM_001310459	14048	Mm.250185	NM_010164	ENSMUSG00000025932	Eya1	bor	EYA transcriptional coactivator and phosphatase 1	protein-coding	0	0.513834	-0.404719	0.912625	-0.566611	0.489546	0.315468	0.717382	0.153576	0.839312	75.0769	54.3018	43.9246	41.0265	52.7442	63.1528	25.0727	43.3861	33.5538	52.3786	25.9418	70.1818	47.4876	62.8876	78.6503	56.04	36.2408	90.6593	81.087	90.8365	59.9835	17.8494	32.7222	34.2308
415	chr1	14144095	14144882	Intergenic	Intergenic	165711	NM_001310459	14048	Mm.250185	NM_010164	ENSMUSG00000025932	Eya1	bor	EYA transcriptional coactivator and phosphatase 1	protein-coding	0.010165	0.406091	-0.170038	0.955013	-0.065135	0.955731	-0.231068	0.619299	-0.126165	0.736148	60.7323	96.5979	81.8315	81.2094	87.8221	88.9756	60.8818	98.4042	82.371	88.7919	45.6865	72.6033	67.7344	85.5815	48.8868	69.5337	54.1539	68.615	91.6388	76.8705	71.5895	67.4422	77.5353	59.1883
416	chr1	14150633	14151608	Intergenic	Intergenic	159079	NM_001310459	14048	Mm.250185	NM_010164	ENSMUSG00000025932	Eya1	bor	EYA transcriptional coactivator and phosphatase 1	protein-coding	0.013333	0.418033	-0.27699	0.886273	-0.214014	0.77059	0.154152	0.793836	0.217128	0.558109	38.809	42.8845	31.9943	38.5592	44.5323	39.1742	34.0218	35.5098	23.1263	39.0209	30.1723	32.0926	36.8212	33.5239	66.9631	42.5473	46.8342	43.6686	40.6829	43.6015	33.8257	30.4483	48.2073	32.7351
417	chr1	14166834	14167317	Intergenic	Intergenic	143124	NM_001310459	14048	Mm.250185	NM_010164	ENSMUSG00000025932	Eya1	bor	EYA transcriptional coactivator and phosphatase 1	protein-coding	0.004141	0.411157	0.0459678	0.996296	-0.150817	0.914678	0.44677	0.508188	0.249986	0.638725	49.4786	29.9053	18.7504	25.297	27.5187	23.0645	32.7036	24.5226	29.1772	28.9355	27.0697	30.9833	38.2904	47.1657	38.6211	31.0656	31.5137	45.1505	47.2835	37.2373	42.676	35.3884	42.6811	37.505
418	chr1	14180397	14180707	intron (NM_010164, intron 16 of 17)	intron (NM_010164, intron 16 of 17)	129647	NM_001310459	14048	Mm.250185	NM_010164	ENSMUSG00000025932	Eya1	bor	EYA transcriptional coactivator and phosphatase 1	protein-coding	0.006452	0.427653	0.472254	0.725793	0.364368	0.637647	0.178001	0.833325	0.0701149	0.903595	83.5151	68.6655	55.1827	45.478	48.5927	56.4708	120.592	79.3545	69.0992	100.185	71.1725	83.3822	66.6776	89.4627	45.1306	74.027	124.388	50.2481	54.2837	31.6463	62.0592	84.1571	127.68	80.6963
419	chr1	14184197	14184820	exon (NM_001310459, exon 14 of 18)	exon (NM_001310459, exon 14 of 18)	125691	NM_001310459	14048	Mm.250185	NM_010164	ENSMUSG00000025932	Eya1	bor	EYA transcriptional coactivator and phosphatase 1	protein-coding	0.019262	0.426282	-0.160587	0.968114	-0.119691	0.899262	0.350332	0.437487	0.391228	0.212457	47.9498	58.5727	59.7625	42.2418	58.315	61.3079	49.0186	40.9487	57.0038	51.0977	30.1682	56.7763	59.3716	66.7739	54.2703	68.0036	86.3263	65.008	69.4572	73.4857	72.789	57.7599	74.1212	70.6154
420	chr1	14189890	14190542	intron (NM_010164, intron 12 of 17)	intron (NM_010164, intron 12 of 17)	119983	NM_001310459	14048	Mm.250185	NM_010164	ENSMUSG00000025932	Eya1	bor	EYA transcriptional coactivator and phosphatase 1	protein-coding	0.003067	0.411945	0.257829	0.961589	0.120394	0.942356	0.229774	0.790992	0.0923381	0.89006	18.3268	17.4898	35.4973	20.1815	55.7212	53.6993	35.5325	39.1273	36.3122	42.8707	25.0664	54.2509	35.0397	24.3063	23.246	54.1491	43.5778	41.411	31.3404	45.1396	37.9372	17.937	40.4711	51.5982
421	chr1	14192816	14193027	intron (NM_010164, intron 12 of 17)	intron (NM_010164, intron 12 of 17)	117278	NM_001310459	14048	Mm.250185	NM_010164	ENSMUSG00000025932	Eya1	bor	EYA transcriptional coactivator and phosphatase 1	protein-coding	0.014218	0.396226	-0.356284	0.95251	-0.633005	0.596033	-0.201186	0.87351	-0.477907	0.514576	28.3154	64.8533	61.9978	57.9073	46.1949	45.2545	29.9447	34.5444	50.7601	55.1969	30.9826	45.1333	30.9355	61.0248	55.2547	33.4646	19.2368	54.1378	45.5733	23.2473	65.1265	17.0542	19.5403	20.4411
422	chr1	14202149	14202585	intron (NM_010164, intron 12 of 17)	L2|LINE|L2	107832	NM_001310459	14048	Mm.250185	NM_010164	ENSMUSG00000025932	Eya1	bor	EYA transcriptional coactivator and phosphatase 1	protein-coding	0.009174	0.453089	-0.435449	0.911599	-0.439941	0.714875	0.0669917	0.961137	0.0624998	0.947639	27.4062	41.8473	20.7717	28.0239	46.744	21.9007	20.5297	18.8073	23.2722	30.2739	13.1196	24.9623	34.9325	24.9892	16.0442	56.6826	37.2382	23.8179	24.8118	41.2514	40.9729	37.1399	17.0215	17.8063
423	chr1	14204158	14204682	intron (NM_010164, intron 12 of 17)	intron (NM_010164, intron 12 of 17)	105779	NM_001310459	14048	Mm.250185	NM_010164	ENSMUSG00000025932	Eya1	bor	EYA transcriptional coactivator and phosphatase 1	protein-coding	0.005725	0.413333	0.101706	0.99034	0.0136018	0.995092	0.209399	0.800405	0.121296	0.837666	17.1027	34.8195	36.487	50.2226	49.04	18.2227	33.1592	36.5139	37.652	54.8247	31.1895	41.5404	29.066	32.1339	40.0491	50.5322	40.6671	47.5631	41.2899	28.083	41.9593	39.4867	45.6362	34.5705
424	chr1	14208081	14208653	intron (NM_010164, intron 12 of 17)	intron (NM_010164, intron 12 of 17)	101832	NM_001310459	14048	Mm.250185	NM_010164	ENSMUSG00000025932	Eya1	bor	EYA transcriptional coactivator and phosphatase 1	protein-coding	0.019231	0.420593	0.0420432	0.996296	-0.417271	0.566531	0.204691	0.786222	-0.254622	0.599659	33.0758	37.2138	40.462	46.0081	46.4739	38.9516	37.7406	52.5639	32.5214	43.437	27.1436	38.0545	64.6653	36.3638	61.1473	46.2918	47.8986	36.3098	31.5209	60.0283	57.6574	34.6004	33.1569	46.7501
425	chr1	14218662	14219256	intron (NM_010164, intron 11 of 17)	intron (NM_010164, intron 11 of 17)	91240	NM_001310459	14048	Mm.250185	NM_010164	ENSMUSG00000025932	Eya1	bor	EYA transcriptional coactivator and phosphatase 1	protein-coding	0.011785	0.455462	-0.0819443	0.991618	-0.384913	0.586524	0.420334	0.471583	0.117366	0.835656	33.5272	47.3541	32.1871	36.3926	46.2444	29.4713	42.5477	30.677	37.9599	43.1353	26.1383	36.645	31.1351	43.3543	70.6591	62.4082	30.7497	40.2098	52.6126	63.3103	48.5817	42.4059	30.5407	26.1399
426	chr1	14234175	14234651	intron (NM_010164, intron 9 of 17)	intron (NM_010164, intron 9 of 17)	75786	NM_001310459	14048	Mm.250185	NM_010164	ENSMUSG00000025932	Eya1	bor	EYA transcriptional coactivator and phosphatase 1	protein-coding	0	0.417191	0.199109	0.943036	0.143821	0.870218	0.201149	0.711799	0.145861	0.698412	56.482	121.38	80.3326	106.625	104.247	66.8677	105.084	91.8764	119.609	127.231	84.12	102.891	100.562	91.557	102.871	96.4217	108.722	126.535	78.2812	99.6148	135.685	160.645	117.8	108.733
427	chr1	14244770	14245196	intron (NM_010164, intron 9 of 17)	intron (NM_010164, intron 9 of 17)	65216	NM_001310459	14048	Mm.250185	NM_010164	ENSMUSG00000025932	Eya1	bor	EYA transcriptional coactivator and phosphatase 1	protein-coding	0.011737	0.484778	-0.504549	0.748227	-0.00866523	0.997174	-0.213401	0.800693	0.282483	0.600985	39.7368	78.5209	47.2428	70.6013	49.9213	74.716	29.6635	8.555	46.3137	52.856	49.8739	57.4837	53.6288	53.4766	35.5783	53.8694	45.2584	53.6294	47.967	65.2488	61.2892	31.6764	79.3628	42.5233
428	chr1	14293611	14294502	intron (NM_001252192, intron 2 of 16)	intron (NM_001252192, intron 2 of 16)	16143	NM_001310459	14048	Mm.250185	NM_010164	ENSMUSG00000025932	Eya1	bor	EYA transcriptional coactivator and phosphatase 1	protein-coding	0.011223	0.43722	-0.00192142	0.999609	-0.051277	0.953814	0.293568	0.368611	0.244212	0.301437	77.1125	93.855	111.808	92.8276	94.4779	78.5902	69.7309	105.324	105.022	115.028	74.2878	83.9782	95.2369	117.835	126.925	119.863	94.527	116.55	101.178	115.61	109.502	117.121	99.0259	128.763
429	chr1	14304452	14305196	intron (NM_010164, intron 1 of 17)	intron (NM_010164, intron 1 of 17)	5375	NM_001310459	14048	Mm.250185	NM_010164	ENSMUSG00000025932	Eya1	bor	EYA transcriptional coactivator and phosphatase 1	protein-coding	0.014785	0.479195	-0.0114888	0.998199	-0.28562	0.753244	0.161545	0.840445	-0.112586	0.843445	32.1212	30.6542	50.0431	51.7944	39.3029	42.7809	33.2618	47.7597	41.6717	43.8311	31.8519	45.7139	48.2535	54.5829	75.2177	41.5216	38.1892	47.4566	42.0052	37.3602	31.399	45.9478	68.7166	49.8555
430	chr1	14309464	14310369	5' UTR (NM_001310459, exon 1 of 18)	5' UTR (NM_001310459, exon 1 of 18)	283	NM_001310459	14048	Mm.250185	NM_010164	ENSMUSG00000025932	Eya1	bor	EYA transcriptional coactivator and phosphatase 1	protein-coding	0.055249	0.543046	-0.0950799	0.974791	-0.0997153	0.885361	-0.102972	0.813909	-0.107607	0.703978	85.8222	115.084	130.093	115.278	102.808	96.718	100.651	101.682	102.152	96.0893	80.3621	129.28	105.785	91.9341	128.826	86.8	99.7922	113.6	81.0185	93.948	110.845	98.4104	106.606	81.0191
431	chr1	14484553	14485031	Intergenic	Intergenic	-174593	NM_010164	14048	Mm.250185	NM_010164	ENSMUSG00000025932	Eya1	bor	EYA transcriptional coactivator and phosphatase 1	protein-coding	0.004184	0.425887	0.117827	0.985172	0.0740584	0.96032	0.362125	0.536189	0.318356	0.430363	70.8279	71.5693	56.8396	35.3929	53.7594	56.5997	49.5685	76.2433	91.9851	100.709	51.2865	25.6151	52.3466	60.0919	82.9284	132.948	87.0385	71.6929	67.8951	34.2062	45.9973	92.2194	101.781	81.2086
432	chr1	14512761	14513235	Intergenic	Intergenic	-202799	NM_010164	14048	Mm.250185	NM_010164	ENSMUSG00000025932	Eya1	bor	EYA transcriptional coactivator and phosphatase 1	protein-coding	0.010549	0.395789	-0.292965	0.955955	-0.703532	0.228819	0.467312	0.507461	0.0567451	0.945119	18.9068	38.4924	44.5817	21.8115	33.6495	43.6474	25.5488	40.3655	14.271	37.6752	17.2398	31.5715	27.5417	39.7028	56.572	35.3797	40.6753	41.6261	53.253	48.2928	55.0827	15.1833	24.3552	43.6767
433	chr1	14513399	14514155	Intergenic	Intergenic	-203578	NM_010164	14048	Mm.250185	NM_010164	ENSMUSG00000025932	Eya1	bor	EYA transcriptional coactivator and phosphatase 1	protein-coding	0.003968	0.441215	0.0171627	0.997885	-0.271423	0.779869	0.305339	0.654048	0.0167542	0.981927	27.6599	32.1788	35.9383	38.54	29.3023	52.6273	30.6445	45.7964	30.5712	27.7299	22.699	44.9883	51.8047	43.2352	29.3011	73.5525	16.107	39.8351	52.4681	54.0693	39.989	38.0787	35.9944	33.0897
434	chr1	14570676	14571005	Intergenic	Intergenic	185126	NM_001360810	17681	Mm.5820	NM_010827	ENSMUSG00000025930	Msc	MyoR|bHLHa22	musculin	protein-coding	0.018237	0.445455	0.152468	0.985172	0.0349595	0.986775	0.256327	0.784486	0.138819	0.837666	21.1863	32.35	39.7615	39.9949	59.2531	33.8607	44.8108	22.1546	56.5417	23.5999	37.2568	45.4861	59.5203	42.1481	60.2428	42.9242	37.0118	59.9719	47.4953	34.7884	33.4144	35.5469	52.634	34.0851
435	chr1	14635805	14636347	Intergenic	Intergenic	119890	NM_001360810	17681	Mm.5820	NM_010827	ENSMUSG00000025930	Msc	MyoR|bHLHa22	musculin	protein-coding	0.00738	0.41989	-0.360186	0.859517	0.00468277	0.99812	0.213963	0.750662	0.578832	0.125489	34.9066	79.9499	33.4186	48.5547	71.9345	55.7889	40.801	47.0683	39.5217	40.1111	28.646	55.2211	52.187	76.7531	92.4956	55.3679	50.5498	72.8072	44.3541	66.3676	48.1719	74.6909	65.4202	46.1547
436	chr1	14662420	14662757	Intergenic	Intergenic	93378	NM_001360810	17681	Mm.5820	NM_010827	ENSMUSG00000025930	Msc	MyoR|bHLHa22	musculin	protein-coding	0.008902	0.372781	0.0397625	0.997171	-0.818764	0.35536	0.104256	0.940636	-0.754271	0.235871	20.6834	74.4434	29.8597	39.0454	18.4057	33.0568	20.3111	43.2573	48.5086	32.2555	31.5227	44.4063	48.4228	52.904	31.1361	55.0007	21.0777	33.8964	28.534	48.518	44.8542	8.0084	12.2344	35.8357
437	chr1	14669295	14669876	Intergenic	Intergenic	86381	NM_001360810	17681	Mm.5820	NM_010827	ENSMUSG00000025930	Msc	MyoR|bHLHa22	musculin	protein-coding	0.005164	0.395189	0.177262	0.973063	0.11161	0.931742	0.477212	0.400513	0.41156	0.28894	34.2774	34.0204	25.9795	30.7362	54.9048	38.3482	23.5623	40.7725	33.9581	58.8007	36.5685	42.1481	54.3013	39.2101	66.2201	45.5747	40.1705	64.3453	51.721	59.0984	40.208	51.0966	35.4819	53.4495
438	chr1	14675342	14675812	Intergenic	Intergenic	80389	NM_001360810	17681	Mm.5820	NM_010827	ENSMUSG00000025930	Msc	MyoR|bHLHa22	musculin	protein-coding	0.006383	0.40552	-0.165963	0.979251	-0.119631	0.938557	0.310943	0.668865	0.357275	0.458871	55.0844	32.35	42.8201	39.9949	33.9359	47.4049	20.1649	63.9714	29.9842	44.6038	24.3411	57.8914	30.0908	59.0073	59.534	61.9719	58.2936	50.8183	28.1318	48.7038	40.9327	53.5938	31.5804	42.2131
439	chr1	14687035	14687466	Intergenic	Intergenic	68716	NM_001360810	17681	Mm.5820	NM_010827	ENSMUSG00000025930	Msc	MyoR|bHLHa22	musculin	protein-coding	0.00232	0.414352	0.207027	0.975979	0.0340703	0.987546	0.122118	0.917758	-0.0508386	0.950458	32.3448	26.458	49.0295	23.9876	28.7829	29.5397	21.9895	21.1394	49.7001	37.831	32.2316	56.8168	40.386	32.1734	51.3959	36.8616	23.5439	33.7319	16.7331	34.1427	47.8249	45.9198	34.438	40.0286
440	chr1	14704800	14705606	Intergenic	Intergenic	50763	NM_001360810	17681	Mm.5820	NM_010827	ENSMUSG00000025930	Msc	MyoR|bHLHa22	musculin	protein-coding	0.007444	0.442379	-0.18963	0.941644	-0.124687	0.886386	0.16674	0.74649	0.231683	0.474804	71.655	70.7406	83.6479	54.8069	53.8698	65.1586	49.6478	70.0852	56.6501	73.2123	47.6511	45.5733	71.5367	43.0109	101.255	82.1305	85.6109	81.17	68.6002	60.8582	71.6068	66.9685	75.7076	72.7765
441	chr1	14739935	14740474	Intergenic	Intergenic	15762	NM_001360810	17681	Mm.5820	NM_010827	ENSMUSG00000025930	Msc	MyoR|bHLHa22	musculin	protein-coding	0.020408	0.511111	-0.121388	0.979178	0.281135	0.623941	0.186327	0.737601	0.58885	0.0478821	48.0328	100.141	100.814	83.6998	88.7747	47.2416	70.3339	65.9243	49.1541	87.8712	71.2556	93.3887	84.7713	79.0179	67.054	101.527	90.3666	104.039	84.7418	94.0385	107.078	126.847	94.8518	139.235
442	chr1	14754993	14756399	exon (NM_001360810, exon 1 of 3)	exon (NM_001360810, exon 1 of 3)	270	NM_001360810	17681	Mm.5820	NM_010827	ENSMUSG00000025930	Msc	MyoR|bHLHa22	musculin	protein-coding	0.0633	0.620469	-0.184559	0.896342	-0.147281	0.776029	0.0491909	0.920933	0.086468	0.766648	114.732	98.4075	107.355	83.5597	114.072	95.0796	99.9878	73.8736	105.043	90.5658	66.8379	94.8249	103.683	110.601	134.333	91.0251	124.858	98.9714	72.6669	112.803	104.578	80.6194	99.7025	120.251
443	chr1	14757946	14758188	Intergenic	Intergenic	-2101	NM_010827	17681	Mm.5820	NM_010827	ENSMUSG00000025930	Msc	MyoR|bHLHa22	musculin	protein-coding	0.016529	0.485597	0.254298	0.967018	0.47713	0.536873	0.418459	0.598854	0.641292	0.151551	49.3764	56.5457	58.2141	34.9542	54.9237	39.4575	50.0419	105.417	69.8806	64.1683	43.8973	39.3518	53.9454	110.508	62.6297	98.4752	29.352	38.6205	64.57	47.295	73.819	89.2175	119.26	114.065
444	chr1	14774547	14774856	Intergenic	Intergenic	-18735	NM_010827	17681	Mm.5820	NM_010827	ENSMUSG00000025930	Msc	MyoR|bHLHa22	musculin	protein-coding	0	0.319355	-0.260786	0.974082	-0.449266	0.693614	0.569518	0.49745	0.381037	0.576121	25.7801	22.1425	45.5916	57.7919	34.4118	41.2026	6.81589	29.4857	32.8371	40.2038	15.8673	61.6384	38.7278	76.9305	45.2767	59.9845	36.1235	57.1322	38.8995	79.3717	44.4715	17.4682	29.3546	41.8745
445	chr1	14816267	14817124	Intergenic	Intergenic	-60729	NM_010827	17681	Mm.5820	NM_010827	ENSMUSG00000025930	Msc	MyoR|bHLHa22	musculin	protein-coding	0.003501	0.38345	-0.0974581	0.99034	0.260309	0.794315	0.110683	0.904858	0.46845	0.269631	12.781	49.6763	43.4446	40.5782	40.3244	38.997	25.1898	41.4623	32.8882	48.0176	24.7915	49.211	34.2745	39.2956	63.9395	30.8972	48.5465	49.6813	29.4538	32.434	33.6727	41.9888	57.7315	60.3931
446	chr1	14858504	14858716	Intergenic	Intergenic	60252	NM_001348288	277328	Mm.186329	NM_177781	ENSMUSG00000032769	Trpa1	Anktm1|TRPA1b	transient receptor potential cation channel, subfamily A, member 1	protein-coding	0.004717	0.460094	-0.193593	0.979309	-0.0493781	0.983618	0.328609	0.715074	0.472824	0.393137	93.9393	57.3755	66.4519	66.5009	29.2581	45.0411	27.3198	77.3582	63.8155	65.9238	61.6729	32.086	46.1843	98.1136	82.4912	41.6335	100.517	73.476	68.0375	69.4128	64.8193	80.6254	73.9027	73.2409
447	chr1	14862341	14862701	Intergenic	Intergenic	56341	NM_001348288	277328	Mm.186329	NM_177781	ENSMUSG00000032769	Trpa1	Anktm1|TRPA1b	transient receptor potential cation channel, subfamily A, member 1	protein-coding	0.005556	0.371191	-0.0358767	0.997773	-0.478074	0.716497	0.325974	0.771889	-0.116223	0.902793	22.1279	14.7822	44.7232	41.7724	31.9982	22.1035	24.8638	22.7777	43.8436	51.7624	11.3495	26.4531	30.2194	44.0213	77.725	29.421	45.0996	20.1923	16.6944	36.3346	38.1713	27.4881	45.811	23.9615
448	chr1	14889643	14889969	intron (NM_177781, intron 16 of 26)	intron (NM_177781, intron 16 of 26)	29056	NM_001348288	277328	Mm.186329	NM_177781	ENSMUSG00000032769	Trpa1	Anktm1|TRPA1b	transient receptor potential cation channel, subfamily A, member 1	protein-coding	0.006135	0.348624	-0.100051	0.989972	-0.351258	0.620734	0.387073	0.49446	0.135865	0.794929	67.1983	83.9512	58.6478	86.492	97.8518	63.4628	54.9139	61.4858	95.1034	61.9243	30.0797	121.021	86.7649	100.263	100.137	73.1012	87.1557	121.048	88.4905	130.403	118.027	93.8244	83.4716	74.0897
449	chr1	14899887	14900264	exon (NM_001348288, exon 9 of 26)	exon (NM_001348288, exon 9 of 26)	18787	NM_001348288	277328	Mm.186329	NM_177781	ENSMUSG00000032769	Trpa1	Anktm1|TRPA1b	transient receptor potential cation channel, subfamily A, member 1	protein-coding	0.013263	0.415344	-0.214768	0.972725	-0.378983	0.69279	0.350314	0.647891	0.186099	0.768576	39.619	40.3302	32.0299	44.8749	61.1105	42.2135	23.7426	55.5848	41.8666	45.3093	26.0106	25.2603	40.3994	34.1545	80.4052	35.1179	48.4492	49.5817	41.4481	99.7515	69.2552	35.7935	52.4943	29.7454
450	chr1	14918083	14918878	intron (NM_177781, intron 1 of 26)	intron (NM_177781, intron 1 of 26)	382	NM_001348288	277328	Mm.186329	NM_177781	ENSMUSG00000032769	Trpa1	Anktm1|TRPA1b	transient receptor potential cation channel, subfamily A, member 1	protein-coding	0.026415	0.48995	0.0743345	0.993169	-0.171504	0.90196	0.483671	0.471733	0.237833	0.666521	21.2929	25.819	11.3918	16.5513	28.9795	32.0292	23.1805	32.0893	22.69	14.6497	16.4461	29.0913	31.4738	31.1472	30.7967	51.0704	30.6337	20.8998	28.7269	20.5668	34.5703	23.7633	47.7126	21.701
451	chr1	14937692	14938621	Intergenic	Intergenic	-19294	NM_177781	277328	Mm.186329	NM_177781	ENSMUSG00000032769	Trpa1	Anktm1|TRPA1b	transient receptor potential cation channel, subfamily A, member 1	protein-coding	0.006459	0.394624	-0.0706636	0.99137	-0.116538	0.914275	0.186842	0.756882	0.140967	0.746984	62.1678	40.9163	25.9963	50.5855	63.9062	58.2447	41.3741	58.8444	43.6886	52.6539	31.6663	58.5768	53.8679	79.9634	53.9641	77.907	51.3378	45.8309	36.2281	54.5606	54.7301	54.2284	55.0324	50.1413
452	chr1	14998078	14998437	Intergenic	L1MC4|LINE|L1	-79395	NM_177781	277328	Mm.186329	NM_177781	ENSMUSG00000032769	Trpa1	Anktm1|TRPA1b	transient receptor potential cation channel, subfamily A, member 1	protein-coding	0	0.422222	0.4268	0.943036	-0.523767	0.719794	0.385191	0.75066	-0.565376	0.439022	30.5107	23.2938	14.0149	31.4166	17.2778	22.1651	60.1327	40.6065	26.6935	21.6277	22.7623	18.9477	27.2732	22.072	35.7232	36.8787	16.9595	34.7118	36.8299	31.8813	26.7944	25.0588	32.157	36.0424
453	chr1	15007617	15008130	Intergenic	Intergenic	-89011	NM_177781	277328	Mm.186329	NM_177781	ENSMUSG00000032769	Trpa1	Anktm1|TRPA1b	transient receptor potential cation channel, subfamily A, member 1	protein-coding	0.009747	0.301556	-0.18095	0.97429	-0.0150732	0.993655	0.0922442	0.920904	0.258121	0.589207	56.2904	34.0842	41.1924	53.1316	62.1827	43.4314	33.8702	53.2811	42.8547	49.9462	33.4512	45.083	40.2925	54.0613	47.7259	53.3363	79.1221	44.5344	25.7738	41.4342	61.6099	35.0725	40.1851	45.4008
454	chr1	15033928	15034376	Intergenic	RMER15|LTR|ERVL	-115290	NM_177781	277328	Mm.186329	NM_177781	ENSMUSG00000032769	Trpa1	Anktm1|TRPA1b	transient receptor potential cation channel, subfamily A, member 1	protein-coding	0.004464	0.44098	0.578117	0.796339	-0.351013	0.790966	0.559083	0.504898	-0.370048	0.550572	13.336	16.9693	31.446	29.3712	21.757	39.0758	15.2787	54.9105	39.0063	32.9292	21.8884	39.4773	46.1385	24.3198	33.8312	25.612	38.5058	55.6318	24.1472	36.4968	52.1448	10.0403	23.9281	13.4784
455	chr1	15053621	15054290	Intergenic	Intergenic	-135093	NM_177781	277328	Mm.186329	NM_177781	ENSMUSG00000032769	Trpa1	Anktm1|TRPA1b	transient receptor potential cation channel, subfamily A, member 1	protein-coding	0.004484	0.331343	0.365511	0.911599	0.320331	0.759104	0.243855	0.785419	0.198675	0.726665	19.3495	22.7272	15.0414	30.9078	19.8678	30.9251	18.8889	25.876	33.7043	26.6936	28.0939	34.5704	34.1493	34.0524	3.48543	31.6638	19.7184	37.2542	30.544	26.8843	30.8109	21.5153	18.4888	27.0776
456	chr1	15072667	15073318	Intergenic	RLTR10-int|LTR|ERVK	-154130	NM_177781	277328	Mm.186329	NM_177781	ENSMUSG00000032769	Trpa1	Anktm1|TRPA1b	transient receptor potential cation channel, subfamily A, member 1	protein-coding	0.023041	0.480061	-0.108047	0.986213	-0.334684	0.602821	0.351728	0.502925	0.125092	0.795979	33.6508	39.7045	46.372	60.6374	38.1119	36.6694	33.9695	40.587	30.3067	39.3585	51.4651	45.9752	38.4357	50.2087	57.3088	51.5206	73.2609	46.2602	51.6987	57.767	46.4389	48.3661	26.6	53.0025
457	chr1	15154978	15155505	Intergenic	MIR|SINE|MIR	-131684	NM_001098528	98741	Mm.156081	NM_001033195	ENSMUSG00000092083	Kcnb2	9630047L19Rik|BB130875|Kv2.2	potassium voltage gated channel, Shab-related subfamily, member 2	protein-coding	0.00759	0.44697	-0.248431	0.949966	-0.255466	0.79721	0.0826459	0.929233	0.0756105	0.903579	37.7896	63.4723	89.7434	90.9561	67.2564	48.3173	26.9758	86.4428	62.0395	73.6656	54.2709	23.2334	74.3156	101.491	90.7038	63.6431	73.1692	65.027	52.459	65.1541	57.3657	54.6253	64.1528	67.1105
458	chr1	15182090	15182443	Intergenic	Lx5b|LINE|L1	-104659	NM_001098528	98741	Mm.156081	NM_001033195	ENSMUSG00000092083	Kcnb2	9630047L19Rik|BB130875|Kv2.2	potassium voltage gated channel, Shab-related subfamily, member 2	protein-coding	0	0.344633	0.00440415	0.999707	0.386086	0.863285	0.412203	0.796039	0.793885	0.351988	5.64168	15.0753	8.55189	21.3004	17.5714	18.0334	0	12.9052	14.3721	21.9954	13.8895	23.1237	18.4912	19.6412	49.5414	15.0022	8.62386	23.5345	3.40509	23.1594	7.78566	10.1939	30.3677	26.8804
459	chr1	15286224	15288001	5' UTR (NM_001098528, exon 1 of 3)	5' UTR (NM_001098528, exon 1 of 3)	187	NM_001098528	98741	Mm.156081	NM_001033195	ENSMUSG00000092083	Kcnb2	9630047L19Rik|BB130875|Kv2.2	potassium voltage gated channel, Shab-related subfamily, member 2	protein-coding	0.057963	0.6018	-0.124674	0.944566	-0.0699506	0.910861	0.158268	0.610898	0.212991	0.295562	100.865	118.077	95.1343	86.2129	96.7383	102.992	112.298	88.1882	84.0639	110.982	67.5989	89.5736	97.3415	126.527	144.34	106.293	114.208	94.0868	89.2872	114.095	107.49	91.6316	107.657	115.533
460	chr1	15294367	15294642	intron (NM_001098528, intron 1 of 2)	L2c|LINE|L2	7579	NM_001098528	98741	Mm.156081	NM_001033195	ENSMUSG00000092083	Kcnb2	9630047L19Rik|BB130875|Kv2.2	potassium voltage gated channel, Shab-related subfamily, member 2	protein-coding	0.007273	0.485507	-0.197619	0.978877	-0.0683873	0.976323	0.129068	0.910177	0.2583	0.683135	39.8303	46.9957	84.1609	54.6839	28.9997	57.8709	53.6101	33.1312	47.1461	59.2915	47.5442	24.7354	39.5599	32.4157	63.5932	64.1912	29.5197	60.4196	83.047	83.2393	39.9758	52.341	35.9825	56.4621
461	chr1	15307550	15307908	intron (NM_001098528, intron 1 of 2)	intron (NM_001098528, intron 1 of 2)	20804	NM_001098528	98741	Mm.156081	NM_001033195	ENSMUSG00000092083	Kcnb2	9630047L19Rik|BB130875|Kv2.2	potassium voltage gated channel, Shab-related subfamily, member 2	protein-coding	0.013966	0.454039	0.042284	0.996406	0.126748	0.946558	0.354074	0.694053	0.438538	0.419165	30.5959	33.9765	25.2973	26.2536	24.7515	40.0085	25.0027	33.0849	31.4918	36.8699	22.8258	30.401	39.5047	58.1008	19.5398	41.9126	39.6826	40.6102	36.9328	18.2688	42.223	67.8477	36.8536	38.5526
462	chr1	15358158	15359209	intron (NM_001098528, intron 2 of 2)	intron (NM_001098528, intron 2 of 2)	71758	NM_001098528	98741	Mm.156081	NM_001033195	ENSMUSG00000092083	Kcnb2	9630047L19Rik|BB130875|Kv2.2	potassium voltage gated channel, Shab-related subfamily, member 2	protein-coding	0.009515	0.410646	-0.0308722	0.996296	0.180933	0.78339	0.0196466	0.978702	0.231452	0.436507	54.004	73.7802	40.2126	50.9735	41.3121	62.0832	65.1271	60.6827	64.8983	51.7131	42.7632	25.8886	54.8607	52.7753	63.2301	45.3492	61.792	46.4393	46.8904	57.5615	64.0668	60.7729	71.3972	69.7643
463	chr1	15384571	15384835	intron (NM_001098528, intron 2 of 2)	Lx9|LINE|L1	97778	NM_001098528	98741	Mm.156081	NM_001033195	ENSMUSG00000092083	Kcnb2	9630047L19Rik|BB130875|Kv2.2	potassium voltage gated channel, Shab-related subfamily, member 2	protein-coding	0.003788	0.403774	0.126056	0.99034	-0.0178697	0.993902	0.583836	0.44034	0.439911	0.420045	22.6308	46.0743	22.8698	71.203	70.4855	66.3104	31.9108	31.0605	61.922	55.8799	40.2392	77.2981	78.2957	105.051	22.081	80.2391	92.2492	90.472	40.9771	68.1274	72.8726	85.1903	43.7287	75.1521
464	chr1	15409045	15409483	intron (NM_001098528, intron 2 of 2)	intron (NM_001098528, intron 2 of 2)	122339	NM_001098528	98741	Mm.156081	NM_001033195	ENSMUSG00000092083	Kcnb2	9630047L19Rik|BB130875|Kv2.2	potassium voltage gated channel, Shab-related subfamily, member 2	protein-coding	0.006849	0.398633	-0.104517	0.993169	0.125399	0.955141	0.372986	0.717015	0.602901	0.315095	31.8279	26.0351	25.2717	19.3126	10.1153	18.1672	18.0318	20.8015	24.4529	23.0449	20.5224	15.5302	19.8703	18.091	39.9272	20.1514	27.8011	21.3382	21.9543	37.3301	43.9232	28.7547	64.0099	21.6639
465	chr1	15413834	15414171	intron (NM_001098528, intron 2 of 2)	intron (NM_001098528, intron 2 of 2)	127077	NM_001098528	98741	Mm.156081	NM_001033195	ENSMUSG00000092083	Kcnb2	9630047L19Rik|BB130875|Kv2.2	potassium voltage gated channel, Shab-related subfamily, member 2	protein-coding	0.017804	0.393491	-0.0537664	0.996296	-0.0272422	0.989673	0.059893	0.963143	0.0864172	0.91152	29.5477	69.9317	62.7054	44.6234	23.6645	42.5016	45.3095	35.1466	60.2176	36.8634	29.0979	52.4801	51.6509	38.2084	41.5148	41.9053	51.1887	27.7334	71.3351	63.0734	53.0095	29.3641	39.1501	43.5147
466	chr1	15422759	15423199	intron (NM_001098528, intron 2 of 2)	intron (NM_001098528, intron 2 of 2)	136054	NM_001098528	98741	Mm.156081	NM_001033195	ENSMUSG00000092083	Kcnb2	9630047L19Rik|BB130875|Kv2.2	potassium voltage gated channel, Shab-related subfamily, member 2	protein-coding	0.002273	0.421769	0.0507628	0.996406	0.0936525	0.964111	0.376884	0.670344	0.419774	0.460053	45.2617	36.2835	13.7219	21.3609	32.2219	43.4032	41.8829	24.8484	34.5909	33.5279	33.4295	24.7354	39.5599	36.0175	37.096	60.1793	64.5744	35.4021	30.0499	40.8764	24.9849	20.4457	80.5858	50.9727
467	chr1	15426713	15427133	intron (NM_001098528, intron 2 of 2)	intron (NM_001098528, intron 2 of 2)	139998	NM_001098528	98741	Mm.156081	NM_001033195	ENSMUSG00000092083	Kcnb2	9630047L19Rik|BB130875|Kv2.2	potassium voltage gated channel, Shab-related subfamily, member 2	protein-coding	0.009524	0.410926	-0.140945	0.979448	0.152851	0.899591	-0.0756627	0.933449	0.218134	0.636929	118.543	81.4527	86.2519	73.8477	56.9638	79.5725	66.4428	119.312	69.7919	55.4597	56.4233	71.2615	95.8386	110.839	77.725	52.5375	82.1457	51.9231	62.9617	105.111	88.3394	62.1159	125.653	90.3692
468	chr1	15483032	15484124	intron (NM_001098528, intron 2 of 2)	intron (NM_001098528, intron 2 of 2)	196653	NM_001098528	98741	Mm.156081	NM_001033195	ENSMUSG00000092083	Kcnb2	9630047L19Rik|BB130875|Kv2.2	potassium voltage gated channel, Shab-related subfamily, member 2	protein-coding	0.008242	0.451967	0.0510603	0.983652	0.0380288	0.950577	0.0277582	0.941611	0.0147268	0.955321	246.204	201.195	199.043	167.836	169.593	164.683	239.155	207.753	199.774	211.885	166.127	170.679	207.219	199.547	238.086	202.875	200.718	170.224	187.124	184.169	179.951	195.245	227.293	216.444
469	chr1	15506304	15506830	intron (NM_001098528, intron 2 of 2)	intron (NM_001098528, intron 2 of 2)	219642	NM_001098528	98741	Mm.156081	NM_001033195	ENSMUSG00000092083	Kcnb2	9630047L19Rik|BB130875|Kv2.2	potassium voltage gated channel, Shab-related subfamily, member 2	protein-coding	0.001901	0.313093	-0.104591	0.989972	-0.227003	0.824943	0.145865	0.856535	0.0234526	0.972684	60.5784	31.7965	84.1748	44.6711	52.2228	75.6393	25.0251	39.8393	67.5159	61.9968	55.9277	49.1416	72.3886	67.7895	46.5463	46.9841	69.45	75.0219	57.1291	68.3864	75.7621	41.0468	58.0041	68.878
470	chr1	15509492	15509693	intron (NM_001098528, intron 2 of 2)	intron (NM_001098528, intron 2 of 2)	222667	NM_001098528	98741	Mm.156081	NM_001033195	ENSMUSG00000092083	Kcnb2	9630047L19Rik|BB130875|Kv2.2	potassium voltage gated channel, Shab-related subfamily, member 2	protein-coding	0	0.39604	-0.378557	0.900783	0.150933	0.922217	-0.149112	0.8793	0.380378	0.454152	59.4482	132.378	55.0696	88.8443	123.437	87.0943	57.6299	77.0588	61.6989	77.2573	32.524	81.2207	124.486	93.6275	75.4049	83.4327	90.8724	61.9977	83.7211	105.75	75.2032	98.4648	73.8447	107.29
471	chr1	15538863	15539523	intron (NM_001098528, intron 2 of 2)	intron (NM_001098528, intron 2 of 2)	252268	NM_001098528	98741	Mm.156081	NM_001033195	ENSMUSG00000092083	Kcnb2	9630047L19Rik|BB130875|Kv2.2	potassium voltage gated channel, Shab-related subfamily, member 2	protein-coding	0.012121	0.462935	-0.148594	0.974791	0.0350532	0.983521	-0.0107789	0.991466	0.172869	0.693921	85.9972	78.3262	30.4931	32.7534	53.7032	60.2822	61.4282	70.4038	59.7868	52.9388	35.9058	30.9192	54.3949	82.54	51.2278	54.83	58.4245	48.7762	56.4574	39.6377	56.216	54.5218	78.7117	66.6566
472	chr1	15568596	15568989	intron (NM_001098528, intron 2 of 2)	intron (NM_001098528, intron 2 of 2)	-236854	NM_009352	21749	Mm.4306	NM_009352	ENSMUSG00000025925	Terf1	Pin2|Trbf1|Trf1	telomeric repeat binding factor 1	protein-coding	0.007634	0.42132	0.18833	0.976933	0.213994	0.872754	0.266823	0.757708	0.292487	0.579192	38.006	46.426	38.4073	33.4817	38.3301	36.4454	21.4362	62.5952	35.859	49.3916	41.586	55.3871	52.5956	35.2843	68.2319	20.2129	61.9689	39.6359	55.0532	49.9254	48.9526	38.9144	41.9643	74.6283
473	chr1	15570238	15570672	intron (NM_001098528, intron 2 of 2)	intron (NM_001098528, intron 2 of 2)	-235191	NM_009352	21749	Mm.4306	NM_009352	ENSMUSG00000025925	Terf1	Pin2|Trbf1|Trf1	telomeric repeat binding factor 1	protein-coding	0.004608	0.370115	-0.257805	0.916693	-0.00909336	0.996201	-0.0503333	0.952505	0.198378	0.631807	75.7142	52.5501	102.018	73.6311	59.2096	73.3387	57.0203	52.4832	74.0348	55.4597	64.0176	53.2894	60.1603	73.0308	61.786	67.1124	67.8053	81.3541	58.1611	64.046	82.3234	49.748	62.6999	79.5037
474	chr1	15600910	15601386	intron (NM_001098528, intron 2 of 2)	intron (NM_001098528, intron 2 of 2)	-204498	NM_009352	21749	Mm.4306	NM_009352	ENSMUSG00000025925	Terf1	Pin2|Trbf1|Trf1	telomeric repeat binding factor 1	protein-coding	0.002101	0.404612	-0.384528	0.884655	-0.0623056	0.975474	-0.205434	0.809127	0.116788	0.857199	16.7354	67.0787	59.1925	51.3379	76.324	70.2111	36.503	49.7664	59.2126	39.148	30.9012	37.1551	52.5665	70.7486	58.7836	66.7535	31.9771	47.9961	32.8276	30.9149	49.0774	30.239	45.0411	59.8032
475	chr1	15607687	15607980	intron (NM_001098528, intron 2 of 2)	intron (NM_001098528, intron 2 of 2)	-197813	NM_009352	21749	Mm.4306	NM_009352	ENSMUSG00000025925	Terf1	Pin2|Trbf1|Trf1	telomeric repeat binding factor 1	protein-coding	0.006826	0.384354	-0.429665	0.948013	0.185651	0.937783	0.100546	0.951795	0.715863	0.312029	20.3909	28.5409	24.0406	22.4545	27.2182	27.1579	12.5792	18.6575	11.5434	37.0993	13.9448	18.5727	22.2778	16.9024	39.791	30.1239	41.5594	21.2654	4.10237	44.6432	18.76	33.7738	36.5863	20.6086
476	chr1	15610312	15611000	intron (NM_001098528, intron 2 of 2)	intron (NM_001098528, intron 2 of 2)	-194990	NM_009352	21749	Mm.4306	NM_009352	ENSMUSG00000025925	Terf1	Pin2|Trbf1|Trf1	telomeric repeat binding factor 1	protein-coding	0.011628	0.423803	-0.465782	0.664291	0.135015	0.908881	-0.179944	0.794022	0.420853	0.269472	54.9982	53.039	40.9529	39.617	43.79	53.2026	39.0304	41.0528	28.6768	48.5272	24.9425	29.6609	36.3687	53.2671	38.9755	43.6183	48.6722	54.3381	26.2063	26.1419	39.9468	52.3029	81.501	41.3754
477	chr1	15616013	15616966	intron (NM_001098528, intron 2 of 2)	intron (NM_001098528, intron 2 of 2)	-189157	NM_009352	21749	Mm.4306	NM_009352	ENSMUSG00000025925	Terf1	Pin2|Trbf1|Trf1	telomeric repeat binding factor 1	protein-coding	0.003148	0.392034	-0.0621011	0.99034	-0.0972301	0.903317	0.186708	0.659805	0.151579	0.618616	83.5893	66.2106	77.0806	72.9812	69.7353	73.4773	57.4595	72.6592	65.0655	60.2899	66.8824	94.2177	86.7579	112.247	92.9764	82.4282	74.535	91.5328	60.5412	77.2063	74.9808	64.1904	59.7034	80.559
478	chr1	15621820	15622326	intron (NM_001098528, intron 2 of 2)	intron (NM_001098528, intron 2 of 2)	-183573	NM_009352	21749	Mm.4306	NM_009352	ENSMUSG00000025925	Terf1	Pin2|Trbf1|Trf1	telomeric repeat binding factor 1	protein-coding	0	0.42998	0.118393	0.985098	-0.15774	0.894261	0.202821	0.775299	-0.0733118	0.898382	62.9728	43.5702	25.8528	55.7241	47.2822	69.1935	36.4199	46.8158	63.5002	62.9128	45.2186	67.2157	58.0499	46.9793	55.2984	69.7731	80.2167	47.2028	49.8852	54.9327	48.8835	40.8914	34.2225	46.0289
479	chr1	15636369	15636734	intron (NM_001098528, intron 2 of 2)	MamRep434|DNA|TcMar-Tigger	-169095	NM_009352	21749	Mm.4306	NM_009352	ENSMUSG00000025925	Terf1	Pin2|Trbf1|Trf1	telomeric repeat binding factor 1	protein-coding	0.005479	0.409836	-0.37375	0.924317	-0.363771	0.747954	0.168605	0.87245	0.178584	0.799585	35.4653	45.8218	52.3813	66.9503	48.5536	47.9615	37.5061	39.939	41.6986	53.1805	24.6269	26.0908	38.7471	56.9865	99.0195	41.1088	25.021	73.9726	59.2765	44.7961	45.1781	46.829	13.555	49.6299
480	chr1	15651395	15652381	intron (NM_001098528, intron 2 of 2)	intron (NM_001098528, intron 2 of 2)	-153758	NM_009352	21749	Mm.4306	NM_009352	ENSMUSG00000025925	Terf1	Pin2|Trbf1|Trf1	telomeric repeat binding factor 1	protein-coding	0.013185	0.483283	0.09618	0.984649	0.193698	0.796104	0.0582743	0.93707	0.155792	0.672471	39.3859	41.6351	35.7196	49.5677	53.9211	46.8074	57.1384	56.3667	50.3103	44.8852	31.4932	49.6715	47.4438	47.2136	40.2026	52.8146	44.2534	47.3943	35.3528	46.4316	58.5345	41.9696	74.4313	67.3645
481	chr1	15658081	15658936	intron (NM_001098528, intron 2 of 2)	intron (NM_001098528, intron 2 of 2)	-147138	NM_009352	21749	Mm.4306	NM_009352	ENSMUSG00000025925	Terf1	Pin2|Trbf1|Trf1	telomeric repeat binding factor 1	protein-coding	0.008187	0.41472	-0.267943	0.872766	-0.0461939	0.970856	0.0400252	0.95635	0.261774	0.420985	46.5851	84.4695	71.7925	92.339	76.6919	72.5925	46.1866	61.8061	74.5012	44.4975	55.4334	77.9671	75.0713	74.1412	79.0886	68.1328	89.0124	60.7287	73.1038	95.6174	73.9319	71.5479	108.018	68.6057
482	chr1	15683329	15684235	intron (NM_001098528, intron 2 of 2)	intron (NM_001098528, intron 2 of 2)	-121864	NM_009352	21749	Mm.4306	NM_009352	ENSMUSG00000025925	Terf1	Pin2|Trbf1|Trf1	telomeric repeat binding factor 1	protein-coding	0.009934	0.411246	-0.0851207	0.981097	-0.109905	0.877492	0.101761	0.832539	0.076977	0.817716	86.8265	77.1973	88.854	97.5151	94.8697	96.6112	77.2938	101.569	78.3959	85.6993	50.5091	102.109	104.467	85.2731	84.9313	96.4463	101.922	99.7198	100.83	97.4537	106.172	94.33	112.859	78.0734
483	chr1	15710059	15710865	exon (NM_001098528, exon 3 of 3)	exon (NM_001098528, exon 3 of 3)	-95184	NM_009352	21749	Mm.4306	NM_009352	ENSMUSG00000025925	Terf1	Pin2|Trbf1|Trf1	telomeric repeat binding factor 1	protein-coding	0.016129	0.496902	0.395463	0.527408	0.100996	0.909395	0.168478	0.736811	-0.125989	0.705669	65.4778	49.99	48.6906	55.973	53.8698	55.2861	52.9141	82.5197	67.8403	67.4324	67.9281	89.4587	82.3347	63.9019	59.3063	60.2291	51.6184	78.5932	55.1785	68.9726	54.5575	73.6653	63.4307	67.4253
484	chr1	15725658	15726544	Intergenic	Intergenic	-79545	NM_009352	21749	Mm.4306	NM_009352	ENSMUSG00000025925	Terf1	Pin2|Trbf1|Trf1	telomeric repeat binding factor 1	protein-coding	0.001129	0.403608	-0.297839	0.900546	-0.265886	0.730263	0.215328	0.727753	0.247281	0.552375	64.0611	37.7538	27.2579	39.25	32.0037	37.7206	37.4393	38.0485	22.9044	44.6933	26.7469	30.7099	33.1526	59.2499	46.056	63.7565	48.1029	35.1623	39.343	40.5996	35.6725	70.0599	37.2279	43.8123
485	chr1	15770200	15771163	Intergenic	Intergenic	-34965	NM_009352	21749	Mm.4306	NM_009352	ENSMUSG00000025925	Terf1	Pin2|Trbf1|Trf1	telomeric repeat binding factor 1	protein-coding	0.010384	0.439834	0.356772	0.817046	-0.0958039	0.94	0.351112	0.512472	-0.101464	0.836027	35.1565	37.8928	41.7974	50.7515	50.6082	31.3993	35.5392	65.2818	52.6826	73.3704	49.2166	31.0798	70.0412	64.7978	60.5335	70.5737	28.4507	65.78	46.1826	40.7491	45.6629	52.3138	42.8141	67.1819
486	chr1	15776865	15777525	Intergenic	Intergenic	-28451	NM_009352	21749	Mm.4306	NM_009352	ENSMUSG00000025925	Terf1	Pin2|Trbf1|Trf1	telomeric repeat binding factor 1	protein-coding	0.009091	0.414523	-0.153158	0.974791	-0.0700228	0.961852	0.0888134	0.91405	0.171948	0.705804	36.2093	52.9854	54.8876	41.2977	38.9348	43.4032	35.8996	26.2289	46.1212	37.6454	39.6201	43.2869	56.0432	51.0247	37.096	41.4568	59.962	48.7762	49.1725	44.5925	47.8877	47.7066	63.719	35.2888
487	chr1	15778192	15778727	Intergenic	Intergenic	-27187	NM_009352	21749	Mm.4306	NM_009352	ENSMUSG00000025925	Terf1	Pin2|Trbf1|Trf1	telomeric repeat binding factor 1	protein-coding	0.003738	0.425373	-0.107749	0.987224	0.00384443	0.998537	0.0892957	0.916329	0.200889	0.659091	80.0328	63.9442	43.2603	54.4603	54.6568	53.5441	39.3665	34.0601	50.5753	62.4051	32.0757	101.716	75.2378	57.3923	67.5554	75.8896	68.2817	56.2904	49.4279	76.4045	46.2337	48.7639	63.1935	66.107
488	chr1	15791722	15792347	Intergenic	Intergenic	-13612	NM_009352	21749	Mm.4306	NM_009352	ENSMUSG00000025925	Terf1	Pin2|Trbf1|Trf1	telomeric repeat binding factor 1	protein-coding	0.008	0.380192	-0.00342307	0.999686	0.0106251	0.996828	0.206732	0.838886	0.22078	0.730747	30.271	35.2744	24.1505	24.0609	42.5329	33.1022	21.9035	18.951	47.8021	29.8151	33.9941	34.8274	33.0721	47.543	20.5194	45.1906	34.0953	36.5538	36.5407	39.2414	30.7814	33.1057	6.59679	73.1498
489	chr1	15805219	15806321	exon (NM_001286628, exon 1 of 9)	exon (NM_001286628, exon 1 of 9)	124	NM_001286628	21749	Mm.4306	NM_009352	ENSMUSG00000025925	Terf1	Pin2|Trbf1|Trf1	telomeric repeat binding factor 1	protein-coding	0.067151	0.575703	0.0458824	0.989972	0.0259721	0.971942	0.147683	0.595239	0.127773	0.525177	306.317	352.518	436.477	357.359	430.99	369.702	300.054	398.506	466.002	442.47	317.375	370.358	423.51	419.741	370.287	466.144	417.13	465.517	363.216	399.12	423.972	422.866	392.844	430.525
490	chr1	15850852	15851252	Intergenic	ORR1E|LTR|ERVL-MaLR	41670	NM_001033288	226866	Mm.131665	NM_001033288	ENSMUSG00000032719	Sbspon	Gm106|Rpesp	somatomedin B and thrombospondin, type 1 domain containing	protein-coding	0.005	0.413965	0.0881733	0.992094	0.0950874	0.95648	0.164232	0.859728	0.171146	0.764685	57.256	51.3152	25.1568	65.7916	48.7357	43.7649	61.867	34.1665	45.0963	50.4683	69.4591	44.2145	57.1146	49.524	55.3791	50.7512	63.4213	67.5	48.0798	40.8764	61.8376	116.949	61.8449	49.6004
491	chr1	15898655	15899230	Intergenic	Intergenic	-6220	NM_001033288	226866	Mm.131665	NM_001033288	ENSMUSG00000032719	Sbspon	Gm106|Rpesp	somatomedin B and thrombospondin, type 1 domain containing	protein-coding	0.010435	0.480903	-0.322087	0.844612	-0.300721	0.648093	0.0644233	0.934094	0.0857896	0.863162	48.489	76.6836	80.5018	53.9409	63.183	49.8193	58.6048	58.6278	56.8606	51.3123	48.3193	30.7579	47.2999	75.7933	52.7178	78.2854	54.7078	46.9565	79.4362	65.4023	71.6957	61.017	47.3248	52.507
492	chr1	15899660	15900046	Intergenic	Intergenic	-7131	NM_001033288	226866	Mm.131665	NM_001033288	ENSMUSG00000032719	Sbspon	Gm106|Rpesp	somatomedin B and thrombospondin, type 1 domain containing	protein-coding	0.005181	0.392765	0.0961406	0.99034	-0.201701	0.86265	0.374182	0.565937	0.0763397	0.903587	46.4343	49.2374	62.5661	82.7873	50.5033	41.2293	47.7421	49.568	59.8753	62.3563	42.3402	95.1608	73.2781	48.7542	102.694	73.1714	84.1236	72.6385	59.1656	76.2462	64.0804	74.5791	66.2242	55.8689
493	chr1	15913235	15913552	Intergenic	Intergenic	-20671	NM_001033288	226866	Mm.131665	NM_001033288	ENSMUSG00000032719	Sbspon	Gm106|Rpesp	somatomedin B and thrombospondin, type 1 domain containing	protein-coding	0.009464	0.437107	-0.035273	0.997773	-0.16955	0.940376	0.0405031	0.980174	-0.0937738	0.922573	25.1295	45.5655	15.8718	35.579	16.7717	25.1017	29.8975	17.2449	24.8954	34.2905	23.2003	34.333	24.023	18.7473	14.7114	22.2746	19.2065	52.4144	37.9178	41.2633	30.3444	28.3789	26.0126	21.7695
494	chr1	15936061	15936793	Intergenic	MIR3|SINE|MIR	-43705	NM_001033288	226866	Mm.131665	NM_001033288	ENSMUSG00000032719	Sbspon	Gm106|Rpesp	somatomedin B and thrombospondin, type 1 domain containing	protein-coding	0.004098	0.443383	0.0149761	0.997773	-0.107274	0.890087	0.165712	0.705334	0.0434616	0.910691	92.502	94.5089	72.8585	75.7553	105.315	100.009	72.6493	93.3512	100.881	91.2206	74.7952	98.5023	105.52	113.662	71.6727	101.285	99.8106	113.493	91.9559	116.152	99.4958	73.7385	103.638	77.7768
495	chr1	15943214	15944236	Intergenic	Intergenic	-51003	NM_001033288	226866	Mm.131665	NM_001033288	ENSMUSG00000032719	Sbspon	Gm106|Rpesp	somatomedin B and thrombospondin, type 1 domain containing	protein-coding	0.008806	0.43304	0.0206221	0.996798	-0.0268864	0.98364	0.130518	0.804561	0.0830097	0.825647	51.6391	69.179	63.9997	47.8217	48.5536	45.1586	44.8218	55.2727	67.843	53.1805	52.7719	62.5646	57.4819	72.6869	74.1506	51.8178	52.6236	52.8376	67.0389	52.7954	56.4727	80.9825	43.5698	57.3952
496	chr1	15990979	15991727	Intergenic	Intergenic	-98631	NM_001033288	226866	Mm.131665	NM_001033288	ENSMUSG00000032719	Sbspon	Gm106|Rpesp	somatomedin B and thrombospondin, type 1 domain containing	protein-coding	0.004011	0.46729	0.0816183	0.99137	0.165982	0.888492	0.150594	0.852183	0.234958	0.605525	23.9621	61.997	44.3944	28.9	43.8313	38.2969	35.8996	24.3612	45.2169	42.5587	53.5309	43.6507	58.1764	62.2361	37.4078	24.7797	52.9076	59.6976	36.9598	52.4617	34.9053	44.4994	62.8371	61.1211
497	chr1	16057144	16057490	Intergenic	Intergenic	36008	NM_001243238	75799	Mm.78557	NM_001243238	ENSMUSG00000067795	4930444P10Rik	-	RIKEN cDNA 4930444P10 gene	protein-coding	0.014451	0.504323	0.407153	0.782743	-0.223599	0.808843	0.50828	0.344311	-0.122471	0.806423	66.1919	61.5211	34.8996	65.1939	94.7567	55.1948	71.5225	52.6652	86.3477	67.321	103.917	82.5705	119.48	80.1545	101.087	71.4267	76.2522	66.0293	114.641	113.414	111.204	44.2005	85.7964	69.807
498	chr1	16058421	16059292	Intergenic	MER58A|DNA|hAT-Charlie	34469	NM_001243238	75799	Mm.78557	NM_001243238	ENSMUSG00000067795	4930444P10Rik	-	RIKEN cDNA 4930444P10 gene	protein-coding	0.010333	0.399083	0.18121	0.926033	-0.160746	0.781031	0.359436	0.308433	0.0174796	0.966564	68.5941	76.8081	60.0759	77.6938	75.2831	71.259	67.705	66.947	93.8428	67.7487	98.5102	78.0968	93.6766	123.952	68.2659	83.0949	78.057	100.15	86.9411	93.8609	102.55	83.6606	89.939	66.355
499	chr1	16071925	16072178	intron (NM_001243238, intron 3 of 4)	intron (NM_001243238, intron 3 of 4)	21274	NM_001243238	75799	Mm.78557	NM_001243238	ENSMUSG00000067795	4930444P10Rik	-	RIKEN cDNA 4930444P10 gene	protein-coding	0	0.535433	-0.274543	0.98698	-0.371533	0.88817	0.577245	0.706622	0.480255	0.66885	27.5506	18.0291	11.9321	18.5747	17.5119	12.5806	22.8925	3.60122	4.45616	21.4824	3.2299	32.2636	21.5	11.7448	41.4738	20.9319	28.0758	12.3138	47.5097	45.2387	10.863	24.8904	19.5557	30.6859
500	chr1	16073589	16074205	intron (NM_001243238, intron 3 of 4)	intron (NM_001243238, intron 3 of 4)	19428	NM_001243238	75799	Mm.78557	NM_001243238	ENSMUSG00000067795	4930444P10Rik	-	RIKEN cDNA 4930444P10 gene	protein-coding	0	0.534846	0.0786477	0.995696	-0.787089	0.35619	0.886839	0.313454	0.021103	0.985241	14.5484	6.17066	16.3356	12.2062	15.8233	23.2517	31.6258	16.2698	10.0661	10.0836	10.6125	19.8767	8.83034	24.1188	37.8531	41.5524	31.2988	13.4865	15.6103	39.8147	11.154	13.1437	12.0477	25.2063
501	chr1	16091738	16092177	intron (NM_001305227, intron 1 of 5)	intron (NM_001305227, intron 1 of 5)	1368	NM_001243238	75799	Mm.78557	NM_001243238	ENSMUSG00000067795	4930444P10Rik	-	RIKEN cDNA 4930444P10 gene	protein-coding	0.020501	0.434091	-0.165158	0.963973	-0.17473	0.827101	0.225792	0.658556	0.21622	0.544683	70.3154	107.367	107.733	115.612	84.7752	79.7538	61.1683	103.771	84.7482	111.425	83.7641	83.6721	64.4313	72.199	108.886	116.612	94.7708	137.2	106.783	126.633	134.6	92.2152	92.0395	92.3529
502	chr1	16092885	16093545	5' UTR (NM_001305227, exon 1 of 6)	5' UTR (NM_001305227, exon 1 of 6)	110	NM_001243238	75799	Mm.78557	NM_001243238	ENSMUSG00000067795	4930444P10Rik	-	RIKEN cDNA 4930444P10 gene	protein-coding	0.074242	0.676248	-0.155408	0.97173	0.0741004	0.953814	0.0939613	0.894459	0.32347	0.350403	90.5234	52.9854	96.0532	49.8421	67.129	62.6935	82.968	69.0233	54.6622	51.7624	64.3827	74.2062	44.5049	42.0204	83.0244	84.251	93.7867	84.965	60.0998	76.7981	66.6263	98.1393	96.2032	90.1825
503	chr1	16104005	16106164	promoter-TSS (NM_011291)	promoter-TSS (NM_011291)	-651	NM_011291	19989	Mm.319659	NM_011291	ENSMUSG00000043716	Rpl7	Rpl7a|Surf-3	ribosomal protein L7	protein-coding	0.093562	0.643519	0.0290371	0.993169	0.189933	0.523436	-0.146796	0.606053	0.0141001	0.962921	294.715	193.313	190.628	179.792	211.778	202.709	284.847	205.094	218.014	222.969	168.051	210.463	213.649	200.023	192.783	211.357	189.412	186.625	158.113	190.845	201.765	237.09	235.272	191.781
504	chr1	16115152	16115444	intron (NM_133832, intron 2 of 5)	intron (NM_133832, intron 2 of 5)	9416	NM_133832	98711	Mm.274376	NM_133832	ENSMUSG00000025921	Rdh10	3110069K09Rik|4921506A21Rik|AI875664|AW549993|D1Ertd762e|m366Asp	retinol dehydrogenase 10 (all-trans)	protein-coding	0.017123	0.419795	-0.160927	0.987649	-0.0123286	0.996828	0.12312	0.923882	0.271718	0.698056	30.6911	41.6562	24.123	38.6252	60.692	49.0516	63.1112	31.2023	32.8184	34.5674	22.3881	27.9544	44.7081	47.4888	95.8254	24.1816	45.1768	42.6765	28.815	50.3956	28.2363	36.9703	70.5992	44.3124
505	chr1	16129959	16130663	intron (NM_133832, intron 4 of 5)	ID4|SINE|ID	24429	NM_133832	98711	Mm.274376	NM_133832	ENSMUSG00000025921	Rdh10	3110069K09Rik|4921506A21Rik|AI875664|AW549993|D1Ertd762e|m366Asp	retinol dehydrogenase 10 (all-trans)	protein-coding	0.007102	0.448227	0.0750546	0.99034	0.14635	0.861209	0.273225	0.563841	0.344521	0.257703	63.6492	60.4725	90.0499	56.0723	73.0028	94.9445	71.7992	91.8873	68.8615	72.7909	73.127	83.0955	77.2655	116.775	46.37	91.5227	95.132	98.8308	90.4911	58.0631	91.7413	113.729	106.589	127.432
506	chr1	16186069	16186330	Intergenic	Intergenic	80317	NM_133832	98711	Mm.274376	NM_133832	ENSMUSG00000025921	Rdh10	3110069K09Rik|4921506A21Rik|AI875664|AW549993|D1Ertd762e|m366Asp	retinol dehydrogenase 10 (all-trans)	protein-coding	0.003831	0.484733	0.0244966	0.998132	0.115318	0.971739	-0.114427	0.951636	-0.0236053	0.985803	19.0758	29.1274	30.8436	43.2128	23.7652	18.2925	36.3122	69.8167	25.9174	23.7988	12.5236	20.8498	12.5046	37.9494	17.8678	30.4355	15.5516	31.8302	4.60535	37.5875	31.5901	3.44678	31.5938	26.4403
507	chr1	16201621	16202409	Intergenic	Intergenic	96133	NM_133832	98711	Mm.274376	NM_133832	ENSMUSG00000025921	Rdh10	3110069K09Rik|4921506A21Rik|AI875664|AW549993|D1Ertd762e|m366Asp	retinol dehydrogenase 10 (all-trans)	protein-coding	0.011421	0.444867	-0.000585822	0.999884	0.0501395	0.955372	0.131596	0.746335	0.182321	0.467009	123.838	143.748	143.023	135.972	147.309	151.471	128.291	109.842	135.203	151.74	104.738	167.466	184.998	148.321	143.515	113.129	140.364	155.506	196.773	184.67	165.667	150.696	124.527	134.647
508	chr1	16205837	16206269	Intergenic	ORR1B1|LTR|ERVL-MaLR	100171	NM_133832	98711	Mm.274376	NM_133832	ENSMUSG00000025921	Rdh10	3110069K09Rik|4921506A21Rik|AI875664|AW549993|D1Ertd762e|m366Asp	retinol dehydrogenase 10 (all-trans)	protein-coding	0.006944	0.526559	0.0440337	0.996084	0.197381	0.854888	-0.0311816	0.975565	0.122165	0.812733	71.4548	68.6314	46.5867	43.5129	49.2279	44.207	67.0347	48.508	66.5484	48.5272	54.856	53.5361	52.8839	41.27	29.6866	71.5093	58.7235	60.0961	52.8655	41.6334	66.7998	62.4729	80.1693	63.8974
509	chr1	16229612	16229900	3' UTR (NM_025303, exon 14 of 14)	3' UTR (NM_025303, exon 14 of 14)	123874	NM_133832	98711	Mm.274376	NM_133832	ENSMUSG00000025921	Rdh10	3110069K09Rik|4921506A21Rik|AI875664|AW549993|D1Ertd762e|m366Asp	retinol dehydrogenase 10 (all-trans)	protein-coding	0.034722	0.467128	0.122814	0.99034	0.494386	0.608056	-0.18244	0.871342	0.189131	0.770769	27.6599	50.1537	66.386	32.6347	39.9977	77.3622	51.1902	50.6171	60.6765	56.6151	42.5607	47.2377	56.6614	51.5875	48.5781	24.5175	35.2341	39.6634	33.3888	68.1274	42.9428	46.8547	111.664	50.9183
510	chr1	16237172	16237731	intron (NM_001111272, intron 11 of 12)	intron (NM_001111272, intron 11 of 12)	131569	NM_133832	98711	Mm.274376	NM_133832	ENSMUSG00000025921	Rdh10	3110069K09Rik|4921506A21Rik|AI875664|AW549993|D1Ertd762e|m366Asp	retinol dehydrogenase 10 (all-trans)	protein-coding	0.007156	0.446429	-0.241025	0.952186	0.0371327	0.984345	-0.0522721	0.95827	0.225886	0.638123	58.7835	40.7992	52.2037	43.7153	28.5328	37.0105	46.1536	34.2277	37.3113	54.1699	20.4657	36.5057	31.1384	30.1219	47.9698	33.1578	49.0125	29.7234	43.0052	61.4243	46.707	49.8889	53.1047	29.3197
511	chr1	16248925	16249816	intron (NM_001111272, intron 11 of 12)	intron (NM_001111272, intron 11 of 12)	143488	NM_133832	98711	Mm.274376	NM_133832	ENSMUSG00000025921	Rdh10	3110069K09Rik|4921506A21Rik|AI875664|AW549993|D1Ertd762e|m366Asp	retinol dehydrogenase 10 (all-trans)	protein-coding	0.008979	0.454036	-0.0877586	0.987426	0.0798172	0.946702	-0.131726	0.832652	0.03585	0.943132	73.7598	47.7807	62.1156	61.1818	40.7747	41.0812	49.048	74.6474	48.7151	42.6996	40.3538	45.8063	63.4912	47.8009	49.7231	42.596	55.8051	40.7925	56.6597	36.7016	69.4024	45.4349	52.7521	64.8656
512	chr1	16255834	16256144	intron (NM_001111272, intron 11 of 12)	L1Md_F2|LINE|L1	150107	NM_133832	98711	Mm.274376	NM_133832	ENSMUSG00000025921	Rdh10	3110069K09Rik|4921506A21Rik|AI875664|AW549993|D1Ertd762e|m366Asp	retinol dehydrogenase 10 (all-trans)	protein-coding	0.016129	0.459807	-0.452774	0.849306	-0.443601	0.608198	0.214576	0.808289	0.22375	0.716909	57.8182	44.1421	64.9208	78.8286	71.4599	66.7383	25.4771	88.1717	36.368	57.6065	42.1763	43.8854	42.1122	76.6823	56.4133	82.5686	124.388	70.3474	50.4063	58.0182	66.492	78.3531	58.5199	33.3916
513	chr1	16258351	16258811	intron (NM_001111272, intron 11 of 12)	intron (NM_001111272, intron 11 of 12)	152699	NM_133832	98711	Mm.274376	NM_133832	ENSMUSG00000025921	Rdh10	3110069K09Rik|4921506A21Rik|AI875664|AW549993|D1Ertd762e|m366Asp	retinol dehydrogenase 10 (all-trans)	protein-coding	0.013043	0.503254	-0.122037	0.982922	-0.00744978	0.996965	0.0484208	0.95635	0.163008	0.717	84.4229	71.0645	80.9393	61.2965	50.0841	62.2742	54.942	57.4394	84.5556	52.325	69.2814	56.1924	66.2199	68.903	98.8459	92.1005	79.4145	58.6956	49.6476	46.2081	65.7211	54.7589	57.3634	65.6338
514	chr1	16261562	16262222	intron (NM_001111272, intron 11 of 12)	intron (NM_001111272, intron 11 of 12)	156010	NM_133832	98711	Mm.274376	NM_133832	ENSMUSG00000025921	Rdh10	3110069K09Rik|4921506A21Rik|AI875664|AW549993|D1Ertd762e|m366Asp	retinol dehydrogenase 10 (all-trans)	protein-coding	0.012121	0.461422	-0.145866	0.974668	-0.062736	0.964111	-0.0360465	0.966209	0.047084	0.930332	48.2791	43.7705	54.8876	42.7218	61.7587	65.1048	56.6416	42.7944	44.413	36.469	53.2396	51.5321	37.9116	46.5226	56.5273	32.0956	43.0496	48.7762	67.3846	49.5472	68.7084	49.0696	42.4793	54.8937
515	chr1	16267212	16267563	intron (NM_001111272, intron 11 of 12)	intron (NM_001111272, intron 11 of 12)	161505	NM_133832	98711	Mm.274376	NM_133832	ENSMUSG00000025921	Rdh10	3110069K09Rik|4921506A21Rik|AI875664|AW549993|D1Ertd762e|m366Asp	retinol dehydrogenase 10 (all-trans)	protein-coding	0.011396	0.454545	-0.0634409	0.995289	-0.26159	0.852364	0.0908649	0.938642	-0.107284	0.88638	11.3477	60.6447	54.4706	48.1989	53.0147	72.5448	34.5018	62.2979	46.5738	37.6052	30.2654	65.8906	61.9885	53.6157	23.2511	72.9238	57.82	35.5029	58.2163	51.2411	66.5552	66.6378	58.7321	36.8639
516	chr1	16271937	16272405	intron (NM_001111272, intron 11 of 12)	intron (NM_001111272, intron 11 of 12)	166289	NM_133832	98711	Mm.274376	NM_133832	ENSMUSG00000025921	Rdh10	3110069K09Rik|4921506A21Rik|AI875664|AW549993|D1Ertd762e|m366Asp	retinol dehydrogenase 10 (all-trans)	protein-coding	0.00641	0.426439	-0.380044	0.865352	-0.178105	0.898096	-0.372308	0.574055	-0.170369	0.766871	34.043	68.2253	60.2043	66.2735	68.1618	64.6102	36.0019	62.2979	50.5888	64.703	34.9216	34.8833	39.5177	25.3969	49.8237	66.0086	41.1968	33.284	56.5041	55.8994	46.9801	34.6004	26.4294	46.0799
517	chr1	16274812	16275266	intron (NM_001111272, intron 11 of 12)	intron (NM_001111272, intron 11 of 12)	169157	NM_133832	98711	Mm.274376	NM_133832	ENSMUSG00000025921	Rdh10	3110069K09Rik|4921506A21Rik|AI875664|AW549993|D1Ertd762e|m366Asp	retinol dehydrogenase 10 (all-trans)	protein-coding	0.026432	0.465934	-0.00704208	0.99899	-0.335375	0.734959	0.421237	0.549156	0.0929036	0.89185	52.6391	51.9096	26.5975	20.7022	37.0836	42.0648	45.2303	34.1164	28.5577	63.2778	41.3982	26.9692	33.5475	50.1785	89.8802	75.8206	49.1725	57.184	21.1805	43.2174	24.2144	51.5195	39.9585	41.8007
518	chr1	16294588	16294960	intron (NM_001111272, intron 11 of 12)	intron (NM_001111272, intron 11 of 12)	188892	NM_133832	98711	Mm.274376	NM_133832	ENSMUSG00000025921	Rdh10	3110069K09Rik|4921506A21Rik|AI875664|AW549993|D1Ertd762e|m366Asp	retinol dehydrogenase 10 (all-trans)	protein-coding	0.026882	0.380697	-0.408524	0.9053	-0.0385694	0.986497	-0.27211	0.772077	0.0978446	0.901975	16.0606	49.0468	62.2157	35.3718	66.6959	42.7809	39.6311	17.1445	31.822	48.0054	28.5569	51.1996	26.3201	50.589	28.2067	33.2172	49.1004	33.4987	38.7741	17.5813	48.022	26.6014	48.7666	46.3772
519	chr1	16342714	16343156	intron (NM_001111272, intron 11 of 12)	IMPB_01|Satellite|Satellite	176180	NM_001347044	29819	Mm.216257	NM_025303	ENSMUSG00000025920	Stau2	-	staufen double-stranded RNA binding protein 2	protein-coding	0	0.370203	-0.404976	0.905355	-0.145175	0.929776	0.389495	0.618681	0.649296	0.194994	56.3211	30.9594	56.9158	38.2756	28.0666	28.8045	48.8408	18.552	43.3618	56.2126	9.24395	18.4676	24.6131	56.0226	60.6677	45.9287	64.2823	39.9408	38.0723	44.3907	65.2885	61.0595	82.0867	87.8228
520	chr1	16362238	16362875	intron (NM_001347045, intron 10 of 10)	intron (NM_001347045, intron 10 of 10)	156559	NM_001347044	29819	Mm.216257	NM_025303	ENSMUSG00000025920	Stau2	-	staufen double-stranded RNA binding protein 2	protein-coding	0.00157	0.30721	-0.260666	0.952033	-0.224598	0.85356	-0.0873728	0.930483	-0.0513051	0.942836	46.8959	62.0592	50.5506	44.2643	52.8601	47.4687	24.7972	48.6305	61.0605	53.6314	26.9395	44.8499	46.1118	54.422	45.7565	65.1234	47.79	61.949	20.7566	33.3685	51.774	62.1395	56.9581	20.3128
521	chr1	16399069	16399896	intron (NM_001347045, intron 4 of 10)	intron (NM_001347045, intron 4 of 10)	119633	NM_001347044	29819	Mm.216257	NM_025303	ENSMUSG00000025920	Stau2	-	staufen double-stranded RNA binding protein 2	protein-coding	0.007255	0.399758	-0.260523	0.942653	0.135436	0.920933	-0.184333	0.815382	0.211626	0.671124	33.7137	30.3355	43.8039	50.0057	32.144	51.9579	30.5602	41.8647	19.0855	51.6372	27.667	31.2557	35.5178	35.9304	18.3269	36.2871	56.4427	36.4152	26.1619	29.6564	39.8791	52.2144	32.9042	58.4117
522	chr1	16433323	16433798	intron (NM_001347045, intron 4 of 10)	intron (NM_001347045, intron 4 of 10)	85555	NM_001347044	29819	Mm.216257	NM_025303	ENSMUSG00000025920	Stau2	-	staufen double-stranded RNA binding protein 2	protein-coding	0.008421	0.401261	-0.0940703	0.99034	-0.123577	0.923503	0.308915	0.627644	0.279409	0.527547	50.3119	40.0119	55.0801	43.5313	31.7132	40.2051	57.6409	34.5262	47.4698	47.4035	30.9663	37.2333	27.4837	64.6419	61.3618	52.0287	53.4074	56.8421	27.8357	61.9601	52.0737	54.9236	39.9279	45.4008
523	chr1	16440111	16440652	exon (NM_001347044, exon 7 of 14)	exon (NM_001347044, exon 7 of 14)	78734	NM_001347044	29819	Mm.216257	NM_025303	ENSMUSG00000025920	Stau2	-	staufen double-stranded RNA binding protein 2	protein-coding	0.005545	0.380074	0.0127622	0.998094	-0.0406999	0.982715	-0.0270566	0.979196	-0.0805188	0.889401	49.6958	54.8037	48.3606	53.8563	49.1369	41.1836	39.9032	33.6823	63.56	68.889	37.7618	52.8085	56.3053	31.1241	49.5659	48.9443	56.2703	61.4247	53.3233	45.3343	45.7209	36.583	62.4927	36.6731
524	chr1	16484403	16484839	intron (NM_001347045, intron 2 of 10)	intron (NM_001347045, intron 2 of 10)	34494	NM_001347044	29819	Mm.216257	NM_025303	ENSMUSG00000025920	Stau2	-	staufen double-stranded RNA binding protein 2	protein-coding	0.004587	0.450801	0.291172	0.868454	0.222378	0.77059	0.0113577	0.990845	-0.0574367	0.903843	89.07	85.4382	64.623	77.6047	63.0027	80.3026	118.348	85.6775	76.281	105.068	73.0951	112.33	82.3409	70.424	64.1766	85.024	76.8038	73.8355	93.7336	71.2525	81.9458	55.7098	81.3251	77.1605
525	chr1	16518559	16520366	promoter-TSS (NM_001347044)	promoter-TSS (NM_001347044)	-160	NM_001347045	29819	Mm.216257	NM_025303	ENSMUSG00000025920	Stau2	-	staufen double-stranded RNA binding protein 2	protein-coding	0.085224	0.644358	-0.120814	0.952033	0.167021	0.67993	-0.228061	0.430979	0.0597739	0.830243	142.723	101.391	125.297	99.3453	125.535	103.044	129.082	83.1947	116.671	90.2333	99.4889	122.719	106.562	92.6348	82.5855	103.063	99.9579	106.892	80.4878	115.82	115.591	104.548	119.104	123.64
526	chr1	16545249	16545599	intron (NM_001271016, intron 5 of 6)	intron (NM_001271016, intron 5 of 6)	-26122	NM_001347045	29819	Mm.216257	NM_025303	ENSMUSG00000025920	Stau2	-	staufen double-stranded RNA binding protein 2	protein-coding	0.017143	0.450142	-0.390521	0.918248	0.189916	0.906957	-0.0540437	0.966675	0.526393	0.334292	56.9004	47.7856	43.1259	51.022	32.9124	40.923	27.0786	41.6506	27.3799	55.4597	25.6823	34.9829	34.1911	28.2994	29.9796	37.827	86.9778	29.6703	44.6456	60.7307	35.3358	46.2657	23.56	32.04
527	chr1	16546612	16547463	intron (NM_001271016, intron 5 of 6)	MTC|LTR|ERVL-MaLR	-27735	NM_001347045	29819	Mm.216257	NM_025303	ENSMUSG00000025920	Stau2	-	staufen double-stranded RNA binding protein 2	protein-coding	0.001175	0.470657	-0.0727649	0.990374	0.0888324	0.943701	-0.0623681	0.938258	0.0992291	0.831494	33.933	44.6666	49.6632	47.491	39.5675	46.7524	43.3101	51.3903	47.0305	42.8819	34.5687	44.7621	33.2378	40.7366	64.3903	60.1557	44.1192	29.2868	32.4864	30.7414	32.2954	33.8279	62.9834	39.5323
528	chr1	16564853	16565347	intron (NM_001271016, intron 5 of 6)	intron (NM_001271016, intron 5 of 6)	-45798	NM_001347045	29819	Mm.216257	NM_025303	ENSMUSG00000025920	Stau2	-	staufen double-stranded RNA binding protein 2	protein-coding	0.006073	0.434343	-0.0342471	0.996406	-0.274294	0.776431	-0.0114868	0.99192	-0.251534	0.594379	54.424	53.8621	44.8137	49.4673	44.8433	48.3234	38.3704	38.7313	61.6194	45.5802	47.9712	44.0631	57.2578	52.1305	23.6007	57.1744	32.8661	71.473	31.6315	56.2671	69.5429	54.6322	35.0538	29.6851
529	chr1	16566120	16566602	intron (NM_001271016, intron 5 of 6)	intron (NM_001271016, intron 5 of 6)	-47059	NM_001347045	29819	Mm.216257	NM_025303	ENSMUSG00000025920	Stau2	-	staufen double-stranded RNA binding protein 2	protein-coding	0.018672	0.409938	-0.0889022	0.991331	0.0462792	0.98031	0.110182	0.906531	0.245363	0.620736	33.0542	50.4714	39.6663	38.9991	58.8284	42.9229	33.8638	60.4885	42.1024	33.8281	42.3841	39.5151	36.1128	20.5494	26.6071	65.9225	44.2107	47.3986	62.3442	47.4913	71.2743	50.3931	34.2157	50.1104
530	chr1	16586819	16587508	intron (NR_073122, intron 2 of 4)	intron (NR_073122, intron 2 of 4)	32128	NM_025773	66799	Mm.122430	NM_025773	ENSMUSG00000025939	Ube2w	6130401J04Rik	ubiquitin-conjugating enzyme E2W (putative)	protein-coding	0.008708	0.385507	0.119544	0.97173	-0.00417543	0.997551	0.154493	0.735377	0.0307738	0.939562	78.0419	67.3059	74.4846	81.8473	83.5946	64.6743	93.2313	87.2759	92.4507	78.8832	74.719	75.0319	71.0528	87.6913	89.6827	66.6136	86.8937	93.4464	83.7384	92.5504	73.7942	108.371	90.9572	85.1348
531	chr1	16600241	16600509	intron (NM_025773, intron 2 of 5)	IAPLTR2b|LTR|ERVK	18916	NM_025773	66799	Mm.122430	NM_025773	ENSMUSG00000025939	Ube2w	6130401J04Rik	ubiquitin-conjugating enzyme E2W (putative)	protein-coding	0.029851	0.408922	-0.503604	0.900783	-0.275352	0.892475	-0.427655	0.681729	-0.199403	0.826283	29.7241	53.8966	48.8117	31.5631	52.9017	65.3207	21.6112	6.79931	37.8607	28.9715	21.3439	45.6866	73.0678	40.654	21.7514	29.6405	37.8635	23.2491	62.7908	18.3029	41.0199	26.854	9.23058	25.7497
532	chr1	16618702	16619833	promoter-TSS (NM_001271017)	promoter-TSS (NM_001271017)	24	NM_025773	66799	Mm.122430	NM_025773	ENSMUSG00000025939	Ube2w	6130401J04Rik	ubiquitin-conjugating enzyme E2W (putative)	protein-coding	0.099027	0.660777	0.0246736	0.995946	0.0266416	0.978235	-0.0234183	0.965233	-0.0214503	0.951294	353.049	241.981	269.585	195.289	227.206	185.74	395.245	231.201	289.079	229.979	198.692	210.502	210.654	274.112	251.524	213.829	243.143	248.827	244.438	200.949	236.926	295.098	234.766	260.081
533	chr1	16633646	16633908	Intergenic	L1MC5a|LINE|L1	-14486	NM_001271017	66799	Mm.122430	NM_025773	ENSMUSG00000025939	Ube2w	6130401J04Rik	ubiquitin-conjugating enzyme E2W (putative)	protein-coding	0.007634	0.365019	0.227899	0.976744	-0.143822	0.947094	0.169394	0.891366	-0.202327	0.788201	19.003	40.6227	11.5222	89.6831	50.7311	54.6682	66.3183	48.6851	40.8793	41.4889	31.1895	72.6956	37.3705	45.3655	40.0491	43.7946	46.4767	51.5267	73.4043	31.2034	52.4492	51.5044	28.3259	42.8015
534	chr1	16636387	16637126	Intergenic	Lx8b|LINE|L1	-17465	NM_001271017	66799	Mm.122430	NM_025773	ENSMUSG00000025939	Ube2w	6130401J04Rik	ubiquitin-conjugating enzyme E2W (putative)	protein-coding	0.006766	0.394595	-0.249123	0.850544	-0.00968426	0.993782	0.00411678	0.995374	0.243555	0.38808	118.575	93.6137	95.3167	81.3969	74.3415	53.838	93.3357	90.0011	86.9584	81.9513	61.9232	66.2735	44.1637	120.627	91.5031	68.0783	120.835	71.6665	60.1811	70.8008	94.8343	99.8214	99.3089	123.731
535	chr1	16656526	16657562	promoter-TSS (NM_001310470)	promoter-TSS (NM_001310470)	75	NM_001310470	67923	Mm.289248	NM_026456	ENSMUSG00000079658	Eloc	2610043E24Rik|2610301I15Rik|AA407206|AI987979|AW049146|Tceb1	elongin C	protein-coding	0.048263	0.555448	-0.030928	0.992094	0.138087	0.649605	-0.0708111	0.816734	0.0982036	0.596722	624.751	479.177	494.394	380.125	431.932	417.833	605.303	464.348	526.16	499.887	373.877	424.155	383.285	474.207	432.139	475.393	491.699	460.09	438.566	391.404	399.252	609.581	609.694	466.279
536	chr1	16664942	16665806	exon (NM_027415, exon 1 of 3)	exon (NM_027415, exon 1 of 3)	183	NM_026392	70397	Mm.194225	NM_026392	ENSMUSG00000025940	Tmem70	1110020A09Rik|2210416J16Rik	transmembrane protein 70	protein-coding	0.075231	0.595376	0.189725	0.808176	0.0902021	0.865245	0.0885884	0.808956	-0.0109341	0.972352	137.147	137.263	132.772	117.485	114.865	138.147	173.681	142.361	146.145	164.453	117.278	132.266	158.652	142.152	159.228	126.674	140.936	143.029	122.425	128.685	135.19	157.224	165.111	152.755
537	chr1	16688020	16689144	exon (NM_016923, exon 1 of 5)	exon (NM_016923, exon 1 of 5)	126	NM_001159711	17087	Mm.116844	NM_016923	ENSMUSG00000025779	Ly96	ESOP-1|MD-2|MD2	lymphocyte antigen 96	protein-coding	0.022242	0.473778	0.11883	0.963598	0.154108	0.759531	0.133163	0.738833	0.168442	0.487021	69.1006	100.777	77.8876	62.7144	60.7028	50.9717	94.1566	86.7335	99.8017	81.512	53.7991	67.7803	70.6553	89.0022	77.7942	87.9489	99.3074	64.6728	60.9553	68.3698	75.7993	102.447	127.651	94.3965
538	chr1	16745839	16746465	Intergenic	Intergenic	57696	NM_001159711	17087	Mm.116844	NM_016923	ENSMUSG00000025779	Ly96	ESOP-1|MD-2|MD2	lymphocyte antigen 96	protein-coding	0.00639	0.400319	-0.235356	0.957517	-0.137335	0.915022	0.131772	0.875512	0.229793	0.63505	60.4453	35.2181	51.4388	43.5407	24.0635	53.3873	58.0358	26.198	35.1189	40.9303	20.886	30.4253	48.66	47.4671	46.5605	54.9881	42.1458	53.0843	30.7219	57.4621	52.6838	33.0528	57.959	44.0954
539	chr1	16758869	16759652	Intergenic	Intergenic	70804	NM_001159711	17087	Mm.116844	NM_016923	ENSMUSG00000025779	Ly96	ESOP-1|MD-2|MD2	lymphocyte antigen 96	protein-coding	0.005109	0.464286	-0.147035	0.97173	-0.0454666	0.972643	0.0505982	0.946012	0.152167	0.694711	94.1073	54.3711	62.9723	61.2182	49.7938	30.4876	49.7612	58.1806	46.7953	59.497	51.1381	66.0242	52.7971	68.309	65.5153	76.6524	59.6144	57.0292	52.1939	60.5577	50.8951	65.4889	49.497	83.7277
540	chr1	16760571	16761242	Intergenic	MLT1D|LTR|ERVL-MaLR	72450	NM_001159711	17087	Mm.116844	NM_016923	ENSMUSG00000025779	Ly96	ESOP-1|MD-2|MD2	lymphocyte antigen 96	protein-coding	0.002981	0.433036	-0.220356	0.9053	-0.277681	0.584611	-0.061933	0.920692	-0.119258	0.742956	99.4273	81.5741	88.4799	95.2486	93.7605	101.986	60.4212	89.6171	81.4892	89.0992	58.4559	91.2371	85.9293	60.5211	100.776	88.1314	77.1264	71.1911	93.1502	99.9066	131.068	60.3315	65.1322	55.2794
541	chr1	16779888	16780393	Intergenic	L1_Mur3|LINE|L1	91684	NM_001159711	17087	Mm.116844	NM_016923	ENSMUSG00000025779	Ly96	ESOP-1|MD-2|MD2	lymphocyte antigen 96	protein-coding	0.005941	0.424901	0.476936	0.787831	0.0189934	0.992568	0.331102	0.663444	-0.12684	0.832784	45.3513	37.6349	23.9114	29.7784	38.6025	25.2111	49.0035	54.1252	51.3473	64.5749	25.8904	40.4093	43.0851	29.4202	46.1733	24.4689	38.1784	61.6908	35.7028	45.3283	65.307	51.6608	55.5175	46.12
542	chr1	16798082	16798933	Intergenic	Intergenic	110051	NM_001159711	17087	Mm.116844	NM_016923	ENSMUSG00000025779	Ly96	ESOP-1|MD-2|MD2	lymphocyte antigen 96	protein-coding	0.016451	0.463615	0.0378879	0.996296	0.036889	0.982889	0.0512002	0.954507	0.0502013	0.93032	37.4433	66.9999	46.1159	26.5066	58.3099	57.9729	53.2096	46.0372	71.5394	32.8457	31.688	54.3539	63.9188	53.5395	56.1702	65.3416	50.0812	52.4722	33.8988	51.8761	40.3692	69.77	39.728	53.7234
543	chr1	16809482	16810380	Intergenic	Intergenic	121475	NM_001159711	17087	Mm.116844	NM_016923	ENSMUSG00000025779	Ly96	ESOP-1|MD-2|MD2	lymphocyte antigen 96	protein-coding	0.008909	0.392659	0.139267	0.937619	0.0664969	0.927003	0.0427075	0.9322	-0.0300624	0.92726	83.1646	99.896	91.8867	115.13	116.437	120.511	97.9177	110.591	128.685	116.725	101.008	125.743	113.878	104.784	129.83	103.203	79.1001	102.921	108.421	114.709	116.299	113.203	89.9896	106.626
544	chr1	16816206	16816986	Intergenic	MLT2B3|LTR|ERVL	128140	NM_001159711	17087	Mm.116844	NM_016923	ENSMUSG00000025779	Ly96	ESOP-1|MD-2|MD2	lymphocyte antigen 96	protein-coding	0.010256	0.441741	0.19931	0.902435	-0.0423164	0.966757	0.145545	0.740358	-0.0960817	0.763499	67.6604	91.6169	89.0164	110.858	94.2904	148.943	69.5286	112.136	96.1187	121.443	124.67	132.556	128.316	85.0797	97.1563	106.368	80.6589	122.485	149.479	136.255	100.42	93.421	89.8601	110.592
545	chr1	16847207	16847901	Intergenic	Intergenic	159098	NM_001159711	17087	Mm.116844	NM_016923	ENSMUSG00000025779	Ly96	ESOP-1|MD-2|MD2	lymphocyte antigen 96	protein-coding	0.004323	0.364029	-0.149975	0.97173	-0.239624	0.750555	-0.0176913	0.983645	-0.107341	0.814684	58.8271	49.2941	34.799	70.4232	75.3315	61.9152	56.1427	56.4519	48.7352	61.5331	42.389	47.0472	45.4597	55.661	58.7977	47.0566	61.4109	50.8756	74.4752	49.4758	61.3822	38.888	61.7855	28.5881
546	chr1	16916557	16917261	Intergenic	Intergenic	180980	NM_020604	57339	Mm.143761	NM_020604	ENSMUSG00000042686	Jph1	JP-1|Jp1	junctophilin 1	protein-coding	0.007102	0.428369	0.0167062	0.997885	0.113109	0.92387	0.180341	0.787182	0.276744	0.483233	45.2617	77.7503	67.1801	58.7425	47.8294	54.254	27.6726	94.4756	69.6623	63.9677	41.7869	63.7709	64.903	67.5327	66.2429	62.6868	57.6558	81.1298	52.9288	51.0955	91.7413	67.7263	94.8757	74.7437
547	chr1	16930073	16931098	Intergenic	Intergenic	167304	NM_020604	57339	Mm.143761	NM_020604	ENSMUSG00000042686	Jph1	JP-1|Jp1	junctophilin 1	protein-coding	0.005854	0.404483	-0.124599	0.975841	-0.0870407	0.936646	0.0724596	0.916525	0.110017	0.788308	34.0015	47.4677	41.2326	37.5952	44.9535	51.2369	30.8211	43.5554	33.5473	47.7224	31.8894	47.7815	42.4546	50.2487	44.3601	49.9439	39.5997	52.6829	31.6623	38.2843	48.2635	29.8407	44.2468	38.7125
548	chr1	16979790	16980506	Intergenic	Intergenic	117741	NM_020604	57339	Mm.143761	NM_020604	ENSMUSG00000042686	Jph1	JP-1|Jp1	junctophilin 1	protein-coding	0.001397	0.426778	-0.227395	0.917112	-0.178834	0.81129	0.196638	0.70036	0.245198	0.463341	80.6619	59.459	60.4325	63.0087	55.6908	48.8993	36.7687	39.4474	53.5361	61.8112	54.782	58.902	71.4123	62.2508	70.0176	86.2906	75.1135	69.6175	55.3992	75.3588	71.0115	66.5912	78.3138	53.0099
549	chr1	16987352	16988208	Intergenic	Intergenic	110109	NM_020604	57339	Mm.143761	NM_020604	ENSMUSG00000042686	Jph1	JP-1|Jp1	junctophilin 1	protein-coding	0.008178	0.425904	0.132178	0.969539	0.0559812	0.958367	0.125157	0.813909	0.0489606	0.902391	47.694	63.9442	50.5487	54.8995	62.11	59.4935	69.5065	74.5065	69.8044	48.0737	52.5048	58.8044	63.5454	63.6407	68.1002	73.2088	60.4577	55.8052	46.3386	45.8427	78.6615	73.5662	75.1387	64.4946
550	chr1	16996672	16997273	3' UTR (NM_020604, exon 5 of 5)	3' UTR (NM_020604, exon 5 of 5)	100917	NM_020604	57339	Mm.143761	NM_020604	ENSMUSG00000042686	Jph1	JP-1|Jp1	junctophilin 1	protein-coding	0.021631	0.460133	0.228561	0.956384	0.000555223	0.999848	0.281331	0.66669	0.0533254	0.929201	36.4503	25.2987	23.4406	46.9158	45.7058	58.2561	46.4325	51.5435	41.2695	40.0491	35.3516	47.5364	43.4435	29.665	54.317	57.2755	28.7032	41.4693	45.9998	48.9701	66.3076	37.4214	30.185	50.2355
551	chr1	17010881	17011117	intron (NM_020604, intron 3 of 4)	intron (NM_020604, intron 3 of 4)	86890	NM_020604	57339	Mm.143761	NM_020604	ENSMUSG00000042686	Jph1	JP-1|Jp1	junctophilin 1	protein-coding	0.004237	0.514768	-0.18026	0.974791	-0.0860131	0.960955	0.0516269	0.962533	0.145873	0.806732	71.7283	96.6388	68.2218	91.5984	105.131	80.9212	53.5452	42.4669	47.7715	108.569	90.0267	80.7045	119.853	100.727	93.8628	100.979	68.796	92.4054	96.7708	110.851	46.582	49.5548	80.3634	91.3787
552	chr1	17041056	17041788	intron (NM_020604, intron 2 of 4)	intron (NM_020604, intron 2 of 4)	56467	NM_020604	57339	Mm.143761	NM_020604	ENSMUSG00000042686	Jph1	JP-1|Jp1	junctophilin 1	protein-coding	0.004098	0.437926	-0.158969	0.963631	-0.226431	0.729514	0.103362	0.868903	0.0359014	0.94184	95.2227	55.0436	64.6104	71.9033	66.5788	63.0493	69.7721	52.2767	57.7565	59.3995	54.701	65.0487	74.31	63.5964	76.4508	83.1987	90.1068	61.0025	77.1773	62.5432	78.8457	74.9675	39.4275	51.8512
553	chr1	17043191	17043783	intron (NM_020604, intron 2 of 4)	intron (NM_020604, intron 2 of 4)	54402	NM_020604	57339	Mm.143761	NM_020604	ENSMUSG00000042686	Jph1	JP-1|Jp1	junctophilin 1	protein-coding	0.015203	0.416526	-0.0317111	0.996296	-0.117149	0.900412	0.0976157	0.878245	0.0121777	0.981686	99.2393	66.7765	90.0885	133.361	104.776	86.0244	80.9358	78.4907	116.169	99.6776	66.2567	114.903	97.3963	128.829	102.408	102.874	59.9931	124.545	97.4591	121.525	88.2067	101.814	73.8239	93.2557
554	chr1	17053773	17054603	intron (NM_020604, intron 2 of 4)	intron (NM_020604, intron 2 of 4)	43701	NM_020604	57339	Mm.143761	NM_020604	ENSMUSG00000042686	Jph1	JP-1|Jp1	junctophilin 1	protein-coding	0.006024	0.441637	0.0734666	0.989576	-0.244094	0.642744	0.148828	0.762306	-0.168733	0.597575	52.7871	75.1066	92.1406	80.3993	84.3399	88.2009	76.7588	113.065	71.9911	95.4174	65.964	80.3155	86.5076	110.982	91.3035	79.7557	95.3612	95.088	82.5467	78.7979	61.2581	96.4642	80.4729	68.5935
555	chr1	17060399	17061174	intron (NM_020604, intron 2 of 4)	intron (NM_020604, intron 2 of 4)	37103	NM_020604	57339	Mm.143761	NM_020604	ENSMUSG00000042686	Jph1	JP-1|Jp1	junctophilin 1	protein-coding	0.005161	0.42268	0.0307608	0.995289	0.0622906	0.944836	0.0169978	0.978689	0.0485276	0.892067	123.345	114.769	125.946	120.062	142.92	143.744	153.542	126.967	138.198	92.1705	148.671	121.124	115.107	158.477	87.2526	103.638	109.985	163.474	148.892	118.146	147.169	139.294	128.744	125.775
556	chr1	17067120	17067645	intron (NM_020604, intron 2 of 4)	L1_Mus1|LINE|L1	30507	NM_020604	57339	Mm.143761	NM_020604	ENSMUSG00000042686	Jph1	JP-1|Jp1	junctophilin 1	protein-coding	0.00381	0.395437	0.110639	0.99034	0.293357	0.805036	-0.163005	0.872714	0.0197131	0.980369	32.2436	14.4805	46.001	35.8049	30.3807	36.376	29.0844	27.7671	35.4328	34.0153	26.4606	49.2352	39.3715	22.6395	26.6486	11.7684	36.724	43.5165	38.9218	34.2583	15.7048	23.9896	40.8373	23.0031
557	chr1	17072598	17072979	intron (NM_020604, intron 2 of 4)	RLTR13C2|LTR|ERVK	25101	NM_020604	57339	Mm.143761	NM_020604	ENSMUSG00000042686	Jph1	JP-1|Jp1	junctophilin 1	protein-coding	0.013123	0.460733	0.0780845	0.993169	-0.0637036	0.97533	0.137445	0.89093	-0.00434317	0.995649	28.7489	41.9022	47.5404	46.8706	67.4461	33.4163	48.3687	47.8272	53.2634	26.4926	42.8958	78.556	34.2645	57.1931	39.7805	30.116	77.2375	59.9636	53.6324	38.6234	32.4607	49.5848	38.9574	29.4331
558	chr1	17084921	17085629	intron (NM_020604, intron 2 of 4)	intron (NM_020604, intron 2 of 4)	12614	NM_020604	57339	Mm.143761	NM_020604	ENSMUSG00000042686	Jph1	JP-1|Jp1	junctophilin 1	protein-coding	0.004237	0.392102	0.225558	0.955302	-0.0337131	0.984688	0.222595	0.744652	-0.0366758	0.952502	21.0965	44.0243	41.2174	53.1005	28.7858	47.204	55.0325	46.3275	46.1791	52.6397	34.6257	44.1953	43.0242	67.1512	60.9285	41.1395	40.131	24.9348	37.3501	34.641	60.1684	53.3667	30.2819	47.5169
559	chr1	17097233	17098771	promoter-TSS (NM_020604)	promoter-TSS (NM_020604)	-113	NM_020604	57339	Mm.143761	NM_020604	ENSMUSG00000042686	Jph1	JP-1|Jp1	junctophilin 1	protein-coding	0.06502	0.618583	0.0838239	0.976232	0.156136	0.725262	-0.0560345	0.900958	0.0162771	0.96263	266.744	180.418	152.446	129.554	160.743	140.726	228.344	194.306	182.892	228.185	141.33	176.911	141.469	188.694	172.076	186.511	143.832	158.673	151.617	131.825	177.802	155.589	216.605	200.23
560	chr1	17122936	17123947	Intergenic	Intergenic	-21932	NM_010267	14545	Mm.18218	NM_010267	ENSMUSG00000025777	Gdap1	-	ganglioside-induced differentiation-associated-protein 1	protein-coding	0.02275	0.477273	-0.00483374	0.998585	-0.0129742	0.989443	0.124706	0.773396	0.116565	0.685344	77.8089	77.4512	83.6072	79.0205	69.2405	91.2998	79.1614	75.7003	90.3264	91.3906	57.3875	76.7017	81.7807	101.889	95.7148	73.3342	94.3479	84.2273	63.0126	93.8015	85.6307	80.084	92.1658	87.0294
561	chr1	17145102	17146022	exon (NM_010267, exon 1 of 6)	exon (NM_010267, exon 1 of 6)	189	NM_010267	14545	Mm.18218	NM_010267	ENSMUSG00000025777	Gdap1	-	ganglioside-induced differentiation-associated-protein 1	protein-coding	0.030435	0.51683	0.0195904	0.996296	-0.00313445	0.997415	-0.0059114	0.991021	-0.0286363	0.918026	227.292	203.278	220.942	181.846	233.084	212.77	257.541	243.622	214.453	233.775	170.539	211.461	197.477	171.181	247.115	231.211	247.067	206.563	195.978	200.828	198.657	228.814	207.046	210.966
562	chr1	17154163	17154569	intron (NM_010267, intron 2 of 5)	intron (NM_010267, intron 2 of 5)	8993	NM_010267	14545	Mm.18218	NM_010267	ENSMUSG00000025777	Gdap1	-	ganglioside-induced differentiation-associated-protein 1	protein-coding	0.002463	0.432432	0.884478	0.38574	-0.272593	0.841069	0.891738	0.246086	-0.265333	0.659998	22.0734	16.8523	17.3495	34.7246	17.4602	19.5991	44.0934	42.638	41.653	40.1605	36.229	33.5085	26.7955	41.4733	22.9729	41.3053	12.4968	51.1557	44.4087	32.2179	74.4623	31.021	34.5275	38.244
563	chr1	17163304	17164106	3' UTR (NM_010267, exon 6 of 6)	3' UTR (NM_010267, exon 6 of 6)	18332	NM_010267	14545	Mm.18218	NM_010267	ENSMUSG00000025777	Gdap1	-	ganglioside-induced differentiation-associated-protein 1	protein-coding	0.007481	0.353674	-0.047022	0.993215	0.0617926	0.961764	0.180487	0.756422	0.289302	0.399937	57.1132	54.031	66.4993	62.1117	56.3482	59.5306	75.4996	53.3941	68.1786	59.0556	44.832	47.4969	59.6852	69.1607	77.0466	55.0268	105.017	60.8574	40.4662	67.2779	66.8236	58.3288	64.7752	93.5755
564	chr1	17172617	17173357	Intergenic	Intergenic	27614	NM_010267	14545	Mm.18218	NM_010267	ENSMUSG00000025777	Gdap1	-	ganglioside-induced differentiation-associated-protein 1	protein-coding	0.009459	0.376518	0.0728755	0.993149	0.184626	0.879576	-0.100376	0.914161	0.0113746	0.986704	40.3685	35.9566	23.1171	27.9424	25.1462	40.8616	37.7108	35.7056	28.1852	35.6741	22.0856	42.2842	38.2234	22.7543	33.0856	23.8549	35.6531	37.8898	21.1161	30.9335	33.4257	42.5491	26.7437	50.1249
565	chr1	17272457	17272852	Intergenic	Intergenic	127281	NM_010267	14545	Mm.18218	NM_010267	ENSMUSG00000025777	Gdap1	-	ganglioside-induced differentiation-associated-protein 1	protein-coding	0	0.376263	-0.406897	0.902435	-0.454023	0.635151	0.16449	0.873449	0.117364	0.876895	35.2927	38.4924	50.9505	45.2094	33.6495	40.2899	17.3288	29.9858	52.8026	25.5536	22.7565	30.9975	35.8042	40.1207	53.1285	55.8626	53.9483	52.5803	24.3442	53.812	27.8313	36.4399	29.2263	24.0222
566	chr1	17308858	17309107	Intergenic	Intergenic	163609	NM_010267	14545	Mm.18218	NM_010267	ENSMUSG00000025777	Gdap1	-	ganglioside-induced differentiation-associated-protein 1	protein-coding	0.008032	0.444	0.0114108	0.998199	-0.0219147	0.988911	0.10755	0.894658	0.0742242	0.894392	59.9854	100.753	113.155	120.788	167.256	178.958	107.843	171.976	108.666	93.5465	88.6083	103.809	148.548	103.424	121.738	109.886	77.4301	175.162	144.819	223.261	104.856	83.0965	96.0376	155.894
567	chr1	17309812	17310549	Intergenic	RLTR13D1|LTR|ERVK	164807	NM_010267	14545	Mm.18218	NM_010267	ENSMUSG00000025777	Gdap1	-	ganglioside-induced differentiation-associated-protein 1	protein-coding	0.004071	0.391599	-0.299922	0.877906	-0.151097	0.877669	0.174559	0.775663	0.323383	0.371959	81.0657	76.332	98.3061	85.4436	90.1733	62.6215	26.4335	66.7569	85.6646	106.404	53.2211	73.837	61.9969	104.827	88.5875	94.6102	78.4807	85.9513	91.3321	110.927	95.0917	91.5478	57.0618	88.9536
568	chr1	17311280	17312026	Intergenic	Intergenic	166280	NM_010267	14545	Mm.18218	NM_010267	ENSMUSG00000025777	Gdap1	-	ganglioside-induced differentiation-associated-protein 1	protein-coding	0.006702	0.376171	-0.043278	0.993681	0.00328299	0.998506	0.265667	0.575867	0.312228	0.328605	70.7441	112.098	99.8179	114.65	129.471	110.932	62.1105	95.2633	120.146	134.263	73.3915	116.714	126.873	122.15	123.464	126.597	130.583	140.596	98.2865	151.232	132.627	154.357	85.1127	157.26
569	chr1	17337463	17338283	Intergenic	Intergenic	192500	NM_010267	14545	Mm.18218	NM_010267	ENSMUSG00000025777	Gdap1	-	ganglioside-induced differentiation-associated-protein 1	protein-coding	0.004878	0.412911	0.150796	0.958187	0.426415	0.113905	0.0582199	0.922502	0.333839	0.182898	126.291	105.69	78.5383	73.3564	82.1266	52.4014	134.2	103.333	93.4923	95.6342	95.6681	76.3177	87.5625	114.751	96.6823	89.3393	122.511	68.3865	61.5656	77.7649	97.1973	109.709	153.858	167.263
570	chr1	17377719	17378005	Intergenic	Intergenic	-224039	NM_053191	94227	Mm.442452	NM_053191	ENSMUSG00000067780	Pi15	P24TI|P25TI|PI-15|SugarCrisp	peptidase inhibitor 15	protein-coding	0.006993	0.421603	-0.180061	0.99009	0.609474	0.631038	0.180122	0.911225	0.969658	0.144508	27.8533	23.9232	17.5922	13.1452	30.9826	11.129	20.2511	22.2998	21.6809	10.8592	22.8578	14.2704	22.823	20.7793	40.7649	40.1195	24.8363	29.0479	8.40556	22.8679	4.80478	37.7459	57.6642	57.3066
571	chr1	17449148	17449702	Intergenic	Intergenic	-152476	NM_053191	94227	Mm.442452	NM_053191	ENSMUSG00000067780	Pi15	P24TI|P25TI|PI-15|SugarCrisp	peptidase inhibitor 15	protein-coding	0.00361	0.410811	0.17872	0.977083	0.347518	0.724571	-0.0146243	0.991311	0.154174	0.794011	26.9609	30.1894	27.2456	35.6272	33.5887	34.4719	33.2644	26.3136	27.4729	40.6438	26.5505	54.025	43.2017	23.2423	37.8804	15.9319	42.1282	37.4896	10.8483	50.1732	34.7263	30.8531	50.6071	28.0272
572	chr1	17450301	17450718	Intergenic	Intergenic	-151392	NM_053191	94227	Mm.442452	NM_053191	ENSMUSG00000067780	Pi15	P24TI|P25TI|PI-15|SugarCrisp	peptidase inhibitor 15	protein-coding	0	0.385167	0.128037	0.986881	-0.17567	0.889793	0.49035	0.429275	0.186643	0.72656	35.8186	36.4616	45.8493	58.6016	40.374	53.43	32.8291	39.3284	62.1832	55.8587	27.4348	55.4619	67.8306	76.0081	55.9173	71.965	36.5015	57.2772	77.8271	82.341	42.8398	69.0348	35.5942	62.0587
573	chr1	17455762	17456137	Intergenic	Intergenic	-145952	NM_053191	94227	Mm.442452	NM_053191	ENSMUSG00000067780	Pi15	P24TI|P25TI|PI-15|SugarCrisp	peptidase inhibitor 15	protein-coding	0	0.390957	-0.821416	0.585613	-0.124877	0.959662	-0.367722	0.717	0.328818	0.668988	15.9321	56.7635	24.1505	30.0761	42.5329	29.7071	9.82851	26.7258	22.5482	26.9164	13.0746	18.1393	17.4064	31.6954	18.654	16.4758	27.0598	30.4615	28.8479	26.1609	32.98	19.1917	26.3872	18.4025
574	chr1	17480431	17481430	Intergenic	Intergenic	-120971	NM_053191	94227	Mm.442452	NM_053191	ENSMUSG00000067780	Pi15	P24TI|P25TI|PI-15|SugarCrisp	peptidase inhibitor 15	protein-coding	0.01001	0.387	-0.103372	0.972725	-0.0150394	0.987274	0.322296	0.31384	0.410629	0.0604711	71.7663	88.2744	82.5969	69.6207	72.7332	79.6522	65.8818	89.3779	69.405	73.058	58.0768	89.8794	74.0511	116.002	110.869	111.323	96.4969	95.6341	97.4591	73.6512	67.4016	100.857	117.21	108.798
575	chr1	17537392	17537888	Intergenic	Tigger17c|DNA|TcMar-Tigger	-64261	NM_053191	94227	Mm.442452	NM_053191	ENSMUSG00000067780	Pi15	P24TI|P25TI|PI-15|SugarCrisp	peptidase inhibitor 15	protein-coding	0.002016	0.396378	0.0864953	0.992914	-0.18739	0.891609	0.360935	0.623384	0.0870501	0.898448	28.106	30.6542	26.3741	53.0577	57.1679	41.7114	26.5387	82.661	54.552	34.4387	21.4176	24.6855	48.2535	53.9173	44.6605	51.6054	49.1004	52.3418	38.7741	79.1157	38.787	43.5295	44.8874	46.9569
576	chr1	17570077	17570707	Intergenic	Intergenic	-31509	NM_053191	94227	Mm.442452	NM_053191	ENSMUSG00000067780	Pi15	P24TI|P25TI|PI-15|SugarCrisp	peptidase inhibitor 15	protein-coding	0.004762	0.386688	0.172395	0.978278	0.246542	0.828642	0.172489	0.851375	0.246637	0.627905	28.4502	32.5811	23.9589	25.3618	36.5693	15.1567	20.0582	49.1709	32.2116	19.719	31.1301	23.7538	46.6242	28.2994	38.8625	35.025	20.9391	34.6154	28.6189	41.5253	23.9934	29.987	51.0466	36.9692
577	chr1	17601151	17601898	promoter-TSS (NM_053191)	promoter-TSS (NM_053191)	-377	NM_053191	94227	Mm.442452	NM_053191	ENSMUSG00000067780	Pi15	P24TI|P25TI|PI-15|SugarCrisp	peptidase inhibitor 15	protein-coding	0.004016	0.40508	0.197056	0.961589	0.171901	0.863337	0.0140341	0.988999	-0.0111208	0.985458	30.6592	59.0269	74.0896	65.4267	75.9178	36.2178	58.5031	86.5979	72.4439	107.059	37.1936	54.6364	65.536	76.9047	71.7942	61.4414	52.9785	59.7775	33.791	52.532	62.5458	65.0321	86.1027	77.3698
578	chr1	17629486	17630106	3' UTR (NM_053191, exon 6 of 6)	3' UTR (NM_053191, exon 6 of 6)	27895	NM_053191	94227	Mm.442452	NM_053191	ENSMUSG00000067780	Pi15	P24TI|P25TI|PI-15|SugarCrisp	peptidase inhibitor 15	protein-coding	0.006452	0.351047	-0.093346	0.991214	-0.0832372	0.963356	-0.0151278	0.990693	-0.0050191	0.994954	54.606	35.5589	30.8374	33.3506	67.1723	38.5028	32.271	30.8601	49.0968	36.3172	19.7701	68.0223	54.3949	28.7559	60.1742	42.7079	42.5537	35.1737	40.7128	47.4694	48.7608	40.6276	21.28	51.4787
579	chr1	17646774	17647290	Intergenic	Lx3_Mus|LINE|L1	45131	NM_053191	94227	Mm.442452	NM_053191	ENSMUSG00000067780	Pi15	P24TI|P25TI|PI-15|SugarCrisp	peptidase inhibitor 15	protein-coding	0.007752	0.365571	-0.112825	0.98939	-0.371485	0.648747	0.135998	0.87667	-0.122661	0.835943	40.525	45.6724	21.4515	54.6441	58.3866	40.0947	34.6937	44.1428	26.2188	63.1983	28.5058	47.4574	40.0583	51.8274	40.6701	41.0525	58.9966	54.3381	39.6006	60.2056	37.2836	38.3555	25.5689	33.4347
580	chr1	17664847	17665111	Intergenic	Intergenic	-62066	NM_001356551	83691	Mm.289625	NM_031402	ENSMUSG00000025776	Crispld1	Cocoacrisp|Lcrisp1	cysteine-rich secretory protein LCCL domain containing 1	protein-coding	0.007576	0.430189	-0.368465	0.9683	0.118598	0.964111	0.655455	0.534158	1.14252	0.0949082	18.859	23.0371	41.928	39.1616	10.0694	36.1693	13.961	48.3163	19.2172	5.88209	21.6673	20.6128	24.725	37.5182	83.9077	33.4329	23.0623	51.1363	40.9771	43.3538	36.4363	13.6305	65.5931	65.3496
581	chr1	17717807	17719007	intron (NR_130314, intron 2 of 6)	AT_rich|Low_complexity|Low_complexity	-8638	NM_001356551	83691	Mm.289625	NM_031402	ENSMUSG00000025776	Crispld1	Cocoacrisp|Lcrisp1	cysteine-rich secretory protein LCCL domain containing 1	protein-coding	0.003333	0.335554	0.141313	0.97173	0.0226124	0.985973	0.362625	0.381714	0.243924	0.426291	22.4045	43.7129	25.9954	46.994	45.782	39.7863	28.0815	43.2776	43.2173	42.704	32.6866	36.2786	61.6476	47.8732	52.4644	44.1315	40.5897	51.9231	47.0782	51.7768	50.3862	41.9818	43.9786	49.6004
582	chr1	17726850	17728033	promoter-TSS (NM_031402)	promoter-TSS (NM_031402)	24	NM_031402	83691	Mm.289625	NM_031402	ENSMUSG00000025776	Crispld1	Cocoacrisp|Lcrisp1	cysteine-rich secretory protein LCCL domain containing 1	protein-coding	0.020287	0.534628	0.0501623	0.993169	0.168584	0.826032	0.301487	0.502369	0.419908	0.154996	56.3954	66.833	60.3933	53.2307	51.6831	49.7749	81.0042	74.7062	52.8919	59.7258	25.558	68.9998	59.7746	72.0045	103.48	64.1641	81.4881	54.4248	55.8831	53.903	75.5037	52.4709	113.618	91.8762
583	chr1	17735577	17735881	intron (NM_001356551, intron 2 of 14)	intron (NM_001356551, intron 2 of 14)	-8083	NR_130314	102634913	Mm.319094	NR_130314	ENSMUSG00000085125	Gm16070	-	predicted gene 16070	ncRNA	0	0.344262	-0.402434	0.91478	0.0383584	0.986484	0.0316742	0.981558	0.472467	0.402486	45.8572	37.5111	13.2404	52.559	55.3814	57.5854	13.856	32.9677	35.2315	25.5407	21.5044	58.177	46.522	32.5816	42.1863	37.744	43.3935	44.4079	31.6315	75.2987	49.7232	32.5517	48.8249	34.0506
584	chr1	17810220	17810670	Intergenic	Intergenic	-82799	NR_130314	102634913	Mm.319094	NR_130314	ENSMUSG00000085125	Gm16070	-	predicted gene 16070	ncRNA	0.002222	0.337029	-0.184039	0.979178	0.301245	0.788647	0.095626	0.932554	0.58091	0.223293	37.6175	28.7196	35.7786	37.5952	55.1353	28.2925	15.2108	48.5924	32.5696	32.7829	21.7911	36.2786	41.0984	24.2117	36.2717	33.3438	24.8048	50.7692	34.7243	65.4023	64.1279	23.9896	27.4866	63.2585
585	chr1	17838442	17838950	Intergenic	Intergenic	-111050	NR_130314	102634913	Mm.319094	NR_130314	ENSMUSG00000085125	Gm16070	-	predicted gene 16070	ncRNA	0.011811	0.414538	-0.0427154	0.996092	-0.00549739	0.997553	0.466191	0.367312	0.503409	0.157789	25.482	56.8672	55.4638	77.7066	57.5618	53.2572	48.7142	68.1537	63.2502	55.023	40.2148	50.8829	44.9722	74.091	71.1459	111.197	63.9207	51.1054	80.4485	83.684	67.6264	95.6278	50.32	79.8089
586	chr1	17840639	17841313	Intergenic	Intergenic	-113330	NR_130314	102634913	Mm.319094	NR_130314	ENSMUSG00000085125	Gm16070	-	predicted gene 16070	ncRNA	0.004451	0.392593	0.277054	0.920257	-0.151121	0.891698	0.465882	0.376459	0.037707	0.949607	45.7989	33.8379	61.2124	57.1737	68.364	47.2241	37.4975	94.6254	66.9085	78.3348	31.5227	84.7756	54.8791	88.1733	77.8403	52.3816	64.7387	63.1705	71.3351	92.1842	71.3589	77.4145	46.4907	67.8318
587	chr1	17856937	17857331	Intergenic	Intergenic	-129488	NR_130314	102634913	Mm.319094	NR_130314	ENSMUSG00000085125	Gm16070	-	predicted gene 16070	ncRNA	0	0.321519	0.235636	0.972725	-0.12865	0.943546	0.592703	0.429958	0.228418	0.716467	10.1092	30.8721	20.4319	31.0112	42.7308	44.4314	28.0636	27.7495	31.4758	35.4717	24.8883	58.6995	38.6563	22.6252	73.9768	38.083	38.6323	39.5353	45.7613	41.4989	55.8038	22.8327	33.4862	50.3557
588	chr1	17874046	17874663	Intergenic	Intergenic	-146708	NR_130314	102634913	Mm.319094	NR_130314	ENSMUSG00000085125	Gm16070	-	predicted gene 16070	ncRNA	0.003241	0.347896	-0.239943	0.954335	-0.325274	0.706766	0.00582793	0.99557	-0.0795034	0.898878	32.2774	59.1423	40.7728	36.5593	37.3398	30.952	32.4279	47.2535	36.5448	32.7185	31.786	30.8691	26.4481	35.317	30.2334	34.3324	57.5623	37.0278	31.1701	34.4501	64.5881	29.1608	33.4116	23.7674
589	chr1	17875420	17875764	Intergenic	B2_Mm2|SINE|B2	-147946	NR_130314	102634913	Mm.319094	NR_130314	ENSMUSG00000085125	Gm16070	-	predicted gene 16070	ncRNA	0.005814	0.417391	0.209099	0.972725	0.072094	0.971213	0.110371	0.91824	-0.026634	0.973116	34.7357	46.4091	29.2521	54.6441	87.5799	87.8999	41.3263	71.5113	60.6309	83.512	35.6322	51.4122	98.0373	57.5861	50.8376	64.1446	53.0969	72.4508	66.3893	38.0246	67.9095	60.1483	93.4865	52.6597
590	chr1	17888668	17888920	Intergenic	Lx2|LINE|L1	-161148	NR_130314	102634913	Mm.319094	NR_130314	ENSMUSG00000085125	Gm16070	-	predicted gene 16070	ncRNA	0.007937	0.383399	0.518337	0.925626	0.300464	0.875372	0.624154	0.578758	0.406281	0.591748	7.90283	36.2012	15.9726	18.6484	24.614	37.8917	18.8046	50.6171	38.0276	15.4055	42.1554	26.993	43.1706	19.6524	60.1444	21.015	28.1873	16.4835	62.0077	25.9533	59.9835	42.8386	42.5388	58.1923
591	chr1	17980572	17981190	Intergenic	Intergenic	165021	NM_001347047	78081	Mm.319913	NM_030033	ENSMUSG00000025774	Crisp4	9230112K08Rik	cysteine-rich secretory protein 4	protein-coding	0.008091	0.374798	0.0239955	0.997177	0.0736666	0.958367	0.27529	0.642342	0.324961	0.399053	40.2814	62.737	53.733	82.1254	73.125	118.457	36.6354	64.8685	77.5321	97.9968	48.9241	85.8534	75.6952	91.355	50.9363	61.4127	65.679	119.305	97.2488	100.537	95.6136	61.1385	105.41	101.895
592	chr1	18012828	18013288	Intergenic	Intergenic	132844	NM_001347047	78081	Mm.319913	NM_030033	ENSMUSG00000025774	Crisp4	9230112K08Rik	cysteine-rich secretory protein 4	protein-coding	0	0.370933	-0.241672	0.961743	-0.116118	0.943546	-0.115101	0.904379	0.0104532	0.989542	36.7997	49.5799	76.5642	49.0372	84.7577	69.1935	32.0495	37.6327	61.2722	84.3952	24.8703	56.1924	63.8549	68.903	68.4318	40.294	52.943	65.4682	49.6476	53.3171	47.7972	56.7145	30.4743	63.7585
593	chr1	18057404	18059139	Intergenic	CpG	87631	NM_001347047	78081	Mm.319913	NM_030033	ENSMUSG00000025774	Crisp4	9230112K08Rik	cysteine-rich secretory protein 4	protein-coding	0.063401	0.569124	-0.149702	0.934662	0.00225061	0.998515	0.167398	0.63638	0.319351	0.140089	99.2887	114.362	98.5973	72.0484	94.9943	70.6292	92.2561	87.1722	79.6008	101.586	54.1637	87.0372	93.4276	105.613	139.771	101.744	123.407	98.16	76.9	87.6428	95.0433	115.627	156.365	120.816
594	chr1	18095565	18096316	Intergenic	IAP-d-int|LTR|ERVK	49962	NM_001347047	78081	Mm.319913	NM_030033	ENSMUSG00000025774	Crisp4	9230112K08Rik	cysteine-rich secretory protein 4	protein-coding	0.002663	0.37633	0.15221	0.979178	-0.148919	0.909779	0.17302	0.832718	-0.128109	0.817943	21.2145	32.3931	22.7785	27.5331	40.1165	44.5013	28.7452	30.3298	39.0314	42.3886	25.0264	52.5339	21.729	46.1609	31.0486	27.0313	29.7261	35.9521	28.8095	43.5435	38.4255	17.9682	23.058	37.9045
595	chr1	18106102	18107193	Intergenic	Intergenic	39255	NM_001347047	78081	Mm.319913	NM_030033	ENSMUSG00000025774	Crisp4	9230112K08Rik	cysteine-rich secretory protein 4	protein-coding	0.006416	0.35989	-0.153599	0.958187	0.139057	0.840264	0.199656	0.640449	0.492313	0.0498436	76.6669	85.7082	58.1074	64.6113	82.0315	75.8528	58.3958	79.3357	76.9861	85.4008	35.9523	77.3123	66.8095	88.0629	101.52	97.8902	92.0801	69.4846	60.5956	85.4246	89.428	103.072	132.268	97.2518
596	chr1	18131508	18132172	intron (NM_001347047, intron 4 of 8)	intron (NM_001347047, intron 4 of 8)	14062	NM_001347047	78081	Mm.319913	NM_030033	ENSMUSG00000025774	Crisp4	9230112K08Rik	cysteine-rich secretory protein 4	protein-coding	0.009036	0.365414	-0.223616	0.958859	-0.0159038	0.992568	0.26577	0.675851	0.473482	0.218055	40.4901	52.6662	27.2785	36.8025	32.0278	43.1417	42.82	37.048	40.7497	23.3866	13.5374	40.9773	39.3216	52.209	36.8726	45.1949	59.6008	43.7905	50.6866	36.9365	45.5297	40.645	69.5445	49.3665
597	chr1	18145851	18146068	promoter-TSS (NM_001347048)	promoter-TSS (NM_001347048)	-57	NM_001347048	78081	Mm.319913	NM_030033	ENSMUSG00000025774	Crisp4	9230112K08Rik	cysteine-rich secretory protein 4	protein-coding	0.009217	0.376147	-0.0265347	0.997885	-0.240037	0.8868	0.0925531	0.943604	-0.120949	0.88194	59.6536	87.5835	37.0976	34.6499	69.4182	88.0065	63.0862	37.7879	85.7245	67.9829	45.1889	75.2321	45.1202	41.0798	42.9816	93.5506	37.4098	110.067	38.7741	67.8134	101.321	41.4567	79.7999	59.6278
598	chr1	18147999	18148878	Intergenic	Intergenic	-2536	NM_001347048	78081	Mm.319913	NM_030033	ENSMUSG00000025774	Crisp4	9230112K08Rik	cysteine-rich secretory protein 4	protein-coding	0.002275	0.334091	-0.247196	0.899539	0.0649184	0.954842	0.115265	0.847172	0.42738	0.142719	44.1803	61.4061	44.6469	55.6015	55.4444	81.4736	37.1385	46.6437	57.0758	54.7657	26.96	60.3611	53.2191	73.2437	71.6237	57.2354	62.3391	51.9821	54.6983	61.3844	54.7166	55.2661	66.6058	64.7698
599	chr1	18168125	18168811	Intergenic	Intergenic	-22566	NM_001347048	78081	Mm.319913	NM_030033	ENSMUSG00000025774	Crisp4	9230112K08Rik	cysteine-rich secretory protein 4	protein-coding	0.002915	0.390102	0.0538503	0.993027	-0.209898	0.730026	0.407532	0.309801	0.143783	0.680739	78.3832	72.033	68.9428	86.3155	87.8353	97.4358	69.0779	87.6576	77.2422	97.3374	61.9426	103.124	96.7373	144.385	79.8777	133.81	79.8776	90.8275	96.3699	102.489	128.202	62.9465	105.779	96.8242
600	chr1	18180950	18182002	Intergenic	Intergenic	-35574	NM_001347048	78081	Mm.319913	NM_030033	ENSMUSG00000025774	Crisp4	9230112K08Rik	cysteine-rich secretory protein 4	protein-coding	0.005703	0.368471	-0.0171902	0.997171	-0.113251	0.876612	0.293931	0.418027	0.19787	0.477101	67.2041	76.6006	67.9138	71.4737	82.5457	68.0754	51.0511	97	79.8402	67.9012	60.5883	73.7124	78.5934	80.0293	115.258	83.9002	95.4937	94.7645	62.842	83.9288	96.662	82.0937	74.4647	91.8374
601	chr1	18236197	18237023	exon (NM_001039123, exon 2 of 2)	exon (NM_001039123, exon 2 of 2)	866	NM_001039123	654460	Mm.389000	NM_001039123	ENSMUSG00000073735	Defb18	BD-18|EG654460|mBD-18	defensin beta 18	protein-coding	0.002421	0.340992	-0.436821	0.706076	-0.163503	0.874826	0.154266	0.824478	0.427584	0.255156	40.9876	39.5759	35.3292	44.3769	46.1288	38.5339	29.3224	50.7396	30.7103	35.7198	17.8075	16.4703	30.2926	41.9695	33.8753	65.1821	45.4545	44.0026	48.0216	45.5282	38.2638	39.2082	32.944	31.3299
602	chr1	18292275	18293105	Intergenic	Intergenic	-27552	NM_001040027	77673	Mm.99530	NM_183124	ENSMUSG00000067773	Defb41	9230102D03Rik|BD-17|Bd-41|Defb16|Defb17|Gm15386	defensin beta 41	protein-coding	0.018072	0.421179	0.170286	0.965084	-0.329842	0.510515	0.696192	0.064323	0.196064	0.595181	25.1939	33.8896	37.5837	39.6335	39.501	51.7701	43.7716	37.3225	37.3539	50.5151	24.6134	32.7818	64.2253	62.0542	64.6148	59.5509	55.0161	56.3021	66.6166	63.0383	54.6356	42.2708	35.7657	49.8862
603	chr1	18295225	18295768	Intergenic	Intergenic	-30358	NM_001040027	77673	Mm.99530	NM_183124	ENSMUSG00000067773	Defb41	9230102D03Rik|BD-17|Bd-41|Defb16|Defb17|Gm15386	defensin beta 41	protein-coding	0.01105	0.439338	-0.0382625	0.996337	-0.332889	0.667324	0.31391	0.617977	0.019283	0.977275	18.3381	43.4014	64.861	70.9669	66.9065	64.4787	48.4832	43.6258	63.3258	62.9156	40.6325	65.1411	44.0769	93.0285	64.413	71.5206	46.7192	80.323	44.2724	66.2454	70.8595	41.4185	41.0021	60.3672
604	chr1	18307807	18308844	Intergenic	Intergenic	-43187	NM_001040027	77673	Mm.99530	NM_183124	ENSMUSG00000067773	Defb41	9230102D03Rik|BD-17|Bd-41|Defb16|Defb17|Gm15386	defensin beta 41	protein-coding	0.014465	0.372832	-0.0897159	0.985172	-0.0280549	0.983504	0.256916	0.568469	0.318577	0.28226	54.733	62.3135	35.9036	35.3474	46.9968	38.3667	49.7586	46.5658	44.0309	37.4366	27.5803	48.5405	53.5032	57.3084	52.841	58.7285	47.9482	64.0902	45.2052	72.529	43.7296	56.3883	51.6865	52.4058
605	chr1	18313409	18313827	Intergenic	Intergenic	-48480	NM_001040027	77673	Mm.99530	NM_183124	ENSMUSG00000067773	Defb41	9230102D03Rik|BD-17|Bd-41|Defb16|Defb17|Gm15386	defensin beta 41	protein-coding	0.007177	0.408115	-0.124006	0.99034	-0.108805	0.957249	0.333691	0.715073	0.348892	0.567074	21.4397	34.5557	21.6661	31.4792	40.2774	49.4949	35.2698	41.414	26.9715	14.86	13.6846	39.0559	36.4368	26.0653	66.9402	33.7849	43.697	34.781	31.6315	35.2046	55.8872	25.8261	31.5636	18.5731
606	chr1	18359884	18360407	Intergenic	Intergenic	-95007	NM_001040027	77673	Mm.99530	NM_183124	ENSMUSG00000067773	Defb41	9230102D03Rik|BD-17|Bd-41|Defb16|Defb17|Gm15386	defensin beta 41	protein-coding	0.005736	0.282443	0.106817	0.991359	-0.494172	0.541508	0.726985	0.293284	0.125996	0.859566	11.4236	24.711	13.4683	28.7535	45.7453	27.3863	21.1416	27.8733	28.0235	20.7841	15.6246	44.221	33.2818	37.8769	49.0425	48.9412	42.6851	35.7405	27.5792	40.642	44.667	15.4809	22.0734	36.2859
607	chr1	18371588	18372099	Intergenic	Intergenic	-106705	NM_001040027	77673	Mm.99530	NM_183124	ENSMUSG00000067773	Defb41	9230102D03Rik|BD-17|Bd-41|Defb16|Defb17|Gm15386	defensin beta 41	protein-coding	0.003914	0.398438	-0.322256	0.871767	-0.119186	0.918033	0.143908	0.838299	0.346978	0.362834	97.4322	71.4106	51.1997	77.2504	91.905	109.003	45.337	64.1876	55.1569	97.2444	39.9787	66.5581	89.4163	48.4579	107.233	91.5448	77.446	97.5463	115.26	86.3924	104.878	84.5035	80.6848	55.7071
608	chr1	18386405	18386793	Intergenic	Intergenic	-121461	NM_001040027	77673	Mm.99530	NM_183124	ENSMUSG00000067773	Defb41	9230102D03Rik|BD-17|Bd-41|Defb16|Defb17|Gm15386	defensin beta 41	protein-coding	0.005155	0.37018	-0.906412	0.343324	-0.584325	0.460211	0.192435	0.845677	0.514522	0.392644	30.7966	41.1462	20.7479	58.1369	41.1079	36.9151	14.9273	16.4375	13.0756	18.0101	23.1671	31.5568	30.8425	35.739	36.058	38.6719	47.0756	24.088	55.7627	37.9266	77.9168	20.8672	34.0041	26.6788
609	chr1	18418775	18419121	Intergenic	Intergenic	-153810	NM_001040027	77673	Mm.99530	NM_183124	ENSMUSG00000067773	Defb41	9230102D03Rik|BD-17|Bd-41|Defb16|Defb17|Gm15386	defensin beta 41	protein-coding	0	0.371758	0.0208254	0.997903	-0.0543821	0.984153	0.296751	0.786649	0.221544	0.77168	20.1454	41.7465	20.3581	27.1641	51.2198	9.19914	21.3046	39.4989	14.6628	33.6605	25.9792	35.3873	47.1632	42.9399	40.435	33.1624	20.5294	51.0227	34.7398	23.628	43.6874	26.0003	28.5988	57.3415
610	chr1	18458460	18459370	Intergenic	Intergenic	-193777	NM_001040027	77673	Mm.99530	NM_183124	ENSMUSG00000067773	Defb41	9230102D03Rik|BD-17|Bd-41|Defb16|Defb17|Gm15386	defensin beta 41	protein-coding	0.003297	0.307355	-0.124361	0.972196	-0.0952179	0.913579	0.0951659	0.865523	0.124309	0.719384	85.3506	135.337	92.8866	111.546	132.429	103.182	72.3252	92.112	113.36	116.039	77.2266	121.095	123.136	148.028	119.15	113.481	102.589	114.117	112.274	93.4318	140.437	86.0067	78.8353	127.97
611	chr1	18468593	18469013	Intergenic	Intergenic	-203665	NM_001040027	77673	Mm.99530	NM_183124	ENSMUSG00000067773	Defb41	9230102D03Rik|BD-17|Bd-41|Defb16|Defb17|Gm15386	defensin beta 41	protein-coding	0.004762	0.387173	0.0246908	0.997885	-0.900695	0.0515365	0.729487	0.278766	-0.195898	0.767732	14.2251	28.961	31.1465	38.0427	40.0856	30.3133	33.8482	26.0316	25.5009	42.5191	23.3476	29.1524	36.2633	54.2406	61.0696	39.9285	53.1531	64.2857	25.757	62.2879	45.8056	32.1289	33.3766	14.3769
612	chr1	18488085	18488409	Intergenic	L1_Mus1|LINE|L1	-223109	NM_001040027	77673	Mm.99530	NM_183124	ENSMUSG00000067773	Defb41	9230102D03Rik|BD-17|Bd-41|Defb16|Defb17|Gm15386	defensin beta 41	protein-coding	0.003086	0.430769	-0.182009	0.989972	-0.452955	0.774796	0.507263	0.650767	0.236316	0.806082	9.21997	37.542	21.7404	26.1078	19.1442	29.4713	14.6258	14.0603	20.8779	11.982	20.1769	41.9891	30.2194	18.3422	32.3854	13.6208	56.3745	51.282	44.5184	25.2324	33.9301	13.8829	7.63517	42.5983
613	chr1	18489244	18489819	Intergenic	Intergenic	-224393	NM_001040027	77673	Mm.99530	NM_183124	ENSMUSG00000067773	Defb41	9230102D03Rik|BD-17|Bd-41|Defb16|Defb17|Gm15386	defensin beta 41	protein-coding	0.005217	0.338542	-0.38228	0.92384	-0.582138	0.504031	0.116669	0.919555	-0.0831885	0.922947	25.9763	19.832	38.5008	19.6149	21.5747	19.3742	23.8082	19.0144	15.6857	18.9045	11.3693	18.928	24.596	39.6192	22.3037	16.8851	31.7658	23.4783	22.9947	31.2794	21.5087	12.5163	14.3408	22.503
614	chr1	18551052	18551693	Intergenic	L1_Mus3|LINE|L1	-286234	NM_001040027	77673	Mm.99530	NM_183124	ENSMUSG00000067773	Defb41	9230102D03Rik|BD-17|Bd-41|Defb16|Defb17|Gm15386	defensin beta 41	protein-coding	0.00468	0.44704	-0.237583	0.9101	-0.465016	0.143097	0.499374	0.218954	0.271941	0.40631	52.8171	99.6239	86.3416	65.9822	73.2659	91.8622	41.0708	62.5409	72.1119	54.508	63.7415	93.3848	86.5566	120.526	110.949	104.649	71.2377	119.885	125.638	104.582	132.915	92.6276	63.0348	68.6324
615	chr1	18588770	18589892	Intergenic	Intergenic	-324193	NM_001040027	77673	Mm.99530	NM_183124	ENSMUSG00000067773	Defb41	9230102D03Rik|BD-17|Bd-41|Defb16|Defb17|Gm15386	defensin beta 41	protein-coding	0.008913	0.431879	-0.119934	0.985172	-0.12931	0.918574	0.260459	0.69318	0.251083	0.579243	39.0493	29.8128	26.0088	20.9421	26.8516	22.6945	19.2403	28.4214	28.135	35.2925	13.8379	20.6128	35.8754	22.0695	28.0558	45.6261	45.2202	33.3196	23.5685	42.2608	24.495	23.252	31.6023	42.2851
616	chr1	18612711	18612948	Intergenic	Intergenic	-347691	NM_001040027	77673	Mm.99530	NM_183124	ENSMUSG00000067773	Defb41	9230102D03Rik|BD-17|Bd-41|Defb16|Defb17|Gm15386	defensin beta 41	protein-coding	0.012658	0.403361	-0.764995	0.688932	0.0884007	0.972117	-0.0718031	0.961922	0.781592	0.218438	50.4181	67.3617	25.4752	71.3832	48.6048	26.8599	26.6596	46.132	35.6775	26.2088	20.6877	22.9611	18.3611	41.7924	34.4351	33.5176	51.3793	74.4888	45.6454	41.3938	57.9818	15.1833	31.3139	58.2356
617	chr1	18667137	18668785	Intergenic	Intergenic	-402823	NM_001040027	77673	Mm.99530	NM_183124	ENSMUSG00000067773	Defb41	9230102D03Rik|BD-17|Bd-41|Defb16|Defb17|Gm15386	defensin beta 41	protein-coding	0.003641	0.357793	-0.0189084	0.997198	-0.0592483	0.96102	0.0599033	0.932174	0.0195635	0.969934	39.8786	29.9846	37.8573	36.5002	33.3364	42.4902	28.435	55.2856	29.4166	52.7675	23.8009	36.3226	34.987	42.0714	37.4948	46.0596	42.4861	34.6574	27.7159	36.7094	37.5228	53.4962	35.5258	41.8745
618	chr1	18698274	18698939	Intergenic	Intergenic	-404416	NM_153154	226896	Mm.244858	NM_153154	ENSMUSG00000042596	Tfap2d	Tcfap2d	transcription factor AP-2, delta	protein-coding	0.003008	0.342342	-0.0105401	0.998199	-0.0223293	0.987603	0.197958	0.745853	0.186168	0.655083	53.9056	68.5917	65.0672	74.9077	98.6039	95.7264	38.005	97.2761	48.3175	77.0598	61.441	100.243	107.972	86.3877	59.6087	95.5629	80.8741	115.558	57.8404	115.56	76.4575	98.7542	64.4799	84.3158
619	chr1	18758328	18758954	Intergenic	Intergenic	-344381	NM_153154	226896	Mm.244858	NM_153154	ENSMUSG00000042596	Tfap2d	Tcfap2d	transcription factor AP-2, delta	protein-coding	0.001597	0.39075	-0.243463	0.899539	-0.191039	0.776029	0.26336	0.551852	0.315784	0.298146	47.72	94.7245	80.3732	112.605	148.627	78.8099	68.129	85.8712	83.7451	73.1785	54.8258	93.4492	93.8442	115.503	94.9834	104.336	119.953	116.122	97.9262	112.312	142.685	89.0988	109.332	89.5687
620	chr1	18852940	18854038	Intergenic	Intergenic	-249533	NM_153154	226896	Mm.244858	NM_153154	ENSMUSG00000042596	Tfap2d	Tcfap2d	transcription factor AP-2, delta	protein-coding	0.000911	0.326661	-0.256364	0.896674	-0.205751	0.767122	0.193926	0.709026	0.244539	0.474719	46.251	57.4669	60.4863	71.0473	91.9997	75.3692	40.7603	58.915	57.4998	53.7424	36.4673	66.9072	71.3376	95.6201	59.4618	69.9351	58.2229	93.6317	55.8304	81.9018	92.6124	36.8693	77.3531	60.4931
621	chr1	18857565	18857829	Intergenic	Intergenic	-245325	NM_153154	226896	Mm.244858	NM_153154	ENSMUSG00000042596	Tfap2d	Tcfap2d	transcription factor AP-2, delta	protein-coding	0.007576	0.411321	-0.412688	0.891756	-0.0144296	0.995221	0.224761	0.800015	0.623019	0.19557	82.9798	74.8707	41.928	78.3233	80.5548	66.3104	25.9275	51.7675	61.922	47.0567	65.0018	46.3789	74.1749	138.817	70.6591	50.1494	34.5935	110.14	100.166	99.0944	67.6674	61.3371	37.4818	91.4895
622	chr1	18904852	18905498	Intergenic	Intergenic	-197847	NM_153154	226896	Mm.244858	NM_153154	ENSMUSG00000042596	Tfap2d	Tcfap2d	transcription factor AP-2, delta	protein-coding	0.004644	0.344668	-0.0504697	0.996296	-0.097623	0.9592	0.285767	0.738605	0.238613	0.690161	23.1213	34.1278	31.1539	24.7337	30.1769	24.6355	19.5614	57.8257	21.8152	31.2497	12.6496	23.1655	35.3651	53.6638	28.8762	27.326	54.9782	28.9354	16.7461	30.3726	36.1623	27.8517	35.7411	29.377
623	chr1	18975366	18976122	Intergenic	Intergenic	-127278	NM_153154	226896	Mm.244858	NM_153154	ENSMUSG00000042596	Tfap2d	Tcfap2d	transcription factor AP-2, delta	protein-coding	0.007937	0.365918	-0.545886	0.0792758	-0.307291	0.4319	0.0175178	0.978903	0.256113	0.36524	81.6626	90.503	83.856	91.9988	90.2512	111.57	59.1995	75.9256	67.1076	71.8922	43.2363	57.585	61.8778	87.7806	80.1925	99.2375	99.3265	103.022	89.0367	99.4876	76.3427	77.3474	90.5313	74.1667
624	chr1	18976516	18977420	Intergenic	Intergenic	-126054	NM_153154	226896	Mm.244858	NM_153154	ENSMUSG00000042596	Tfap2d	Tcfap2d	transcription factor AP-2, delta	protein-coding	0.015487	0.374586	-0.294396	0.814426	-0.167516	0.820926	0.149292	0.777655	0.276172	0.377843	58.3796	57.1851	53.4304	83.1752	79.3964	82.7414	50.09	55.4324	58.6152	53.2511	30.7341	69.2263	77.0193	67.9312	69.643	90.8015	84.1876	71.2219	54.5153	92.2433	76.0049	69.6601	72.9733	76.3376
625	chr1	19056147	19056782	Intergenic	Intergenic	-46558	NM_153154	226896	Mm.244858	NM_153154	ENSMUSG00000042596	Tfap2d	Tcfap2d	transcription factor AP-2, delta	protein-coding	0.006299	0.389937	0.0744347	0.991531	-0.0810966	0.953814	0.319747	0.575495	0.164216	0.718966	48.6118	49.0854	25.3549	53.2845	72.5627	45.112	41.4589	53.0882	61.2529	56.2458	32.1719	47.1336	68.529	35.8757	82.6211	56.9887	65.5187	73.5917	62.4659	51.4979	62.7573	65.1686	66.2276	48.9042
626	chr1	19087918	19088295	intron (NR_151619, intron 1 of 3)	intron (NR_151619, intron 1 of 3)	-14916	NM_153154	226896	Mm.244858	NM_153154	ENSMUSG00000042596	Tfap2d	Tcfap2d	transcription factor AP-2, delta	protein-coding	0.018568	0.375661	-0.0263397	0.997885	-0.461473	0.64882	0.484028	0.553346	0.0488946	0.956546	29.0539	30.2477	26.6916	39.8888	30.5553	16.8854	40.5021	24.1673	41.8666	22.6546	28.1781	21.6517	20.1997	39.409	68.0352	30.4355	53.8324	38.5635	38.2598	26.0221	36.4501	31.021	17.4981	48.0502
627	chr1	19178940	19179598	Intergenic	Intergenic	-29645	NM_009334	21419	Mm.137021	NM_009334	ENSMUSG00000025927	Tfap2b	AI606113|AP-2(beta)|E130018K07Rik|Tcfap2b	transcription factor AP-2 beta	protein-coding	0.007599	0.400607	-0.151546	0.974573	0.266708	0.699263	0.177457	0.779613	0.595712	0.0680288	75.6654	51.9911	45.8787	42.8516	32.3199	62.8841	45.611	74.7717	58.2551	31.8598	29.8054	47.5536	46.2935	75.2644	69.102	68.4105	66.3129	39.4552	34.7081	54.6676	56.3868	77.9297	88.9764	66.8592
628	chr1	19205678	19206449	Intergenic	Intergenic	-2851	NM_009334	21419	Mm.137021	NM_009334	ENSMUSG00000025927	Tfap2b	AI606113|AP-2(beta)|E130018K07Rik|Tcfap2b	transcription factor AP-2 beta	protein-coding	0.023346	0.388601	0.114204	0.983444	0.339955	0.59733	-0.0623211	0.94183	0.16343	0.700386	21.9557	46.3432	26.103	47.5425	44.8223	53.6676	34.8287	38.9968	40.9435	47.3314	33.9161	58.2292	47.9747	30.8321	31.7554	30.9092	53.9616	39.0601	37.4162	48.776	32.0817	42.0051	51.3369	49.2284
629	chr1	19265190	19266087	Intergenic	Intergenic	53584	NM_001025305	21419	Mm.137021	NM_009334	ENSMUSG00000025927	Tfap2b	AI606113|AP-2(beta)|E130018K07Rik|Tcfap2b	transcription factor AP-2 beta	protein-coding	0.014493	0.454343	0.109678	0.984649	-0.161785	0.868695	0.293312	0.591027	0.0218486	0.970928	41.0736	49.1561	33.6546	45.0555	46.429	60.3225	40.5021	55.865	46.504	64.0538	32.7959	42.4666	61.8537	70.6697	75.3855	31.4873	37.3316	50.939	53.6007	69.2666	62.8104	51.1484	32.175	53.8534
630	chr1	19354601	19355428	Intergenic	Intergenic	142960	NM_001025305	21419	Mm.137021	NM_009334	ENSMUSG00000025927	Tfap2b	AI606113|AP-2(beta)|E130018K07Rik|Tcfap2b	transcription factor AP-2 beta	protein-coding	0.004837	0.403382	-0.548038	0.622275	-0.250231	0.808771	-0.0690505	0.942228	0.228757	0.656711	40.938	29.4162	25.5522	48.8692	47.1445	38.4873	22.2835	37.4579	19.7671	44.1263	19.7622	21.3855	21.0476	47.9071	39.4734	54.4306	19.6322	31.3924	31.9757	31.6335	34.8942	27.195	37.8897	35.4642
631	chr1	19389005	19389347	Intergenic	Intergenic	177122	NM_001025305	21419	Mm.137021	NM_009334	ENSMUSG00000025927	Tfap2b	AI606113|AP-2(beta)|E130018K07Rik|Tcfap2b	transcription factor AP-2 beta	protein-coding	0.002924	0.390671	-0.328174	0.958187	-0.393195	0.745217	0.403167	0.652747	0.338145	0.615353	32.0273	37.789	26.4808	41.2228	23.3185	46.5336	23.0933	23.9765	42.8547	24.9731	19.115	31.8233	25.4479	34.7537	81.8158	61.9389	44.5062	30.3644	28.1169	47.8087	32.1443	21.0435	53.0444	22.7004
632	chr1	19421315	19422087	Intergenic	Intergenic	209647	NM_001025305	21419	Mm.137021	NM_009334	ENSMUSG00000025927	Tfap2b	AI606113|AP-2(beta)|E130018K07Rik|Tcfap2b	transcription factor AP-2 beta	protein-coding	0.001295	0.421734	-0.110272	0.986881	-0.562068	0.191961	0.344929	0.536099	-0.106867	0.841287	23.2171	60.0696	59.9592	49.9159	53.9467	41.2293	36.1476	49.568	51.8432	60.3448	25.4041	45.8182	49.3218	80.8293	45.306	51.4486	56.5206	69.9482	60.7226	72.0103	56.9603	41.9507	26.7033	49.1646
633	chr1	19459728	19460685	Intergenic	Intergenic	248152	NM_001025305	21419	Mm.137021	NM_009334	ENSMUSG00000025927	Tfap2b	AI606113|AP-2(beta)|E130018K07Rik|Tcfap2b	transcription factor AP-2 beta	protein-coding	0.019854	0.448852	0.073548	0.989972	0.111296	0.897249	0.32569	0.428721	0.363438	0.194497	83.2399	65.9338	52.5743	77.5867	75.9252	61.5294	61.6208	66.6432	93.6561	107.095	41.8402	68.2356	85.2585	86.9387	125.481	83.9282	90.1285	77.0436	89.1763	80.3006	70.3597	93.0631	94.7815	102.757
634	chr1	19693825	19694263	Intergenic	L2c|LINE|L2	481990	NM_001025305	21419	Mm.137021	NM_009334	ENSMUSG00000025927	Tfap2b	AI606113|AP-2(beta)|E130018K07Rik|Tcfap2b	transcription factor AP-2 beta	protein-coding	0.004566	0.369021	-0.0998941	0.992094	-0.149303	0.930186	0.223379	0.817401	0.17397	0.795593	25.0076	24.2994	22.9742	55.7919	40.4613	39.9679	18.0318	45.7634	46.3318	24.8176	22.3881	27.9544	27.3216	29.3978	37.2654	42.3179	27.8011	56.902	46.6528	26.131	50.1979	18.4851	33.8876	41.3583
635	chr1	19754159	19754533	Intergenic	B1_Mus2|SINE|Alu	542292	NM_001025305	21419	Mm.137021	NM_009334	ENSMUSG00000025927	Tfap2b	AI606113|AP-2(beta)|E130018K07Rik|Tcfap2b	transcription factor AP-2 beta	protein-coding	0.005348	0.381333	-0.122463	0.991387	0.14097	0.94946	0.149089	0.911446	0.412522	0.534033	34.6119	16.2615	29.5962	35.1826	28.4311	25.5313	22.5252	24.3612	37.6807	31.1405	8.73974	25.4629	34.9058	45.0218	24.9385	51.9194	24.4189	16.6598	16.0695	26.2309	44.091	19.243	57.325	20.7581
636	chr1	19755032	19755351	Intergenic	Intergenic	543137	NM_001025305	21419	Mm.137021	NM_009334	ENSMUSG00000025927	Tfap2b	AI606113|AP-2(beta)|E130018K07Rik|Tcfap2b	transcription factor AP-2 beta	protein-coding	0.012539	0.371875	-0.0957243	0.993149	-0.478279	0.623941	0.428402	0.604272	0.0458471	0.958889	21.8505	40.5136	34.699	53.0339	72.2215	39.911	41.2639	28.5614	60.0813	26.7737	35.8631	38.3825	44.3344	43.4693	21.9287	66.4047	95.4302	58.5966	48.9841	92.2603	43.0774	31.021	23.2645	56.7866
637	chr1	19777172	19777542	Intergenic	Intergenic	565303	NM_001025305	21419	Mm.137021	NM_009334	ENSMUSG00000025927	Tfap2b	AI606113|AP-2(beta)|E130018K07Rik|Tcfap2b	transcription factor AP-2 beta	protein-coding	0.002703	0.479784	-0.325308	0.958397	0.195362	0.918281	-0.29741	0.777024	0.223259	0.764578	40.3685	43.1479	29.9162	43.1836	40.7128	43.0122	21.3457	46.7866	22.8529	41.9695	30.9198	25.7382	38.2234	18.7388	25.2081	19.0839	52.1083	36.4865	32.4864	30.9335	48.2816	19.451	78.0026	25.6453
638	chr1	19849852	19850512	Intergenic	Intergenic	-506272	NR_045734	75028	Mm.417820	NR_045734	ENSMUSG00000089914	4930486I03Rik	-	RIKEN cDNA 4930486I03 gene	ncRNA	0.009091	0.458396	0.0814524	0.993169	0.00261955	0.99941	0.0143922	0.991311	-0.0644406	0.929642	31.6832	40.315	33.5424	27.0571	48.3329	31.3468	20.742	46.9358	43.5589	36.469	22.2863	47.4095	52.7466	34.5167	10.5989	46.8061	50.7371	45.6294	34.6029	37.1604	24.9849	19.0826	52.4745	35.2888
639	chr1	19857383	19858263	Intergenic	Intergenic	-498631	NR_045734	75028	Mm.417820	NR_045734	ENSMUSG00000089914	4930486I03Rik	-	RIKEN cDNA 4930486I03 gene	ncRNA	0.002273	0.332577	-0.404224	0.770212	0.117429	0.922357	0.00217032	0.99828	0.523823	0.149885	36.2093	47.5141	46.8831	33.1094	40.2774	36.1693	20.3431	42.4493	32.6692	32.6456	23.2149	46.3789	22.2525	50.6496	45.0452	53.1584	36.8997	37.7622	17.7568	40.8764	39.0389	38.8468	33.7336	50.9727
640	chr1	19924463	19924753	Intergenic	Intergenic	-431846	NR_045734	75028	Mm.417820	NR_045734	ENSMUSG00000089914	4930486I03Rik	-	RIKEN cDNA 4930486I03 gene	ncRNA	0.010345	0.367698	-0.462624	0.8865	-0.276362	0.852364	-0.0140425	0.992471	0.172219	0.819611	30.9028	112.723	45.1087	58.3373	36.6663	87.8042	21.7873	56.5515	36.9323	58.902	53.5384	23.456	67.5247	85.3862	52.2634	63.9146	38.4902	50.1326	49.7377	50.7431	99.5087	43.4295	51.182	68.4143
641	chr1	19956048	19956610	Intergenic	Intergenic	-400125	NR_045734	75028	Mm.417820	NR_045734	ENSMUSG00000089914	4930486I03Rik	-	RIKEN cDNA 4930486I03 gene	ncRNA	0.007117	0.422735	-0.49106	0.693973	-0.096825	0.94924	0.0386646	0.969934	0.432899	0.309216	30.1208	73.0465	55.5061	40.1372	56.761	56.6353	43.0966	48.6356	29.0879	34.539	29.0806	33.8901	40.651	52.8726	39.4157	31.4103	57.7789	42.4993	55.6083	72.7339	88.025	41.619	49.8868	38.3726
642	chr1	19973121	19973792	Intergenic	Intergenic	-382998	NR_045734	75028	Mm.417820	NR_045734	ENSMUSG00000089914	4930486I03Rik	-	RIKEN cDNA 4930486I03 gene	ncRNA	0.005961	0.404762	-0.537175	0.43431	-0.304626	0.640311	0.0655955	0.932971	0.298145	0.436507	53.4236	78.1752	58.4867	57.4293	77.9137	73.5245	27.4642	55.6712	39.4845	65.9566	31.6636	52.7148	53.5032	78.2346	83.4009	65.7697	46.8807	88.215	62.6972	58.4819	71.6779	38.8803	50.3853	71.9917
643	chr1	19983459	19983907	Intergenic	Intergenic	-372771	NR_045734	75028	Mm.417820	NR_045734	ENSMUSG00000089914	4930486I03Rik	-	RIKEN cDNA 4930486I03 gene	ncRNA	0.004464	0.427617	-0.272595	0.953812	-0.0812339	0.961852	0.439937	0.501282	0.631298	0.148568	24.4494	49.211	49.4151	35.6651	35.6023	31.9711	43.4855	46.7756	25.1653	20.7974	20.0643	33.4038	38.8535	61.905	62.4576	55.1644	58.8912	53.3139	48.2945	36.4968	33.7407	30.1209	71.7843	59.6899
644	chr1	19988702	19989739	Intergenic	(TCTA)n|Simple_repeat|Simple_repeat	-367234	NR_045734	75028	Mm.417820	NR_045734	ENSMUSG00000089914	4930486I03Rik	-	RIKEN cDNA 4930486I03 gene	ncRNA	0.003857	0.399807	0.113745	0.981271	0.00577594	0.997273	0.373036	0.424872	0.265067	0.441749	27.8466	36.655	42.6962	39.8792	55.5416	50.644	27.9258	54.4732	41.3129	62.8936	34.6724	56.412	44.0614	67.8149	44.9711	61.2819	44.0341	48.0676	48.6826	53.6084	64.9318	58.9908	56.4576	48.2466
645	chr1	20036691	20037019	Intergenic	Lx9|LINE|L1	-319599	NR_045734	75028	Mm.417820	NR_045734	ENSMUSG00000089914	4930486I03Rik	-	RIKEN cDNA 4930486I03 gene	ncRNA	0.003049	0.440729	-0.188202	0.980811	-0.282503	0.839959	0.32368	0.722232	0.229379	0.737711	27.3226	32.4486	42.9506	54.4442	62.1353	97.0397	44.9475	11.1111	25.7791	61.5468	39.8617	70.511	53.0682	69.4544	56.872	67.2736	34.031	53.8227	69.6278	74.7739	75.4117	10.9709	45.2524	63.1182
646	chr1	20039179	20039948	Intergenic	Intergenic	-316891	NR_045734	75028	Mm.417820	NR_045734	ENSMUSG00000089914	4930486I03Rik	-	RIKEN cDNA 4930486I03 gene	ncRNA	0.009103	0.416883	-0.165888	0.95473	0.109328	0.897505	0.0957614	0.86924	0.370977	0.17338	40.1411	65.2469	70.6615	90.4435	96.7915	78.6413	58.8834	58.055	76.9687	77.7446	51.0064	54.8425	66.4905	66.9765	71.2563	61.9792	84.4518	81.0243	90.6577	80.7961	92.9216	77.2097	90.0732	76.2781
647	chr1	20049907	20050855	Intergenic	Intergenic	-306073	NR_045734	75028	Mm.417820	NR_045734	ENSMUSG00000089914	4930486I03Rik	-	RIKEN cDNA 4930486I03 gene	ncRNA	0.005274	0.377239	-0.402997	0.81074	-0.191843	0.854567	0.391024	0.491959	0.602178	0.124726	37.8136	30.4732	15.922	48.5803	42.9965	55.3986	18.8839	29.7936	32.7043	31.942	18.1018	31.5715	36.7223	56.4198	71.3299	46.5522	33.1825	42.7215	43.1095	58.6413	43.4863	32.2645	24.3552	48.2264
648	chr1	20069604	20070379	intron (NM_153179, intron 66 of 66)	intron (NM_153179, intron 66 of 66)	-286463	NR_045734	75028	Mm.417820	NR_045734	ENSMUSG00000089914	4930486I03Rik	-	RIKEN cDNA 4930486I03 gene	ncRNA	0.003871	0.391753	-0.00225993	0.999297	0.198135	0.559046	0.191861	0.521704	0.392256	0.0364485	155.467	210.901	240.207	230.422	214.951	205.348	168.489	186.924	235.665	248.459	175.032	214.161	238.636	273.5	231.671	253.97	193.783	258.61	207.829	240.512	255.329	251.891	262.808	268.246
649	chr1	20094333	20095066	intron (NM_153179, intron 63 of 66)	RLTR25B|LTR|ERVK	-261755	NR_045734	75028	Mm.417820	NR_045734	ENSMUSG00000089914	4930486I03Rik	-	RIKEN cDNA 4930486I03 gene	ncRNA	0	0.386921	-0.337807	0.916294	-0.00479751	0.998506	0.180287	0.836103	0.513297	0.257866	16.3016	48.7457	24.7106	37.1849	31.4307	21.7115	17.958	23.6167	36.9138	14.8296	14.4927	31.552	32.6518	29.7279	36.5827	34.9199	37.3779	21.2509	39.3559	51.3047	31.8702	29.4552	29.2491	45.8963
650	chr1	20133087	20133375	intron (NM_153179, intron 60 of 66)	intron (NM_153179, intron 60 of 66)	-223223	NR_045734	75028	Mm.417820	NR_045734	ENSMUSG00000089914	4930486I03Rik	-	RIKEN cDNA 4930486I03 gene	ncRNA	0	0.304498	0.0173724	0.997885	-0.119828	0.94699	-0.0890699	0.934773	-0.22627	0.69347	38.0324	58.0728	45.422	78.3233	95.3791	99.4657	63.9877	79.0892	68.5057	64.703	36.8859	66.1328	71.771	51.5875	60.7227	49.035	38.7575	68.5096	83.4719	56.7728	104.971	59.3493	14.3159	47.9231
651	chr1	20148905	20149220	intron (NM_153179, intron 60 of 66)	intron (NM_153179, intron 60 of 66)	-207392	NR_045734	75028	Mm.417820	NR_045734	ENSMUSG00000089914	4930486I03Rik	-	RIKEN cDNA 4930486I03 gene	ncRNA	0.003175	0.351266	-0.165182	0.989972	-0.401994	0.792147	0.345703	0.761184	0.108892	0.912872	22.1279	31.3744	31.9451	26.8537	25.3172	30.3133	6.68606	43.3861	41.1593	19.719	10.3767	25.9133	34.5364	47.1657	37.0119	39.228	45.0996	32.967	22.8952	36.3346	21.8122	25.7031	20.9422	13.6923
652	chr1	20190461	20190784	intron (NM_153179, intron 60 of 66)	intron (NM_153179, intron 60 of 66)	-165832	NR_045734	75028	Mm.417820	NR_045734	ENSMUSG00000089914	4930486I03Rik	-	RIKEN cDNA 4930486I03 gene	ncRNA	0.021672	0.450617	0.224544	0.984502	-0.699443	0.482692	1.19635	0.199469	0.27236	0.755383	9.24852	16.4755	18.6924	23.2787	32.9202	9.85418	30.9722	28.2077	10.4713	28.8459	10.1197	25.2715	23.5767	45.9975	21.6571	76.5128	43.9826	22.5053	29.7708	60.7452	46.7983	22.2814	22.9764	40.0595
653	chr1	20224225	20225054	intron (NM_153179, intron 53 of 66)	intron (NM_153179, intron 53 of 66)	-131815	NR_045734	75028	Mm.417820	NR_045734	ENSMUSG00000089914	4930486I03Rik	-	RIKEN cDNA 4930486I03 gene	ncRNA	0.00965	0.459036	0.124262	0.974668	-0.0732275	0.942239	0.411848	0.304579	0.214358	0.487046	54.052	72.4461	47.3397	60.0888	53.4441	47.9931	57.1622	78.0321	73.4379	73.9909	36.4718	62.3606	57.7413	88.4144	74.5373	85.1754	51.4103	76.4127	71.0468	74.9483	79.5658	78.1326	88.5275	81.1628
654	chr1	20277425	20277917	intron (NM_153179, intron 51 of 66)	intron (NM_153179, intron 51 of 66)	-78783	NR_045734	75028	Mm.417820	NR_045734	ENSMUSG00000089914	4930486I03Rik	-	RIKEN cDNA 4930486I03 gene	ncRNA	0	0.383367	-0.259812	0.9683	0.0931982	0.962222	0.299005	0.736811	0.652015	0.197291	20.239	24.7228	47.0412	24.8342	30.6174	35.5812	20.3334	25.9258	33.2264	47.3437	8.30453	19.356	24.3229	50.3293	49.763	25.1155	37.1247	42.2139	14.6585	43.2027	36.3093	23.7702	51.9564	45.5854
655	chr1	20301550	20302413	intron (NM_153179, intron 50 of 66)	intron (NM_153179, intron 50 of 66)	-54473	NR_045734	75028	Mm.417820	NR_045734	ENSMUSG00000089914	4930486I03Rik	-	RIKEN cDNA 4930486I03 gene	ncRNA	0.005794	0.484954	0.0958276	0.974791	0.00788174	0.994109	0.276103	0.39621	0.188157	0.446128	163.844	118.042	131.76	117.621	159.149	138.307	139.106	167.863	126.066	125.057	119.308	160.794	200.435	174.453	197.24	130.911	137.572	158.838	169.923	187.567	187.893	131.345	196.834	183.918
656	chr1	20302810	20303385	intron (NM_153179, intron 50 of 66)	intron (NM_153179, intron 50 of 66)	-53357	NR_045734	75028	Mm.417820	NR_045734	ENSMUSG00000089914	4930486I03Rik	-	RIKEN cDNA 4930486I03 gene	ncRNA	0.012174	0.463542	0.169444	0.949966	0.0484184	0.964718	0.341915	0.386616	0.220889	0.449324	90.0511	70.0729	80.5018	71.9212	86.2987	71.9612	69.5932	96.6566	89.2123	95.873	65.3732	99.3718	111.628	122.303	113.546	95.1705	86.4736	90.301	110.793	62.5587	109.933	97.0014	96.0837	100.513
657	chr1	20311431	20311964	intron (NM_153179, intron 49 of 66)	intron (NM_153179, intron 49 of 66)	-44757	NR_045734	75028	Mm.417820	NR_045734	ENSMUSG00000089914	4930486I03Rik	-	RIKEN cDNA 4930486I03 gene	ncRNA	0.007505	0.346442	0.0958248	0.991158	-0.0824842	0.963159	0.314573	0.672367	0.136264	0.825136	48.5735	69.8894	41.5347	81.1153	66.4993	50.7592	38.5264	58.1194	75.09	94.6873	36.7954	74.0206	75.5201	59.466	129.056	24.8395	89.48	70.14	76.6751	73.6236	79.9235	48.9469	103.655	80.9208
658	chr1	20449591	20450608	intron (NM_153179, intron 36 of 66)	intron (NM_153179, intron 36 of 66)	93645	NR_045734	75028	Mm.417820	NR_045734	ENSMUSG00000089914	4930486I03Rik	-	RIKEN cDNA 4930486I03 gene	ncRNA	0.018682	0.426326	-0.0526629	0.993169	-0.0712054	0.949642	0.133174	0.816398	0.114632	0.766958	43.0809	75.4993	62.3354	60.071	63.6042	51.64	53.8435	50.1691	74.8279	72.5284	35.3543	69.5607	55.6251	72.0703	58.4657	74.6373	82.8157	60.245	53.1856	53.0549	70.2623	45.1132	64.0544	78.034
659	chr1	20470262	20471134	intron (NM_153179, intron 35 of 66)	intron (NM_153179, intron 35 of 66)	114244	NR_045734	75028	Mm.417820	NR_045734	ENSMUSG00000089914	4930486I03Rik	-	RIKEN cDNA 4930486I03 gene	ncRNA	0.019495	0.457045	-0.380277	0.792487	-0.282205	0.706974	0.145366	0.837799	0.243438	0.568029	43.3931	31.3854	35.7734	34.491	23.372	38.3262	21.7374	25.0764	21.9793	37.3971	24.365	24.9623	32.4373	36.3479	53.4805	31.3779	48.8752	30.9633	37.2178	28.126	34.6694	35.0765	36.88	34.6233
660	chr1	20477545	20478544	intron (NM_153179, intron 35 of 66)	G-rich|Low_complexity|Low_complexity	121590	NR_045734	75028	Mm.417820	NR_045734	ENSMUSG00000089914	4930486I03Rik	-	RIKEN cDNA 4930486I03 gene	ncRNA	0.03003	0.511	-0.405736	0.717966	-0.201263	0.80682	0.284166	0.587001	0.488639	0.149885	44.8539	48.7031	51.3712	30.1062	27.4967	41.4191	32.6774	48.337	27.0849	29.5341	16.3597	34.0452	33.7586	40.6503	81.693	45.9427	58.9139	37.422	48.128	40.9173	39.8908	39.6225	57.7797	53.5357
661	chr1	20513459	20514144	intron (NM_153179, intron 33 of 66)	intron (NM_153179, intron 33 of 66)	104256	NM_153179	241035	Mm.249253	NM_153179	ENSMUSG00000043760	Pkhd1	AI118496|AI182499|FPC|Tigm1	polycystic kidney and hepatic disease 1	protein-coding	0.008759	0.376093	0.028003	0.997177	-0.425628	0.558153	0.293971	0.670696	-0.159661	0.774596	66.8684	57.7105	23.5042	32.9301	34.9267	34.8493	28.4402	35.9123	47.7297	47.6063	34.5953	53.6234	58.7624	62.1761	88.5044	46.3864	35.553	63.6721	29.8305	47.7389	38.1156	36.7724	51.7631	41.5567
662	chr1	20520093	20520410	exon (NM_153179, exon 33 of 67)	exon (NM_153179, exon 33 of 67)	97806	NM_153179	241035	Mm.249253	NM_153179	ENSMUSG00000043760	Pkhd1	AI118496|AI182499|FPC|Tigm1	polycystic kidney and hepatic disease 1	protein-coding	0.012618	0.474843	0.354152	0.93991	-0.0591915	0.980271	0.386794	0.673218	-0.0265497	0.976183	18.8471	38.371	15.8718	38.5439	47.5197	60.2442	28.2365	17.2449	56.9039	48.9865	59.2896	38.6247	61.7734	53.1172	25.7449	50.1178	32.0108	65.5181	60.6685	41.2633	39.0142	34.0546	67.6327	40.8178
663	chr1	20554154	20555021	intron (NM_153179, intron 22 of 66)	intron (NM_153179, intron 22 of 66)	63470	NM_153179	241035	Mm.249253	NM_153179	ENSMUSG00000043760	Pkhd1	AI118496|AI182499|FPC|Tigm1	polycystic kidney and hepatic disease 1	protein-coding	0.009227	0.415899	-0.203981	0.935066	0.0113365	0.99338	0.160135	0.767637	0.375453	0.213401	56.2769	89.4383	61.5137	61.7914	63.3661	67.9166	51.6203	65.1542	53.3145	77.0167	43.356	58.0583	67.7584	83.3968	80.6834	62.0997	107.677	70.6681	52.6826	67.8916	74.4935	56.0311	69.4299	108.449
664	chr1	20612576	20613193	intron (NM_153179, intron 3 of 66)	intron (NM_153179, intron 3 of 66)	5173	NM_153179	241035	Mm.249253	NM_153179	ENSMUSG00000043760	Pkhd1	AI118496|AI182499|FPC|Tigm1	polycystic kidney and hepatic disease 1	protein-coding	0.012966	0.449838	-0.0689329	0.99137	-0.158735	0.865471	0.13364	0.840796	0.0438375	0.934138	61.327	62.8387	35.88	67.0254	57.4459	61.9041	47.7886	64.9736	61.2126	47.8194	38.4081	44.0988	82.8707	56.1861	83.1418	70.0954	59.2069	50.4924	64.2883	63.6003	60.1338	48.1153	65.4868	57.3213
665	chr1	20620543	20621018	Intergenic	Intergenic	-2723	NM_153179	241035	Mm.249253	NM_153179	ENSMUSG00000043760	Pkhd1	AI118496|AI182499|FPC|Tigm1	polycystic kidney and hepatic disease 1	protein-coding	0.006316	0.35084	0.329635	0.932839	0.0379661	0.985303	0.495406	0.487574	0.203737	0.725433	18.867	33.61	29.6585	45.5099	37.3096	20.1025	31.0374	55.6255	67.6445	44.1343	29.2459	34.3692	22.9031	31.2783	44.1805	40.8797	76.9067	37.166	30.3662	51.6334	49.1808	39.7722	69.4399	65.3772
666	chr1	20633341	20634335	Intergenic	Intergenic	-15781	NM_153179	241035	Mm.249253	NM_153179	ENSMUSG00000043760	Pkhd1	AI118496|AI182499|FPC|Tigm1	polycystic kidney and hepatic disease 1	protein-coding	0.008048	0.440201	-0.0619403	0.993169	0.0216537	0.988054	0.0545339	0.948661	0.138128	0.760088	33.0583	39.7703	36.4445	36.8766	44.5726	40.0264	20.1288	40.3307	42.533	50.773	23.8408	35.5851	44.8731	44.8406	32.8416	32.8544	31.6469	41.7892	32.6498	64.1521	44.2388	31.6764	48.1154	44.2589
667	chr1	20677995	20678323	promoter-TSS (NR_029593)	promoter-TSS (NR_029593)	-851	NR_029593	387202		NR_029593	ENSMUSG00000065559	Mir206	Mirn206|mmu-mir-206	microRNA 206	ncRNA	0.009146	0.495441	0.294478	0.929279	0.145547	0.914275	0.139661	0.878829	-0.00926981	0.989603	69.8244	83.4393	55.2222	42.9823	32.4184	48.5198	54.5791	99.9996	75.6188	80.4842	44.8444	66.3633	76.2855	75.4939	106.635	45.746	80.4368	44.3246	43.9754	39.8794	54.464	60.3397	87.9907	78.8977
668	chr1	20699962	20700464	Intergenic	Intergenic	17444	NR_029902	723817		NR_029902	ENSMUSG00000065480	Mir133b	Mirn133b|mir-133b	microRNA 133b	ncRNA	0.005976	0.409543	0.139654	0.976232	0.135156	0.9005	0.0722902	0.929672	0.0677923	0.892686	39.6716	60.5757	68.1539	61.7849	61.7801	79.2555	54.5407	52.6337	69.6208	86.6144	53.718	75.8815	75.8495	47.3536	58.0615	43.9557	68.7275	88.9519	64.6492	74.913	73.9094	91.3947	47.6362	60.1425
669	chr1	20743817	20744228	Intergenic	(CAGAG)n|Simple_repeat|Simple_repeat	13117	NM_010552	16171	Mm.5419	NM_010552	ENSMUSG00000025929	Il17a	Ctla-8|Ctla8|IL-17|IL-17A|Il17	interleukin 17A	protein-coding	0.038929	0.628641	-0.26828	0.97173	0.295377	0.837612	0.244777	0.823324	0.808434	0.138635	46.0326	24.0461	51.4154	16.0077	23.7156	30.9771	32.0272	44.3361	13.7154	30.2262	19.8824	19.8605	29.1165	36.1489	17.0201	55.8355	51.8481	22.74	23.3965	27.8477	60.1826	37.2101	56.177	86.0517
670	chr1	20749220	20749577	Intergenic	RMER19C|LTR|ERVK	18493	NM_010552	16171	Mm.5419	NM_010552	ENSMUSG00000025929	Il17a	Ctla-8|Ctla8|IL-17|IL-17A|Il17	interleukin 17A	protein-coding	0.008403	0.432961	-0.351349	0.921537	-0.175184	0.906828	0.0359384	0.976352	0.212104	0.728976	52.9955	31.9422	81.742	55.287	76.9445	98.0726	35.3968	53.5946	72.6341	45.6727	29.7567	41.9185	57.8993	58.2635	45.7206	54.3917	25.5817	66.9037	77.4395	96.1798	123.175	68.0377	25.4078	55.5747
671	chr1	20759584	20760577	Intergenic	Intergenic	24190	NM_145856	257630	Mm.222807	NM_145856	ENSMUSG00000041872	Il17f	C87042|IL-17F	interleukin 17F	protein-coding	0.018127	0.466801	0.184368	0.942499	0.0708741	0.946012	0.327334	0.432934	0.213841	0.487007	58.161	57.4188	41.548	53.9508	37.4787	28.848	51.4332	51.3817	50.5233	74.2814	48.5526	43.8412	59.1606	69.8224	72.7938	63.1085	62.3356	48.106	52.0502	41.1646	60.8896	51.6393	59.7896	60.8087
672	chr1	20786063	20786884	Intergenic	Intergenic	-2203	NM_145856	257630	Mm.222807	NM_145856	ENSMUSG00000041872	Il17f	C87042|IL-17F	interleukin 17F	protein-coding	0.015834	0.424574	0.041487	0.996296	0.0347871	0.983898	0.337017	0.554886	0.330317	0.396276	29.1086	44.4468	30.6417	42.3575	46.4098	42.6455	37.1968	31.0731	33.6437	59.5803	38.8178	39.7695	49.0283	34.9865	75.2636	75.2547	53.1472	41.7408	35.1375	29.8731	51.887	53.6917	73.32	55.6865
673	chr1	20801467	20802129	Intergenic	Intergenic	-17528	NM_145856	257630	Mm.222807	NM_145856	ENSMUSG00000041872	Il17f	C87042|IL-17F	interleukin 17F	protein-coding	0.004532	0.434389	-0.153042	0.963631	-0.116489	0.895439	0.111555	0.848114	0.148108	0.676479	90.2499	117.134	110.964	88.025	103.066	88.9481	64.4241	108.727	134.54	97.3477	50.6099	102.753	85.4542	125.68	114.474	85.3298	127.226	112.944	87.1538	103.735	110.016	125.021	98.4038	109.456
674	chr1	20820011	20820743	promoter-TSS (NM_008563)	promoter-TSS (NM_008563)	-65	NM_008563	17215	Mm.4502	NM_008563	ENSMUSG00000041859	Mcm3	AL033361|C80350|Mcmd|P1|P1-MCM3|p1.m	minichromosome maintenance complex component 3	protein-coding	0.053279	0.547067	0.0334072	0.993169	0.0427205	0.958183	0.0966888	0.805302	0.106002	0.676723	319.676	397.768	423.404	376.209	398.262	404.385	261.825	441.862	442.8	440.193	332.671	423.746	436.943	488.474	345.621	387.055	417.264	448.297	400.665	408.764	407.37	467.011	392.022	390.062
675	chr1	20839830	20840323	Intergenic	Intergenic	-19764	NM_008563	17215	Mm.4502	NM_008563	ENSMUSG00000041859	Mcm3	AL033361|C80350|Mcmd|P1|P1-MCM3|p1.m	minichromosome maintenance complex component 3	protein-coding	0.008114	0.408907	0.0204339	0.997885	-0.023077	0.991214	0.192717	0.845443	0.149206	0.82297	28.2771	43.1771	32.6579	26.6903	30.5553	38.7371	27.7682	27.7213	33.159	29.9235	23.2055	41.3929	57.3739	38.1727	52.0269	35.8065	26.7579	46.3411	14.6287	46.4316	47.3851	43.7944	8.36307	38.494
676	chr1	20845607	20846106	Intergenic	Intergenic	-25544	NM_008563	17215	Mm.4502	NM_008563	ENSMUSG00000041859	Mcm3	AL033361|C80350|Mcmd|P1|P1-MCM3|p1.m	minichromosome maintenance complex component 3	protein-coding	0.01002	0.484	0.241039	0.930695	0.126909	0.90922	-0.0270231	0.976352	-0.141153	0.747777	57.8696	82.2689	56.4642	111.128	97.6666	70.1642	63.3099	105.9	112.967	77.7992	109.72	100.875	74.1253	39.6986	53.7377	90.2086	83.3755	87.4055	86.7171	88.47	99.1384	52.2819	107.413	72.6049
677	chr1	20867437	20868022	Intergenic	LTR16B|LTR|ERVL	22744	NR_040492	77741	Mm.159984	NR_040492	ENSMUSG00000097934	6720483E21Rik	-	RIKEN cDNA 6720483E21 gene	ncRNA	0.017094	0.47099	-0.302577	0.943036	0.434925	0.638977	-0.354538	0.656845	0.382963	0.459906	22.1279	61.0779	29.2421	25.7061	37.8676	32.6451	24.3013	20.2468	42.3982	27.8721	26.5404	30.2322	29.7545	40.6351	33.8801	31.6841	19.0806	31.9527	20.5469	13.9748	25.8391	18.4535	59.202	32.4402
678	chr1	20880338	20880932	Intergenic	Intergenic	9838	NR_040492	77741	Mm.159984	NR_040492	ENSMUSG00000097934	6720483E21Rik	-	RIKEN cDNA 6720483E21 gene	ncRNA	0.001684	0.468908	0.127826	0.984805	0.0343283	0.985548	0.0558579	0.957276	-0.0376395	0.955674	40.2326	37.1154	40.6575	47.4687	29.8351	37.5089	25.7059	42.9478	54.0928	53.5924	45.3981	52.6772	29.3036	46.6893	52.9943	40.1195	46.1246	43.7063	28.3299	38.5367	25.4476	43.9204	48.5875	29.0443
679	chr1	20883122	20883534	Intergenic	Intergenic	7145	NR_040492	77741	Mm.159984	NR_040492	ENSMUSG00000097934	6720483E21Rik	-	RIKEN cDNA 6720483E21 gene	ncRNA	0.009709	0.435835	-0.129252	0.987224	-0.268241	0.814693	0.213347	0.802849	0.0743582	0.915944	50.7546	46.1302	46.4057	43.344	36.5625	19.3137	35.7834	55.2856	46.5192	39.5756	23.8009	36.3226	36.9674	33.6571	56.5959	66.4115	73.8889	42.8491	40.8445	31.7487	33.3536	26.2022	54.0392	64.9055
680	chr1	20890095	20891562	promoter-TSS (NR_040492)	promoter-TSS (NR_040492)	280	NM_028829	74229	Mm.40780	NM_028829	ENSMUSG00000025931	Paqr8	1700019B16Rik|3110001D06Rik	progestin and adipoQ receptor family member VIII	protein-coding	0.048398	0.594005	-0.00832228	0.997885	0.00264625	0.997651	0.018318	0.967749	0.0292865	0.917005	338.707	260.145	281.921	230.005	207.18	222.391	370.759	231.037	262.063	257.753	194.961	230.914	258.811	302.478	330.609	256.306	284.985	235.016	208.936	218.453	239.8	252.038	288.919	308.119
681	chr1	20905475	20906712	intron (NM_028829, intron 1 of 2)	intron (NM_028829, intron 1 of 2)	-11747	NM_001355122	74229	Mm.40780	NM_028829	ENSMUSG00000025931	Paqr8	1700019B16Rik|3110001D06Rik	progestin and adipoQ receptor family member VIII	protein-coding	0.01536	0.480614	0.0125059	0.996866	0.10559	0.800657	0.0522872	0.885175	0.145371	0.432008	261.618	213.256	239.976	207.427	245.702	235.437	241.768	231.275	223.75	266.135	194.878	247.454	241.853	261.032	280.866	202.641	180.471	262.763	236.124	273.611	248.839	266.174	223.315	248.255
682	chr1	20921175	20921588	intron (NM_001355122, intron 1 of 2)	intron (NM_001355122, intron 1 of 2)	3541	NM_001355122	74229	Mm.40780	NM_028829	ENSMUSG00000025931	Paqr8	1700019B16Rik|3110001D06Rik	progestin and adipoQ receptor family member VIII	protein-coding	0.024213	0.521739	0.106102	0.989806	0.0767583	0.96102	0.218565	0.760768	0.189221	0.697139	65.0979	101.241	97.4598	106.96	57.9292	84.7746	98.1661	68.3882	87.3536	146.639	83.1016	88.9396	79.0241	50.3634	163.731	145.324	98.28	103.092	98.9536	75.2205	59.8911	82.7728	133.773	142.029
683	chr1	20922414	20923578	intron (NM_001355122, intron 1 of 2)	intron (NM_001355122, intron 1 of 2)	5156	NM_001355122	74229	Mm.40780	NM_028829	ENSMUSG00000025931	Paqr8	1700019B16Rik|3110001D06Rik	progestin and adipoQ receptor family member VIII	protein-coding	0.012887	0.426609	0.0348737	0.993169	0.0227897	0.98389	0.103089	0.823166	0.0910053	0.767732	87.2571	105.805	85.585	104.969	130.936	102.542	101.325	118.193	118.649	124.737	65.289	108.695	110.285	124.235	141.227	103.883	121.176	90.107	113.591	71.6391	120.417	104.336	108.388	111.903
684	chr1	20933289	20934097	intron (NM_028829, intron 2 of 2)	intron (NM_028829, intron 2 of 2)	15853	NM_001355122	74229	Mm.40780	NM_028829	ENSMUSG00000025931	Paqr8	1700019B16Rik|3110001D06Rik	progestin and adipoQ receptor family member VIII	protein-coding	0.012376	0.428925	0.21615	0.853267	0.112402	0.864512	0.0540988	0.918769	-0.0496494	0.881854	118.308	90.3238	79.7047	100.037	110.763	110.299	112.734	121.782	113.02	131.648	95.0663	111.126	133.294	72.3247	118.319	107.052	114.284	102.818	114.547	97.1321	113.947	115.791	102.054	93.9482
685	chr1	20938979	20939411	3' UTR (NM_001355122, exon 3 of 3)	3' UTR (NM_001355122, exon 3 of 3)	-12431	NM_027974	71877	Mm.29178	NM_027974	ENSMUSG00000041809	Efhc1	1700029F22Rik|mRib72-1|myoclonin1	EF-hand domain (C-terminal) containing 1	protein-coding	0.011574	0.413395	-0.00752906	0.998337	0.1336	0.884025	-0.176543	0.742191	-0.0354145	0.941221	96.8097	110.866	90.844	115.309	125.121	154.724	121.881	90.6889	110.914	134.798	94.5793	148.012	93.1764	89.4183	72.8672	120.544	112.749	115.385	75.1247	128.685	92.2474	89.5445	145.068	97.8429
686	chr1	20941291	20941768	Intergenic	Intergenic	-10097	NM_027974	71877	Mm.29178	NM_027974	ENSMUSG00000041809	Efhc1	1700029F22Rik|mRib72-1|myoclonin1	EF-hand domain (C-terminal) containing 1	protein-coding	0.004193	0.395397	0.0366648	0.995696	0.0515416	0.967933	-0.0550537	0.939638	-0.0401768	0.934138	104.377	133.876	94.9313	108.372	107.744	110.1	124.733	179.547	96.9051	87.8984	97.6487	122.64	93.5091	112.13	153.984	112.873	97.8576	106.676	90.7166	85.6948	86.4257	73.553	138.297	112.122
687	chr1	20951156	20952174	promoter-TSS (NM_027974)	promoter-TSS (NM_027974)	39	NM_027974	71877	Mm.29178	NM_027974	ENSMUSG00000041809	Efhc1	1700029F22Rik|mRib72-1|myoclonin1	EF-hand domain (C-terminal) containing 1	protein-coding	0.04224	0.58685	0.00666741	0.997885	0.0567487	0.912338	-0.0193334	0.961617	0.0307479	0.898662	362.894	399.529	421.092	308.369	318.579	306.409	391.016	357.104	400.352	370.676	288.175	336.771	351.59	397.943	308.075	354.612	344.892	370.296	290.463	327.654	387.413	391.481	375.038	316.914
688	chr1	20995228	20995944	Intergenic	Intergenic	43960	NM_027974	71877	Mm.29178	NM_027974	ENSMUSG00000041809	Efhc1	1700029F22Rik|mRib72-1|myoclonin1	EF-hand domain (C-terminal) containing 1	protein-coding	0.009777	0.482566	-0.323392	0.901684	-0.138447	0.914	0.0571102	0.952903	0.242055	0.609998	61.1918	33.9765	49.1893	36.7551	35.8896	35.5631	27.9442	39.4474	30.7045	39.0387	26.2497	26.6009	48.6211	49.8007	35.823	62.8689	39.6826	49.3124	26.8602	47.9556	34.5461	21.3595	38.0052	39.7574
689	chr1	21010327	21010895	intron (NM_177409, intron 4 of 10)	L2|LINE|L2	58985	NM_027974	71877	Mm.29178	NM_027974	ENSMUSG00000041809	Efhc1	1700029F22Rik|mRib72-1|myoclonin1	EF-hand domain (C-terminal) containing 1	protein-coding	0.010563	0.534271	0.221097	0.970109	-0.0247646	0.988792	0.583375	0.354604	0.337513	0.473439	15.7778	24.0916	35.4321	33.0943	26.5207	25.2166	33.3715	25.665	25.8033	35.5411	30.2121	38.3224	32.5603	19.1818	55.4201	45.0638	53.5955	43.8786	35.9752	25.9076	38.709	39.5955	55.1668	36.4485
690	chr1	21052556	21053442	intron (NM_177409, intron 1 of 10)	intron (NM_177409, intron 1 of 10)	26226	NM_177409	170829	Mm.185680	NM_177409	ENSMUSG00000041779	Tram2	C330003D03Rik	translocating chain-associating membrane protein 2	protein-coding	0.015801	0.529876	0.310185	0.930523	0.191724	0.88177	0.240808	0.764638	0.122347	0.837729	34.8403	24.0252	22.7149	23.3379	40.0046	28.7395	58.8332	31.8785	33.7204	34.1772	29.5139	30.7099	38.0642	33.5377	31.5813	38.8516	56.12	35.1623	32.5597	22.1452	24.8157	23.3533	80.04	42.8387
691	chr1	21074183	21074519	intron (NM_177409, intron 1 of 10)	intron (NM_177409, intron 1 of 10)	4874	NM_177409	170829	Mm.185680	NM_177409	ENSMUSG00000041779	Tram2	C330003D03Rik	translocating chain-associating membrane protein 2	protein-coding	0.011905	0.489614	-0.117563	0.979539	-0.0747938	0.953675	0.00821263	0.993002	0.0509816	0.920123	136.324	140.28	98.8303	114.688	110.763	94.7292	101.858	111.177	93.9506	129.406	94.8496	149.811	97.1337	141.497	114.506	94.5675	141.943	142.17	125.208	92.4586	81.7957	93.7094	125.162	159.173
692	chr1	21078920	21079841	promoter-TSS (NM_177409)	promoter-TSS (NM_177409)	-155	NM_177409	170829	Mm.185680	NM_177409	ENSMUSG00000041779	Tram2	C330003D03Rik	translocating chain-associating membrane protein 2	protein-coding	0.083605	0.67462	0.196299	0.851031	0.163696	0.701782	0.0948326	0.813909	0.0622292	0.828192	312.458	303.76	208.684	179.608	214.55	202.171	419.05	243.358	296.235	283.26	189.873	240.774	258.686	281.765	254.442	270.251	300.786	257.078	191.849	213.037	244.694	307.684	295.459	356.847
693	chr1	21101014	21101857	Intergenic	Intergenic	-22210	NM_177409	170829	Mm.185680	NM_177409	ENSMUSG00000041779	Tram2	C330003D03Rik	translocating chain-associating membrane protein 2	protein-coding	0.00949	0.488152	-0.152806	0.97173	0.0366836	0.980547	-0.0334407	0.968827	0.156049	0.707593	50.7919	47.7959	48.9409	42.367	36.7896	39.6447	33.7277	31.343	48.1455	46.973	40.7129	35.5039	42.5868	52.8726	20.7451	52.3505	49.3528	48.0427	28.5171	52.3684	42.3824	34.1489	48.9086	36.8377
694	chr1	21124812	21125727	Intergenic	Intergenic	-46044	NM_177409	170829	Mm.185680	NM_177409	ENSMUSG00000041779	Tram2	C330003D03Rik	translocating chain-associating membrane protein 2	protein-coding	0.027322	0.450873	-0.326065	0.876099	-0.121197	0.919922	0.0916121	0.91014	0.296479	0.467837	47.8834	40.7115	35.192	41.0876	18.3999	43.4823	32.2246	38.8341	30.8035	39.0339	14.2892	34.197	26.1571	33.5573	53.5156	38.5849	38.8152	29.5082	47.2916	41.0998	37.5456	43.2599	39.6528	33.939
695	chr1	21166159	21166986	Intergenic	Intergenic	-52003	NM_001290679	75712	Mm.304763	NM_029398	ENSMUSG00000025933	Tmem14a	5730496E24Rik|C85783|PTD011	transmembrane protein 14A	protein-coding	0.022975	0.507246	0.0884261	0.97173	-0.0565802	0.931105	0.117188	0.720625	-0.0278185	0.925255	256.465	244.522	188.6	214.797	248.58	198.21	268.675	221.442	263.789	252.553	171.931	259.916	245.994	269.478	267.855	231.597	244.176	246.117	234.004	243.183	225.982	218.648	227.338	195.053
696	chr1	21218344	21219229	5' UTR (NM_029398, exon 1 of 5)	5' UTR (NM_029398, exon 1 of 5)	211	NM_029398	75712	Mm.304763	NM_029398	ENSMUSG00000025933	Tmem14a	5730496E24Rik|C85783|PTD011	transmembrane protein 14A	protein-coding	0.029379	0.522573	0.0131548	0.996798	0.0736055	0.891821	0.0806994	0.815456	0.14115	0.46921	178.899	179.533	188.747	204.968	232.289	201.404	189.193	164.72	223.571	196.522	159.74	212.137	237.248	191.381	210.78	171.539	208.681	240.547	181.997	227.245	245.332	210.417	204.053	211.511
697	chr1	21231929	21232817	Intergenic	Intergenic	-8212	NM_001288617	14859	Mm.394593	NM_010356	ENSMUSG00000025934	Gsta3	Gst2-3	glutathione S-transferase, alpha 3	protein-coding	0.006757	0.418448	-0.190486	0.958021	0.227828	0.755235	-0.0400041	0.960853	0.378309	0.25091	42.6112	85.6109	96.3211	37.0448	56.8782	43.0122	55.736	51.3011	60.3062	61.2055	36.8093	49.0251	62.4806	47.9624	38.0748	62.619	78.8481	71.3357	54.1439	53.3971	58.8045	78.0067	84.5028	86.4558
698	chr1	21246199	21246575	intron (NM_001077353, intron 2 of 7)	intron (NM_001077353, intron 2 of 7)	5802	NM_010356	14859	Mm.394593	NM_010356	ENSMUSG00000025934	Gsta3	Gst2-3	glutathione S-transferase, alpha 3	protein-coding	0.005319	0.432361	0.115927	0.99034	0.159374	0.931208	-0.138065	0.90621	-0.094618	0.901844	23.8346	50.5469	37.4676	44.9942	42.4198	25.3955	64.4156	50.8863	35.9811	28.9098	26.0797	50.6549	37.6135	47.4166	27.9066	30.5164	51.2768	24.8568	25.5744	43.4856	29.2376	40.6739	41.6685	34.4128
699	chr1	21271408	21272395	Intergenic	Intergenic	26411	NR_002858	241041	Mm.290634	NR_002858	ENSMUSG00000025936	Gm4956	EG241041	predicted gene 4956	pseudo	0.031408	0.531377	0.195353	0.909771	0.0693687	0.939573	0.107914	0.830785	-0.0180705	0.965215	78.692	65.4703	70.3473	62.8491	60.1508	56.4344	93.8894	84.0028	65.1086	78.6663	53.8154	90.9721	69.4403	58.2045	85.0486	71.5404	79.1642	63.1283	60.8914	69.5769	82.1438	58.3334	81.875	83.0278
700	chr1	21305419	21306026	Intergenic	Intergenic	-7410	NR_002858	241041	Mm.290634	NR_002858	ENSMUSG00000025936	Gm4956	EG241041	predicted gene 4956	pseudo	0.008237	0.425987	-0.16784	0.975104	-0.231326	0.839792	-0.185645	0.816662	-0.249131	0.618275	21.3259	61.3691	59.68	57.2908	97.8071	52.4366	29.4925	55.537	49.2196	60.1194	44.4258	62.7554	71.6901	45.6894	63.3837	79.9747	45.1368	47.9027	49.5056	37.7114	38.4858	41.4977	51.6223	49.7389
701	chr1	21344262	21344755	Intergenic	Intergenic	-5169	NM_183322	368204	Mm.26006	NM_183322	ENSMUSG00000067750	Khdc1a	AU014713|C88118|Ndg1	KH domain containing 1A	protein-coding	0.014199	0.447368	-0.0784812	0.992179	0.252307	0.788368	0.134159	0.875461	0.464947	0.239726	46.4552	40.093	24.4934	55.287	43.1369	64.5619	46.9923	22.1771	48.0234	45.6727	43.0959	22.0762	61.7873	60.2726	49.662	30.4355	63.8073	52.6603	41.4481	49.7482	44.5978	54.743	63.5593	68.2393
702	chr1	21411161	21412100	intron (NM_001160139, intron 12 of 14)	intron (NM_001160139, intron 12 of 14)	28074	NM_001113187	98582	Mm.326336	NM_001113187	ENSMUSG00000085079	Khdc1b	AU014713|AU015226|AU024076|AY238603|C85331|C86372|C88118|Khdc1|Khdc1c	KH domain containing 1B	protein-coding	0.021299	0.462766	-0.0472205	0.99034	0.00509625	0.996201	0.0428542	0.922191	0.0951709	0.687964	151.644	142.492	150.03	124.116	114.184	113.554	152.519	130.02	108.058	139.742	134.889	127.497	121.65	170.882	150.235	147.575	164.261	108.38	126.728	106.218	118.538	154.246	152.801	169.032
703	chr1	21419342	21419812	intron (NM_001160139, intron 12 of 14)	B2_Mm2|SINE|B2	36021	NM_001113187	98582	Mm.326336	NM_001113187	ENSMUSG00000085079	Khdc1b	AU014713|AU015226|AU024076|AY238603|C85331|C86372|C88118|Khdc1|Khdc1c	KH domain containing 1B	protein-coding	0.002128	0.397028	-0.348844	0.809383	-0.0322758	0.984241	-0.0591975	0.94183	0.257371	0.511628	52.9658	80.875	66.3711	79.9897	71.6424	37.2467	44.8108	46.5246	61.1679	51.2117	55.6368	49.2076	55.5522	73.7592	57.0535	46.9484	60.4527	53.0278	71.6082	93.9288	64.3228	59.336	63.1607	56.8959
704	chr1	21431681	21432037	intron (NM_001160139, intron 11 of 14)	intron (NM_001160139, intron 11 of 14)	48303	NM_001113187	98582	Mm.326336	NM_001113187	ENSMUSG00000085079	Khdc1b	AU014713|AU015226|AU024076|AY238603|C85331|C86372|C88118|Khdc1|Khdc1c	KH domain containing 1B	protein-coding	0.008427	0.464986	-0.0341472	0.996437	-0.0818533	0.964111	0.0950096	0.925803	0.0473035	0.94742	33.5648	49.1157	14.133	73.9231	67.2044	62.5851	56.2024	46.0672	33.2522	37.077	55.0898	49.6792	51.9502	55.645	45.849	44.6273	48.4567	78.7597	37.1403	41.3357	65.6204	58.1209	44.0095	43.6154
705	chr1	21432824	21433110	intron (NM_001160139, intron 11 of 14)	intron (NM_001160139, intron 11 of 14)	49411	NM_001113187	98582	Mm.326336	NM_001113187	ENSMUSG00000085079	Khdc1b	AU014713|AU015226|AU024076|AY238603|C85331|C86372|C88118|Khdc1|Khdc1c	KH domain containing 1B	protein-coding	0.006993	0.344948	0.189075	0.99034	0.0740422	0.983049	0.848575	0.462137	0.733542	0.361787	13.9267	21.265	24.629	29.5766	30.9826	11.129	7.36402	15.9285	43.3618	19.0037	28.5722	33.2976	34.2346	31.169	20.3824	77.1529	49.6726	32.6788	29.4195	45.7359	33.6335	40.8914	115.328	9.04841
706	chr1	21445669	21446364	intron (NM_001160139, intron 11 of 14)	Lx8|LINE|L1	62460	NM_001113187	98582	Mm.326336	NM_001113187	ENSMUSG00000085079	Khdc1b	AU014713|AU015226|AU024076|AY238603|C85331|C86372|C88118|Khdc1|Khdc1c	KH domain containing 1B	protein-coding	0.002878	0.412356	-0.572197	0.475015	-0.296133	0.715037	-0.0946679	0.90873	0.181396	0.713235	25.7894	57.974	57.9149	66.2649	59.9235	75.5653	37.1221	49.8159	35.6877	35.7496	30.5702	39.1495	37.5677	69.8324	36.9054	71.1184	30.6612	67.2385	36.3193	42.3468	65.2483	33.6545	56.9507	35.994
707	chr1	21460929	21461566	intron (NM_001310477, intron 8 of 12)	intron (NM_001310477, intron 8 of 12)	77691	NM_001113187	98582	Mm.326336	NM_001113187	ENSMUSG00000085079	Khdc1b	AU014713|AU015226|AU024076|AY238603|C85331|C86372|C88118|Khdc1|Khdc1c	KH domain containing 1B	protein-coding	0.026688	0.498433	-0.0709003	0.99034	-0.0917429	0.929388	0.0805611	0.902537	0.0597185	0.893508	73.4703	112.184	56.8694	64.921	79.2902	77.4489	63.6462	90.1095	71.6798	93.8549	51.3134	85.4284	70.0217	91.7399	75.0406	78.9794	79.65	81.5119	69.8176	102.672	84.1327	56.4904	81.5537	79.8969
708	chr1	21466370	21466742	intron (NM_001160139, intron 8 of 14)	intron (NM_001160139, intron 8 of 14)	83000	NM_001113187	98582	Mm.326336	NM_001113187	ENSMUSG00000085079	Khdc1b	AU014713|AU015226|AU024076|AY238603|C85331|C86372|C88118|Khdc1|Khdc1c	KH domain containing 1B	protein-coding	0.008065	0.44504	-0.0666556	0.993169	-0.101741	0.955513	-0.0560399	0.96066	-0.0911253	0.892195	40.1515	59.2649	54.1006	45.478	47.6399	34.2247	46.7081	46.5351	31.822	54.267	35.1469	54.8567	52.6402	42.6013	47.0111	28.4719	54.556	33.4987	80.7793	35.1625	48.022	41.1112	28.8166	41.7395
709	chr1	21496299	21496742	intron (NM_001160139, intron 5 of 14)	intron (NM_001160139, intron 5 of 14)	112964	NM_001113187	98582	Mm.326336	NM_001113187	ENSMUSG00000085079	Khdc1b	AU014713|AU015226|AU024076|AY238603|C85331|C86372|C88118|Khdc1|Khdc1c	KH domain containing 1B	protein-coding	0.011287	0.400901	-0.273453	0.971443	-0.31449	0.820693	0.354686	0.704171	0.313649	0.642087	20.2298	29.1734	31.8009	33.946	16.0019	43.1093	23.771	14.3967	35.6291	17.5268	27.6693	15.3549	27.0133	53.6603	36.8448	45.825	22.9061	44.539	18.9932	40.5996	24.8157	46.7066	26.0596	23.3666
710	chr1	21499712	21500301	intron (NM_001160139, intron 5 of 14)	intron (NM_001160139, intron 5 of 14)	116450	NM_001113187	98582	Mm.326336	NM_001113187	ENSMUSG00000085079	Khdc1b	AU014713|AU015226|AU024076|AY238603|C85331|C86372|C88118|Khdc1|Khdc1c	KH domain containing 1B	protein-coding	0.013582	0.4	-0.232272	0.95986	-0.21227	0.845845	0.225332	0.754345	0.245334	0.610555	45.6459	30.9769	39.2942	23.9358	36.1061	32.4234	34.8634	23.2031	25.8404	35.5921	26.3602	30.0268	35.0935	35.3142	51.4648	49.4512	37.9021	42.3142	38.7741	38.8638	27.9966	51.93	36.3999	35.149
711	chr1	21550128	21550541	intron (NM_001160139, intron 2 of 14)	intron (NM_001160139, intron 2 of 14)	166778	NM_001113187	98582	Mm.326336	NM_001113187	ENSMUSG00000085079	Khdc1b	AU014713|AU015226|AU024076|AY238603|C85331|C86372|C88118|Khdc1|Khdc1c	KH domain containing 1B	protein-coding	0	0.374396	0.202121	0.976638	-0.0729745	0.972265	0.275246	0.764841	0.000150184	0.999947	19.2883	44.1777	24.3649	20.4816	42.9105	34.6805	38.2465	30.885	23.2033	46.9998	23.7433	42.8228	50.0486	47.9651	19.7606	42.7424	34.398	52.8031	29.104	43.5487	29.9456	30.4953	43.9254	37.5958
712	chr1	21600673	21601194	intron (NM_001160139, intron 1 of 14)	intron (NM_001160139, intron 1 of 14)	217377	NM_001113187	98582	Mm.326336	NM_001113187	ENSMUSG00000085079	Khdc1b	AU014713|AU015226|AU024076|AY238603|C85331|C86372|C88118|Khdc1|Khdc1c	KH domain containing 1B	protein-coding	0.009597	0.390805	0.192774	0.980604	-0.28429	0.849906	0.264666	0.796771	-0.212399	0.763391	19.1124	10.2142	15.4514	37.8838	27.2124	36.6553	24.2546	13.9901	44.3606	17.8834	26.6637	33.9459	22.9691	22.8134	26.8532	32.188	31.1629	25.9117	13.8426	34.5214	39.5634	27.6272	28.489	24.8354
713	chr1	21605688	21606177	intron (NM_001160139, intron 1 of 14)	L2a|LINE|L2	222376	NM_001113187	98582	Mm.326336	NM_001113187	ENSMUSG00000085079	Khdc1b	AU014713|AU015226|AU024076|AY238603|C85331|C86372|C88118|Khdc1|Khdc1c	KH domain containing 1B	protein-coding	0.002045	0.373469	-0.394379	0.910516	-0.616828	0.422315	0.18862	0.849998	-0.0338288	0.970928	28.5084	18.6558	22.636	24.9866	32.6173	48.8175	19.3814	26.0849	17.2915	19.0536	18.382	27.821	22.2474	30.3828	38.1472	27.0745	33.2022	29.731	44.2452	20.062	30.9118	20.2366	16.863	15.8764
714	chr1	21632568	21633117	intron (NM_001160139, intron 1 of 14)	intron (NM_001160139, intron 1 of 14)	249286	NM_001113187	98582	Mm.326336	NM_001113187	ENSMUSG00000085079	Khdc1b	AU014713|AU015226|AU024076|AY238603|C85331|C86372|C88118|Khdc1|Khdc1c	KH domain containing 1B	protein-coding	0.001821	0.409091	-0.120651	0.987221	0.0348735	0.985303	0.0240715	0.982635	0.179596	0.733446	34.4615	42.9271	40.3242	30.8157	30.6666	46.3811	46.0352	34.8511	42.0981	39.5996	25.3038	37.1707	15.8528	43.2997	59.4618	28.9387	29.5735	47.2888	30.652	41.6954	22.5273	45.8818	45.06	39.2812
715	chr1	21635501	21635733	intron (NM_001160139, intron 1 of 14)	intron (NM_001160139, intron 1 of 14)	252061	NM_001113187	98582	Mm.326336	NM_001113187	ENSMUSG00000085079	Khdc1b	AU014713|AU015226|AU024076|AY238603|C85331|C86372|C88118|Khdc1|Khdc1c	KH domain containing 1B	protein-coding	0.008621	0.407725	-0.319042	0.937619	-0.501016	0.518005	0.341164	0.65757	0.15919	0.811852	12.8762	134.35	138.796	133.69	68.7494	102.896	74.894	98.1797	55.8844	73.6275	66.923	76.2319	107.852	132.349	80.4052	110.329	144.338	134.284	129.525	126.858	148.078	77.5526	35.543	55.7725
716	chr1	21676514	21677383	intron (NM_001160139, intron 1 of 14)	intron (NM_001160139, intron 1 of 14)	284994	NM_001160139	226922	Mm.336519	NM_023872	ENSMUSG00000028033	Kcnq5	7730402H11|9230107O05Rik|AA589396|D1Mgi1	potassium voltage-gated channel, subfamily Q, member 5	protein-coding	0.005754	0.350575	-0.337988	0.641623	0.0467303	0.966171	-0.336264	0.367312	0.0484539	0.904356	87.0858	80.4841	96.1111	102.749	66.2793	78.7484	55.1369	85.9733	77.8417	75.0525	54.5404	73.58	60.091	85.4845	61.7149	72.1136	85.2429	64.5304	41.4958	58.3277	69.5781	89.0293	73.0657	57.5739
717	chr1	21684454	21684991	intron (NM_001160139, intron 1 of 14)	intron (NM_001160139, intron 1 of 14)	277220	NM_001160139	226922	Mm.336519	NM_023872	ENSMUSG00000028033	Kcnq5	7730402H11|9230107O05Rik|AA589396|D1Mgi1	potassium voltage-gated channel, subfamily Q, member 5	protein-coding	0.005587	0.369888	0.131668	0.98698	-0.30528	0.782032	0.0980115	0.925489	-0.338937	0.508169	18.543	38.2236	50.5947	26.2536	42.9026	44.4539	30.3954	64.4732	41.9891	41.9304	31.9562	40.5347	34.44	38.7339	49.9351	39.4471	24.5654	48.3455	24.6219	48.7168	40.9436	46.907	46.067	24.0954
718	chr1	21720902	21721576	intron (NM_001160139, intron 1 of 14)	intron (NM_001160139, intron 1 of 14)	240703	NM_001160139	226922	Mm.336519	NM_023872	ENSMUSG00000028033	Kcnq5	7730402H11|9230107O05Rik|AA589396|D1Mgi1	potassium voltage-gated channel, subfamily Q, member 5	protein-coding	0.001484	0.407407	0.425231	0.818089	-0.375218	0.639632	0.552543	0.36025	-0.247906	0.615477	17.7286	30.4541	25.3807	27.8896	38.1261	25.9732	35.9351	41.9055	37.636	35.7114	42.4344	26.2401	38.7382	58.7822	58.8127	39.2862	15.0555	44.6816	35.6675	36.3885	36.6989	36.0378	14.6813	35.8357
719	chr1	21729052	21729556	intron (NM_001160139, intron 1 of 14)	intron (NM_001160139, intron 1 of 14)	232638	NM_001160139	226922	Mm.336519	NM_023872	ENSMUSG00000028033	Kcnq5	7730402H11|9230107O05Rik|AA589396|D1Mgi1	potassium voltage-gated channel, subfamily Q, member 5	protein-coding	0.003968	0.390099	0.119912	0.989345	-0.417937	0.590793	0.463708	0.466975	-0.0741411	0.911958	65.1984	30.1677	45.9211	54.0804	28.1302	37.8917	35.5197	70.5024	40.2646	58.5408	37.2913	32.3916	58.2802	58.9572	53.2046	66.5475	32.214	74.1758	66.7775	64.8832	62.7101	64.2579	40.9027	32.5192
720	chr1	21729947	21730234	intron (NM_001160139, intron 1 of 14)	intron (NM_001160139, intron 1 of 14)	231852	NM_001160139	226922	Mm.336519	NM_023872	ENSMUSG00000028033	Kcnq5	7730402H11|9230107O05Rik|AA589396|D1Mgi1	potassium voltage-gated channel, subfamily Q, member 5	protein-coding	0	0.402778	-0.21713	0.975084	0.112319	0.958819	-0.209473	0.847581	0.119976	0.878034	41.6344	55.6262	66.6173	55.6723	58.6619	27.7256	49.5339	50.7934	19.6412	51.4017	68.3344	33.1816	41.6964	51.7673	36.5605	58.4319	42.4282	61.5116	67.0102	11.3941	19.1522	43.8834	51.717	72.1351
721	chr1	21765153	21765634	intron (NM_001160139, intron 1 of 14)	intron (NM_001160139, intron 1 of 14)	196549	NM_001160139	226922	Mm.336519	NM_023872	ENSMUSG00000028033	Kcnq5	7730402H11|9230107O05Rik|AA589396|D1Mgi1	potassium voltage-gated channel, subfamily Q, member 5	protein-coding	0.004158	0.396266	-0.0825359	0.993681	0.0295406	0.990675	-0.0558364	0.970995	0.05624	0.954177	12.4211	18.9661	33.4727	42.9882	31.3176	13.2345	13.1358	17.0477	11.7194	24.2132	32.2789	45.2539	33.9261	10.2961	4.84771	22.0199	44.3026	30.2255	24.9895	33.9929	28.569	16.8326	27.4295	30.4874
722	chr1	21797982	21798689	intron (NM_001160139, intron 1 of 14)	intron (NM_001160139, intron 1 of 14)	163607	NM_001160139	226922	Mm.336519	NM_023872	ENSMUSG00000028033	Kcnq5	7730402H11|9230107O05Rik|AA589396|D1Mgi1	potassium voltage-gated channel, subfamily Q, member 5	protein-coding	0.002829	0.391243	-0.304782	0.752934	-0.302588	0.460211	0.299983	0.434766	0.302177	0.284629	74.6466	65.5923	72.5882	75.7753	78.9597	90.0396	64.0472	67.0122	57.4069	57.107	46.2328	73.1216	64.6276	82.6568	98.9427	83.6438	87.5519	101.349	112.209	99.4448	79.6901	71.2562	52.4851	89.0678
723	chr1	21804228	21805130	intron (NM_001160139, intron 1 of 14)	MER20B|DNA|hAT-Charlie	157263	NM_001160139	226922	Mm.336519	NM_023872	ENSMUSG00000028033	Kcnq5	7730402H11|9230107O05Rik|AA589396|D1Mgi1	potassium voltage-gated channel, subfamily Q, member 5	protein-coding	0.004435	0.3433	-0.0856211	0.985172	-0.33672	0.409969	0.27875	0.49677	0.0276513	0.952458	45.2617	58.1547	75.8609	63.5617	53.0483	51.1664	42.6125	56.5654	53.7456	59.3948	49.8272	57.3137	67.5413	81.2589	71.0899	54.7974	67.4994	75.985	70.6272	72.5081	71.603	60.8384	59.4223	34.4281
724	chr1	21829677	21830651	intron (NM_001160139, intron 1 of 14)	intron (NM_001160139, intron 1 of 14)	131778	NM_001160139	226922	Mm.336519	NM_023872	ENSMUSG00000028033	Kcnq5	7730402H11|9230107O05Rik|AA589396|D1Mgi1	potassium voltage-gated channel, subfamily Q, member 5	protein-coding	0.016427	0.445128	-0.0634267	0.99034	0.0577547	0.955852	0.212772	0.625643	0.333954	0.214907	71.5636	78.0519	61.988	53.0733	49.1268	70.2591	79.4656	70.1571	53.2451	82.9049	39.432	57.2673	53.613	70.1675	86.1838	81.5572	78.1372	72.5004	60.47	60.4333	79.0076	62.8065	84.6611	81.4791
725	chr1	21868351	21869179	intron (NM_001160139, intron 1 of 14)	intron (NM_001160139, intron 1 of 14)	93177	NM_001160139	226922	Mm.336519	NM_023872	ENSMUSG00000028033	Kcnq5	7730402H11|9230107O05Rik|AA589396|D1Mgi1	potassium voltage-gated channel, subfamily Q, member 5	protein-coding	0.001208	0.38842	-0.131817	0.979251	-0.0495526	0.976252	-0.110157	0.886721	-0.0278927	0.963693	37.2808	52.3343	49.8275	37.459	46.0174	57.6613	31.7951	66.0223	36.0825	41.2599	29.6074	37.7902	53.8693	35.887	47.8741	31.9793	31.8639	40.1338	69.6809	39.4941	53.108	40.2	40.8316	35.4214
726	chr1	21960730	21962724	5' UTR (NM_001310477, exon 1 of 13)	5' UTR (NM_001310477, exon 1 of 13)	215	NM_001160139	226922	Mm.336519	NM_023872	ENSMUSG00000028033	Kcnq5	7730402H11|9230107O05Rik|AA589396|D1Mgi1	potassium voltage-gated channel, subfamily Q, member 5	protein-coding	0.077733	0.647619	-0.379737	0.221554	0.0732054	0.912114	-0.123252	0.73079	0.329691	0.104283	117.853	81.9701	84.7812	50.9062	67.9908	65.4458	72.8794	59.4002	57.6708	71.647	46.7186	55.9462	61.6512	83.4507	80.1028	90.7418	66.1567	64.5783	59.075	63.9591	60.6453	83.4643	98.009	76.1386
727	chr1	21967244	21967570	Intergenic	Intergenic	-4757	NM_001310477	226922	Mm.336519	NM_023872	ENSMUSG00000028033	Kcnq5	7730402H11|9230107O05Rik|AA589396|D1Mgi1	potassium voltage-gated channel, subfamily Q, member 5	protein-coding	0.003067	0.333333	-0.214878	0.963569	-0.22397	0.839508	0.0225925	0.982981	0.0135005	0.985343	36.6536	74.6233	70.9946	92.2581	70.6708	68.3445	40.3779	50.3065	69.1661	40.489	72.6926	62.5972	76.7535	30.3828	67.9498	86.6385	52.916	76.4511	73.7421	80.2482	101.166	49.6717	60.7066	42.337
728	chr1	22193938	22194300	Intergenic	Intergenic	-231469	NM_001310477	226922	Mm.336519	NM_023872	ENSMUSG00000028033	Kcnq5	7730402H11|9230107O05Rik|AA589396|D1Mgi1	potassium voltage-gated channel, subfamily Q, member 5	protein-coding	0.005525	0.325069	-0.0942327	0.993169	0.0245007	0.991985	-0.110399	0.931181	0.00833384	0.993146	33.0085	21.0007	36.1368	41.5416	41.6126	35.1702	30.5444	37.7531	32.7011	19.3037	36.1178	41.3395	27.0472	51.9865	25.7652	39.0113	2.80315	31.5554	36.5247	36.1339	30.3684	29.8213	36.4463	35.7437
729	chr1	22203988	22204378	Intergenic	Intergenic	-241533	NM_001310477	226922	Mm.336519	NM_023872	ENSMUSG00000028033	Kcnq5	7730402H11|9230107O05Rik|AA589396|D1Mgi1	potassium voltage-gated channel, subfamily Q, member 5	protein-coding	0.007692	0.370844	0.0192715	0.997885	0.163174	0.933899	-0.245463	0.818468	-0.101561	0.89968	25.5322	37.0366	41.283	38.5592	40.8971	40.8064	29.7016	18.6894	52.0342	53.7533	29.3341	38.3716	30.6843	30.4763	32.8837	20.3684	15.6114	53.2544	24.6563	29.3472	49.3291	9.22677	27.4866	44.2367
730	chr1	22208305	22208558	Intergenic	Intergenic	-245781	NM_001310477	226922	Mm.336519	NM_023872	ENSMUSG00000028033	Kcnq5	7730402H11|9230107O05Rik|AA589396|D1Mgi1	potassium voltage-gated channel, subfamily Q, member 5	protein-coding	0.003953	0.484252	-0.0604114	0.996296	0.0741263	0.976561	0.367274	0.71391	0.501812	0.410232	55.1012	27.0436	27.8415	33.4344	45.531	69.1935	37.4605	25.2085	49.0177	46.0338	29.0691	59.1499	25.8	39.1494	50.6902	24.4206	20.0542	90.301	52.2607	77.5521	92.3354	46.225	88.0006	61.3718
731	chr1	22211325	22212083	Intergenic	Intergenic	-249054	NM_001310477	226922	Mm.336519	NM_023872	ENSMUSG00000028033	Kcnq5	7730402H11|9230107O05Rik|AA589396|D1Mgi1	potassium voltage-gated channel, subfamily Q, member 5	protein-coding	0.009235	0.372859	0.138801	0.97173	-0.039624	0.977148	0.0101576	0.990882	-0.168268	0.63444	47.2919	59.1732	59.7391	54.5576	54.9431	56.6876	52.097	56.4935	74.3673	58.3863	50.6686	71.7914	63.1498	58.8016	29.2238	62.8786	56.2258	68.5001	45.9866	64.712	59.8253	52.2201	55.4809	44.3826
732	chr1	22241734	22242070	Intergenic	Intergenic	-279252	NM_001310477	226922	Mm.336519	NM_023872	ENSMUSG00000028033	Kcnq5	7730402H11|9230107O05Rik|AA589396|D1Mgi1	potassium voltage-gated channel, subfamily Q, member 5	protein-coding	0.011905	0.382789	-0.102216	0.993169	0.173374	0.939908	-0.166517	0.905043	0.109073	0.907657	14.8178	40.7263	20.964	53.1479	26.3721	23.6823	26.6398	21.693	28.5207	27.7299	24.3204	20.2447	51.8047	50.1136	13.8795	26.2687	30.2006	21.6346	35.7737	19.465	16.3591	32.1289	26.9958	20.5385
733	chr1	22245658	22246317	Intergenic	Intergenic	-283337	NM_001310477	226922	Mm.336519	NM_023872	ENSMUSG00000028033	Kcnq5	7730402H11|9230107O05Rik|AA589396|D1Mgi1	potassium voltage-gated channel, subfamily Q, member 5	protein-coding	0.004552	0.390909	0.189211	0.975825	-0.115924	0.948382	0.11512	0.913428	-0.190015	0.752226	22.6652	34.6081	36.6472	32.8031	37.6493	19.3196	48.7377	34.564	31.6495	58.9102	28.5202	14.4509	23.1116	16.5331	30.0757	38.8411	33.876	29.9405	27.3595	57.0657	41.7047	31.3976	26.277	20.9436
734	chr1	22253308	22253905	Intergenic	Intergenic	-290956	NM_001310477	226922	Mm.336519	NM_023872	ENSMUSG00000028033	Kcnq5	7730402H11|9230107O05Rik|AA589396|D1Mgi1	potassium voltage-gated channel, subfamily Q, member 5	protein-coding	0.001675	0.397993	0.173251	0.984805	-0.452606	0.653193	0.761765	0.316182	0.135908	0.860595	13.3435	11.4607	15.1699	28.3381	19.2954	21.326	17.6391	24.4183	6.60959	16.9073	20.5318	27.3457	27.3341	24.8864	27.3405	34.0042	23.7963	33.0499	16.1071	41.0818	39.1304	25.617	11.0499	7.22458
735	chr1	22260365	22260640	Intergenic	LTR78B|LTR|ERV1	-297852	NM_001310477	226922	Mm.336519	NM_023872	ENSMUSG00000028033	Kcnq5	7730402H11|9230107O05Rik|AA589396|D1Mgi1	potassium voltage-gated channel, subfamily Q, member 5	protein-coding	0.007273	0.42029	-0.0811793	0.993681	-0.522361	0.61721	0.478339	0.588149	0.0371574	0.970485	39.8303	24.8801	29.2734	64.9371	28.9997	46.2967	49.7808	23.1918	53.2956	31.0574	23.7721	44.5237	23.736	43.221	50.8746	60.9817	81.1793	45.3147	48.0798	29.7283	64.9607	29.4418	65.9679	28.231
736	chr1	22262355	22262672	Intergenic	Intergenic	-299863	NM_001310477	226922	Mm.336519	NM_023872	ENSMUSG00000028033	Kcnq5	7730402H11|9230107O05Rik|AA589396|D1Mgi1	potassium voltage-gated channel, subfamily Q, member 5	protein-coding	0.006309	0.437107	0.185762	0.972725	-0.374492	0.639144	0.29605	0.667591	-0.264204	0.580409	50.259	62.3529	41.2667	83.0177	69.8819	45.1831	44.8462	74.7281	74.6863	68.5811	61.8674	68.6661	82.3645	59.3663	99.3017	64.0394	70.4237	62.2422	83.4193	56.737	91.0332	34.0546	75.4365	54.4237
737	chr1	22266430	22266956	Intergenic	Intergenic	-304043	NM_001310477	226922	Mm.336519	NM_023872	ENSMUSG00000028033	Kcnq5	7730402H11|9230107O05Rik|AA589396|D1Mgi1	potassium voltage-gated channel, subfamily Q, member 5	protein-coding	0.024715	0.481973	-0.312625	0.748169	0.0387665	0.975311	-0.0988532	0.86416	0.252539	0.400101	107.905	115.624	107.132	96.4895	87.5995	102.869	85.0852	91.8036	96.4512	59.0446	74.5702	98.2832	82.7299	101.684	119.691	87.2562	84.8833	90.816	89.1213	105.688	94.0495	85.5143	105.034	114.797
738	chr1	22268761	22269425	Intergenic	Intergenic	-306443	NM_001310477	226922	Mm.336519	NM_023872	ENSMUSG00000028033	Kcnq5	7730402H11|9230107O05Rik|AA589396|D1Mgi1	potassium voltage-gated channel, subfamily Q, member 5	protein-coding	0.019578	0.413534	0.14463	0.97173	0.0212466	0.98702	0.233882	0.646368	0.110499	0.781288	43.4894	61.8255	42.4332	59.4502	57.3832	64.7126	61.8511	69.9796	72.1609	51.4506	49.2268	61.466	65.536	65.6342	87.7918	77.0972	70.2983	40.6626	72.4094	54.1736	47.5992	82.6449	76.9957	70.1525
739	chr1	22320051	22320363	intron (NM_001012624, intron 24 of 28)	intron (NM_001012624, intron 24 of 28)	-357557	NM_001310477	226922	Mm.336519	NM_023872	ENSMUSG00000028033	Kcnq5	7730402H11|9230107O05Rik|AA589396|D1Mgi1	potassium voltage-gated channel, subfamily Q, member 5	protein-coding	0.00641	0.476038	-0.164836	0.976933	0.0426468	0.981136	0.199221	0.793004	0.406704	0.333454	95.7459	73.0986	45.1532	78.3233	59.6415	56.1088	43.8773	58.4043	68.6562	59.7258	68.0971	52.3249	80.1976	117.461	85.9459	65.0656	74.8046	69.8964	84.7561	36.684	88.0877	63.434	58.1448	91.2382
740	chr1	22348914	22349431	intron (NM_001012624, intron 23 of 28)	intron (NM_001012624, intron 23 of 28)	-386522	NM_001310477	226922	Mm.336519	NM_023872	ENSMUSG00000028033	Kcnq5	7730402H11|9230107O05Rik|AA589396|D1Mgi1	potassium voltage-gated channel, subfamily Q, member 5	protein-coding	0.001934	0.469112	0.177875	0.979251	0.0420941	0.985126	0.000876274	0.999378	-0.134905	0.84049	32.7425	24.9977	36.981	19.9974	30.8508	40.0171	44.8108	38.7705	26.1681	45.0543	26.87	39.4714	16.834	47.8956	24.8059	29.0226	15.702	28.1208	39.524	22.1381	34.5536	17.4006	30.3044	23.359
741	chr1	22508699	22509545	intron (NM_001012624, intron 8 of 28)	intron (NM_001012624, intron 8 of 28)	296881	NM_001012623	116837	Mm.60061	NM_053270	ENSMUSG00000041670	Rims1	C030033M19Rik|RIM1|RIM1a|RIM1alpha|Rab3ip1|Rim|Serg1	regulating synaptic membrane exocytosis 1	protein-coding	0.013002	0.463991	-0.0414906	0.995696	-0.194572	0.8418	0.0830797	0.918188	-0.0700015	0.897184	44.7267	52.1195	49.9568	41.1058	36.6591	20.6926	59.7478	79.695	39.979	42.2176	18.3524	22.5133	36.0061	57.3682	59.2584	50.0783	55.1751	29.4599	36.9408	27.0577	38.9835	35.0912	45.811	54.0409
742	chr1	22514909	22515440	intron (NM_001012624, intron 8 of 28)	intron (NM_001012624, intron 8 of 28)	290829	NM_001012623	116837	Mm.60061	NM_053270	ENSMUSG00000041670	Rims1	C030033M19Rik|RIM1|RIM1a|RIM1alpha|Rab3ip1|Rim|Serg1	regulating synaptic membrane exocytosis 1	protein-coding	0.013183	0.434211	-0.196506	0.973839	-0.150906	0.917493	0.0767675	0.941396	0.122367	0.84709	15.002	67.2892	30.3208	35.4004	61.7435	38.9621	40.6547	37.7483	27.6013	46.7909	33.8562	28.1825	40.9754	57.8246	43.9124	39.8929	42.042	44.9804	52.0638	36.9504	36.2304	44.0487	23.2937	43.8618
743	chr1	22526302	22527054	intron (NM_001012624, intron 8 of 28)	intron (NM_001012624, intron 8 of 28)	279325	NM_001012623	116837	Mm.60061	NM_053270	ENSMUSG00000041670	Rims1	C030033M19Rik|RIM1|RIM1a|RIM1alpha|Rab3ip1|Rim|Serg1	regulating synaptic membrane exocytosis 1	protein-coding	0.007979	0.405046	0.111172	0.979178	-0.201095	0.76465	0.201838	0.681729	-0.110428	0.773076	58.2624	44.4813	40.1438	68.7412	96.6229	61.3724	58.8142	67.8484	40.4787	71.2421	58.6794	74.1733	79.567	56.6365	43.4102	57.5118	62.0719	82.8559	103.896	73.9254	89.5402	44.2627	48.2478	51.6193
744	chr1	22533196	22534258	intron (NM_001012624, intron 7 of 28)	CpG-67	272276	NM_001012623	116837	Mm.60061	NM_053270	ENSMUSG00000041670	Rims1	C030033M19Rik|RIM1|RIM1a|RIM1alpha|Rab3ip1|Rim|Serg1	regulating synaptic membrane exocytosis 1	protein-coding	0.111111	0.691439	-0.125366	0.978983	0.0376231	0.979722	0.00177643	0.998405	0.164766	0.683154	79.6981	60.8466	52.1139	28.3203	69.2529	44.9562	50.0746	67.7754	49.8947	42.4042	46.1675	57.646	52.2437	46.6328	83.4336	53.1905	60.1965	49.8696	41.8774	70.8217	45.288	63.5318	90.0692	47.1108
745	chr1	22596714	22597467	intron (NM_001012624, intron 3 of 28)	intron (NM_001012624, intron 3 of 28)	208913	NM_001012623	116837	Mm.60061	NM_053270	ENSMUSG00000041670	Rims1	C030033M19Rik|RIM1|RIM1a|RIM1alpha|Rab3ip1|Rim|Serg1	regulating synaptic membrane exocytosis 1	protein-coding	0.009296	0.424403	0.128172	0.980631	-0.327785	0.611789	0.485336	0.329811	0.0293791	0.960467	34.3821	24.2303	30.7361	52.4235	32.9494	52.837	41.9544	29.0393	38.1791	53.6184	42.3233	41.5542	33.2293	60.5074	46.4492	64.4683	40.4279	53.7848	52.6771	52.1134	40.1483	33.4516	41.6132	51.5507
746	chr1	22604602	22604966	intron (NM_001012624, intron 3 of 28)	IMPB_01|Satellite|Satellite	201219	NM_001012623	116837	Mm.60061	NM_053270	ENSMUSG00000041670	Rims1	C030033M19Rik|RIM1|RIM1a|RIM1alpha|Rab3ip1|Rim|Serg1	regulating synaptic membrane exocytosis 1	protein-coding	0.041209	0.410959	-0.0982105	0.993149	-0.0808716	0.971389	0.128871	0.91532	0.14621	0.846135	35.5628	29.2394	27.6448	23.2388	60.8587	21.8606	39.0556	25.0304	20.1323	23.4637	29.1845	41.1124	44.831	32.6532	28.8266	19.3985	66.906	34.235	46.2306	31.4434	33.9767	32.1289	40.7769	33.1775
747	chr1	22615315	22616040	intron (NM_001012624, intron 3 of 28)	intron (NM_001012624, intron 3 of 28)	190326	NM_001012623	116837	Mm.60061	NM_053270	ENSMUSG00000041670	Rims1	C030033M19Rik|RIM1|RIM1a|RIM1alpha|Rab3ip1|Rim|Serg1	regulating synaptic membrane exocytosis 1	protein-coding	0.008276	0.376033	-0.181908	0.967481	-0.244866	0.764995	0.152991	0.826042	0.0900337	0.862009	37.0834	49.2836	51.3546	33.706	43.9996	65.8531	40.6697	36.4443	45.0963	53.5473	46.2121	33.7766	33.0121	56.0134	70.7566	53.5665	75.5807	34.3766	39.7902	47.3603	36.0127	58.3196	34.1213	67.8194
748	chr1	22640459	22641157	intron (NM_001012624, intron 2 of 28)	intron (NM_001012624, intron 2 of 28)	165195	NM_001012623	116837	Mm.60061	NM_053270	ENSMUSG00000041670	Rims1	C030033M19Rik|RIM1|RIM1a|RIM1alpha|Rab3ip1|Rim|Serg1	regulating synaptic membrane exocytosis 1	protein-coding	0.010029	0.432046	-0.15676	0.980043	-0.0741613	0.965038	0.318995	0.646684	0.401594	0.372882	24.252	45.7442	24.5081	21.5445	33.0067	34.2002	31.6822	36.5487	20.19	24.4722	18.7316	37.0322	31.1719	55.342	55.1202	32.8773	43.6135	37.1942	15.4985	42.1648	25.5934	38.6652	27.1716	37.0752
749	chr1	22654827	22655408	intron (NM_001012624, intron 2 of 28)	intron (NM_001012624, intron 2 of 28)	150886	NM_001012623	116837	Mm.60061	NM_053270	ENSMUSG00000041670	Rims1	C030033M19Rik|RIM1|RIM1a|RIM1alpha|Rab3ip1|Rim|Serg1	regulating synaptic membrane exocytosis 1	protein-coding	0.015491	0.448454	-0.102334	0.989345	0.606116	0.193439	-0.607204	0.274635	0.101246	0.849123	63.4131	40.5628	50.227	67.9431	48.8043	71.2181	77.0307	54.886	33.9581	49.446	46.4139	46.8312	50.5564	28.9813	14.0467	33.4214	40.1705	44.6842	55.8587	39.399	40.208	60.3869	58.1903	71.266
750	chr1	22655927	22656474	intron (NM_001012624, intron 2 of 28)	intron (NM_001012624, intron 2 of 28)	149803	NM_001012623	116837	Mm.60061	NM_053270	ENSMUSG00000041670	Rims1	C030033M19Rik|RIM1|RIM1a|RIM1alpha|Rab3ip1|Rim|Serg1	regulating synaptic membrane exocytosis 1	protein-coding	0.001828	0.392336	-0.178612	0.971498	0.232932	0.813693	-0.471869	0.382958	-0.0603248	0.917161	56.4323	66.7108	64.3867	53.2656	76.1368	84.3731	40.4281	78.2853	73.1681	72.3916	50.7927	42.2808	57.6765	36.215	23.4454	67.7705	63.0735	45.5632	54.9358	29.8914	57.7804	67.4296	79.8971	50.4638
751	chr1	22670424	22670836	intron (NM_001012624, intron 2 of 28)	intron (NM_001012624, intron 2 of 28)	135373	NM_001012623	116837	Mm.60061	NM_053270	ENSMUSG00000041670	Rims1	C030033M19Rik|RIM1|RIM1a|RIM1alpha|Rab3ip1|Rim|Serg1	regulating synaptic membrane exocytosis 1	protein-coding	0.002427	0.384988	-0.624265	0.756698	-0.110773	0.961544	-0.215842	0.846878	0.29765	0.675578	31.4195	36.9041	43.9633	47.9065	32.261	19.3137	40.8953	11.0571	19.155	13.1919	19.8341	46.2288	13.2026	16.8285	25.4681	55.6999	22.1667	42.8491	23.3397	27.7801	30.0182	28.3858	28.0203	29.3122
752	chr1	22709182	22710030	intron (NM_001012624, intron 2 of 28)	L2|LINE|L2	96397	NM_001012623	116837	Mm.60061	NM_053270	ENSMUSG00000041670	Rims1	C030033M19Rik|RIM1|RIM1a|RIM1alpha|Rab3ip1|Rim|Serg1	regulating synaptic membrane exocytosis 1	protein-coding	0.003538	0.419317	0.111506	0.979251	-0.159429	0.852364	0.102132	0.875461	-0.168803	0.644871	73.9772	35.8597	65.2653	63.1759	35.5277	30.0274	57.1233	64.4652	57.8328	70.5018	51.0728	44.9204	43.6186	65.4091	49.4947	58.2869	59.8314	42.861	60.9502	52.0596	46.994	47.7387	51.5374	66.1203
753	chr1	22717727	22718170	intron (NM_001012624, intron 2 of 28)	intron (NM_001012624, intron 2 of 28)	88055	NM_001012623	116837	Mm.60061	NM_053270	ENSMUSG00000041670	Rims1	C030033M19Rik|RIM1|RIM1a|RIM1alpha|Rab3ip1|Rim|Serg1	regulating synaptic membrane exocytosis 1	protein-coding	0.006772	0.342342	-0.19403	0.974791	-0.0818177	0.966867	-0.129173	0.899126	-0.0169605	0.983853	29.2209	56.6308	56.7874	53.0406	52.006	32.332	43.9763	49.3602	20.3595	38.5589	47.96	46.0648	46.6593	49.1886	44.7401	31.8783	57.2653	28.1299	73.2593	18.4544	40.3255	42.6452	24.1982	31.1554
754	chr1	22719936	22720356	intron (NM_001012624, intron 2 of 28)	intron (NM_001012624, intron 2 of 28)	85857	NM_001012623	116837	Mm.60061	NM_053270	ENSMUSG00000041670	Rims1	C030033M19Rik|RIM1|RIM1a|RIM1alpha|Rab3ip1|Rim|Serg1	regulating synaptic membrane exocytosis 1	protein-coding	0.004762	0.380048	0.0302895	0.997885	0.0774512	0.983362	-0.467569	0.716447	-0.420407	0.621502	16.596	23.5308	14.3753	17.9025	14.7684	18.9458	28.8336	26.0316	9.39506	25.8812	9.72816	12.9566	18.1316	16.508	19.4313	12.609	7.24815	14.8352	20.0333	0	9.81549	27.8451	11.78	12.3231
755	chr1	22733230	22733760	intron (NM_001012624, intron 1 of 28)	Lx2A1|LINE|L1	72508	NM_001012623	116837	Mm.60061	NM_053270	ENSMUSG00000041670	Rims1	C030033M19Rik|RIM1|RIM1a|RIM1alpha|Rab3ip1|Rim|Serg1	regulating synaptic membrane exocytosis 1	protein-coding	0.003774	0.495292	0.0731509	0.993169	-0.103573	0.94903	0.287356	0.695686	0.110632	0.854543	28.1818	28.6877	41.7698	39.0139	46.813	54.0493	41.7248	73.92	37.2257	35.1594	38.5455	38.5032	26.6843	59.8026	48.3948	23.3147	68.9258	41.1466	56.6979	43.1902	41.4843	56.0135	49.7871	39.0618
756	chr1	22740462	22740918	intron (NM_001012624, intron 1 of 28)	intron (NM_001012624, intron 1 of 28)	65313	NM_001012623	116837	Mm.60061	NM_053270	ENSMUSG00000041670	Rims1	C030033M19Rik|RIM1|RIM1a|RIM1alpha|Rab3ip1|Rim|Serg1	regulating synaptic membrane exocytosis 1	protein-coding	0.004386	0.393873	0.0699044	0.993169	-0.268533	0.828094	0.235824	0.788514	-0.102614	0.882807	45.8572	25.0074	44.1347	26.7948	27.2049	52.3504	43.8773	39.9609	27.1962	28.9461	32.2565	35.8012	54.872	67.3353	23.0107	42.583	28.929	47.8239	28.9955	60.9561	39.1758	29.5924	21.7	28.3755
757	chr1	22789400	22789869	intron (NM_001012624, intron 1 of 28)	intron (NM_001012624, intron 1 of 28)	16369	NM_001012623	116837	Mm.60061	NM_053270	ENSMUSG00000041670	Rims1	C030033M19Rik|RIM1|RIM1a|RIM1alpha|Rab3ip1|Rim|Serg1	regulating synaptic membrane exocytosis 1	protein-coding	0.012793	0.470213	-0.358143	0.9053	0.192309	0.890327	-0.279047	0.72324	0.271405	0.610005	50.9556	35.6609	32.1835	72.1443	43.4549	57.6858	39.2931	46.6238	20.4328	36.4213	41.8166	37.7096	41.753	42.238	37.2881	22.5833	58.4179	28.7846	35.8805	27.8901	64.4599	65.2169	50.988	42.3031
758	chr1	22805631	22807179	promoter-TSS (NM_001012625)	promoter-TSS (NM_001012625)	-402	NM_053270	116837	Mm.60061	NM_053270	ENSMUSG00000041670	Rims1	C030033M19Rik|RIM1|RIM1a|RIM1alpha|Rab3ip1|Rim|Serg1	regulating synaptic membrane exocytosis 1	protein-coding	0.060078	0.591349	-0.143699	0.951347	0.0444664	0.963159	-0.160967	0.685151	0.0271981	0.944065	207.771	121.793	123.509	93.5022	125.36	93.5543	171.087	98.8799	105.239	118.371	107.161	118.644	94.172	124.77	115.985	127.719	101.605	108.005	114.143	121.467	93.2091	119.716	143.825	139.869
759	chr1	22884238	22884489	Intergenic	Intergenic	-14024	NR_151543	665725	Mm.416993	NR_151543		Gm7759	EG665725	predicted gene 7759	ncRNA	0.003984	0.357143	-0.217633	0.986404	-0.241051	0.92387	-0.0229236	0.991311	-0.046342	0.971524	3.96716	27.2591	12.0272	52.4235	38.8332	38.0426	23.0749	25.4094	17.9667	15.4669	35.812	10.8402	39.0083	23.6768	41.8043	17.5823	40.4279	20.6865	33.5218	19.5425	21.8991	28.6728	42.7083	20.6203
760	chr1	22928579	22929034	Intergenic	Intergenic	30419	NR_151543	665725	Mm.416993	NR_151543		Gm7759	EG665725	predicted gene 7759	ncRNA	0.008791	0.385965	0.0494634	0.996337	0.0615877	0.979616	-0.0572289	0.96535	-0.0451045	0.957662	35.0156	40.0998	35.3854	37.182	38.9496	45.47	28.9301	70.0852	56.9898	18.771	43.1032	17.94	45.4287	45.7145	17.9365	36.8571	64.6758	34.235	50.1932	17.9677	24.1612	27.6803	57.9938	30.3337
761	chr1	22962169	22962469	Intergenic	L1_Rod|LINE|L1	63932	NR_151543	665725	Mm.416993	NR_151543		Gm7759	EG665725	predicted gene 7759	ncRNA	0.006667	0.352159	0.120611	0.993149	0.277036	0.891137	0.0584974	0.973202	0.214922	0.807335	26.5535	7.60225	40.2509	40.7281	29.5368	31.829	19.306	51.6294	16.9111	41.4099	27.2388	31.7438	32.6369	29.7144	11.6588	32.3631	27.0598	27.6923	56.0931	27.2509	27.4834	14.9935	13.7433	54.6323
762	chr1	22988457	22988795	Intergenic	Intergenic	90239	NR_151543	665725	Mm.416993	NR_151543		Gm7759	EG665725	predicted gene 7759	ncRNA	0.008876	0.410029	-0.00444431	0.999686	-0.0379416	0.987828	0.0549027	0.97115	0.0214054	0.983389	35.3523	56.2297	17.8628	30.5878	7.86482	37.6675	28.0399	18.8691	36.6908	41.3487	26.5941	20.125	41.8422	29.3041	27.5947	41.7813	21.0154	36.8684	35.562	33.8621	32.5247	26.6157	19.5171	17.8648
763	chr1	23007828	23008682	Intergenic	Intergenic	93998	NM_025746	66755	Mm.431297	NM_025746	ENSMUSG00000073730	4933415F23Rik	-	RIKEN cDNA 4933415F23 gene	protein-coding	0.009368	0.417544	-0.149708	0.938945	-0.0414163	0.964721	0.00691004	0.991466	0.115202	0.68311	111.935	89.9095	101.334	95.7488	111.022	100.63	85.0829	105.62	84.4896	86.3717	104.299	92.3957	84.0764	138.018	96.9287	82.6819	89.1166	102.144	114.007	84.2418	107.809	102.181	80.1425	95.9584
764	chr1	23023291	23024154	Intergenic	Intergenic	78531	NM_025746	66755	Mm.431297	NM_025746	ENSMUSG00000073730	4933415F23Rik	-	RIKEN cDNA 4933415F23 gene	protein-coding	0.003476	0.391204	-0.0603597	0.99034	-0.223823	0.693991	-0.00647055	0.993492	-0.169934	0.594002	66.9223	74.8773	71.127	62.0778	51.3385	70.0755	74.4338	70.7349	81.6489	57.5804	57.7602	52.0217	50.424	80.3402	55.3892	85.9106	78.7806	58.9625	69.6405	47.3655	41.4002	60.4605	50.6416	66.9701
765	chr1	23061795	23062460	Intergenic	Intergenic	40126	NM_025746	66755	Mm.431297	NM_025746	ENSMUSG00000073730	4933415F23Rik	-	RIKEN cDNA 4933415F23 gene	protein-coding	0.018045	0.454955	-0.111573	0.979178	-0.020699	0.987543	-0.292314	0.522975	-0.20144	0.565777	98.827	112.033	72.6332	74.9077	86.6116	86.1537	79.9688	102.756	76.2907	74.7247	67.5851	90.0145	86.7047	59.5778	64.8682	49.1087	77.8223	76.5182	72.3005	113.102	80.5903	66.2871	100.44	55.7781
766	chr1	23067502	23068770	Intergenic	Intergenic	34117	NM_025746	66755	Mm.431297	NM_025746	ENSMUSG00000073730	4933415F23Rik	-	RIKEN cDNA 4933415F23 gene	protein-coding	0.004732	0.405043	0.0447074	0.993169	0.0476713	0.968125	-0.139815	0.793245	-0.136851	0.694481	50.259	36.5723	54.7577	60.7808	40.5315	60.2442	53.151	48.1421	44.9007	71.0304	53.4895	43.9892	40.3243	34.37	42.2952	43.157	42.4143	49.1385	47.3973	46.4212	59.6051	33.3452	39.6692	56.4646
767	chr1	23097929	23098990	Intergenic	Intergenic	3794	NM_025746	66755	Mm.431297	NM_025746	ENSMUSG00000073730	4933415F23Rik	-	RIKEN cDNA 4933415F23 gene	protein-coding	0.008483	0.399247	0.0698772	0.989972	0.170342	0.800425	-0.0219468	0.975228	0.0785176	0.834764	57.249	73.0848	56.9051	78.84	58.4611	80.9975	51.6106	72.1329	77.569	73.1796	63.9253	70.5227	84.0788	80.284	69.2273	41.5942	64.0789	65.5767	82.7009	57.019	69.9388	83.941	57.5121	58.5375
768	chr1	23119194	23119847	Intergenic	Intergenic	-17267	NM_025746	66755	Mm.431297	NM_025746	ENSMUSG00000073730	4933415F23Rik	-	RIKEN cDNA 4933415F23 gene	protein-coding	0.006126	0.406728	-0.00752783	0.998558	-0.243647	0.751252	-0.0356383	0.965984	-0.271758	0.458721	60.9958	60.5386	55.4759	47.4977	44.7801	56.0542	72.5689	44.6485	37.9831	64.2076	46.3019	66.6681	48.314	66.7399	53.5624	52.7145	55.9429	50.8894	44.1775	47.5744	48.401	44.085	50.5114	46.2351
769	chr1	23140493	23140776	Intergenic	Intergenic	-38381	NM_025746	66755	Mm.431297	NM_025746	ENSMUSG00000073730	4933415F23Rik	-	RIKEN cDNA 4933415F23 gene	protein-coding	0	0.323944	-0.284437	0.951737	0.036954	0.986466	-0.218474	0.813823	0.102917	0.884249	45.7415	37.6083	53.336	56.4592	81.4087	67.482	33.4894	51.5114	51.789	43.8974	49.0877	62.494	30.7533	59.4988	41.197	46.7825	46.6136	47.7032	46.7207	46.2207	48.5572	47.6825	37.8791	60.9622
770	chr1	23177124	23178060	Intergenic	Intergenic	-75339	NM_025746	66755	Mm.431297	NM_025746	ENSMUSG00000073730	4933415F23Rik	-	RIKEN cDNA 4933415F23 gene	protein-coding	0.009615	0.372465	-0.101541	0.985172	0.127144	0.904396	-0.0766025	0.919823	0.152082	0.713852	37.2345	38.1737	39.7778	38.1575	49.2279	25.504	43.3148	36.016	40.3506	41.4763	20.0799	40.6971	36.0308	38.0954	48.5781	54.6929	42.2809	29.9556	26.9679	15.7217	33.767	34.6004	37.8822	44.2367
771	chr1	23184705	23184942	Intergenic	Intergenic	-82570	NM_025746	66755	Mm.431297	NM_025746	ENSMUSG00000073730	4933415F23Rik	-	RIKEN cDNA 4933415F23 gene	protein-coding	0.016878	0.508403	0.134856	0.993169	-0.0689587	0.984591	0.366849	0.811368	0.163035	0.887601	12.6045	32.077	12.7376	19.8287	37.3883	26.8599	19.9947	46.132	30.9205	16.3805	31.0316	5.74028	22.9514	25.0754	19.6772	22.3451	38.5345	43.8169	10.1434	55.1918	34.7891	22.7749	55.6691	0
772	chr1	23197239	23197986	Intergenic	Intergenic	-74657	NR_029533	387225		NR_029533	ENSMUSG00000065405	Mir30a	Mirn30a|mir-30a|mmu-mir-30a	microRNA 30a	ncRNA	0.008032	0.423797	-0.069209	0.99034	-0.12059	0.906957	-0.0499109	0.94881	-0.101292	0.817048	31.9922	52.9206	43.1067	52.8446	39.1451	59.6528	40.8817	42.6891	49.0505	41.5762	45.945	36.4243	49.5161	42.4302	42.1401	37.8101	50.2616	40.3151	48.2729	54.7208	44.15	39.7418	40.8436	50.81
773	chr1	23202362	23203282	Intergenic	Intergenic	-69447	NR_029533	387225		NR_029533	ENSMUSG00000065405	Mir30a	Mirn30a|mir-30a|mmu-mir-30a	microRNA 30a	ncRNA	0.004348	0.404995	-0.180929	0.928181	-0.0696156	0.939573	0.0143834	0.982635	0.125697	0.687614	71.4347	80.9805	73.2828	77.6422	96.3155	88.2217	56.0866	83.1881	72.9139	70.048	67.505	75.4161	80.4099	94.7416	57.0265	89.2223	80.5175	98.2023	71.8584	81.7528	79.164	64.5372	77.9783	98.4507
774	chr1	23231231	23231944	Intergenic	Intergenic	-40682	NR_029533	387225		NR_029533	ENSMUSG00000065405	Mir30a	Mirn30a|mir-30a|mmu-mir-30a	microRNA 30a	ncRNA	0.007013	0.394958	-0.230775	0.931857	0.051968	0.971389	-0.124049	0.858074	0.158694	0.706615	46.0869	57.5767	42.3396	54.0464	44.7401	49.1051	43.5696	42.1691	39.5304	38.114	51.5743	28.6209	47.2999	50.0102	52.3254	29.7098	62.6208	49.5199	32.0307	45.8642	38.5461	40.3752	41.6347	36.2952
775	chr1	23255886	23257032	Intergenic	CpG	-15810	NR_029533	387225		NR_029533	ENSMUSG00000065405	Mir30a	Mirn30a|mir-30a|mmu-mir-30a	microRNA 30a	ncRNA	0.11082	0.690497	0.0791391	0.974724	0.193685	0.527779	-0.016416	0.972188	0.0981301	0.663609	380.577	276.626	396.011	327.235	370.369	309.68	350.099	329.939	387.116	348.244	367.938	365.635	385.416	420.911	299.099	319.626	242.617	337.092	324.098	396.637	386.11	447.45	412.299	322.916
776	chr1	23264019	23264672	Intergenic	Intergenic	-7924	NR_029533	387225		NR_029533	ENSMUSG00000065405	Mir30a	Mirn30a|mir-30a|mmu-mir-30a	microRNA 30a	ncRNA	0.01072	0.425076	-0.0490269	0.995289	0.00650522	0.997415	0.0944768	0.913077	0.150009	0.761542	39.6473	41.9113	38.525	35.9831	40.7092	48.7427	36.2844	55.8106	44.8891	27.3477	41.2963	33.3341	36.652	36.4036	44.6353	45.9562	48.173	46.1185	33.1331	35.0548	56.8186	30.3085	35.358	40.9511
777	chr1	23286685	23287367	Intergenic	Intergenic	-4675	NR_029717	723964		NR_029717	ENSMUSG00000065567	Mir30c-2	Mirn30c-2|mir-30c-2	microRNA 30c-2	ncRNA	0.007331	0.4041	0.0532723	0.991195	0.069398	0.941166	-0.0511998	0.932174	-0.0350741	0.930043	103.664	109.241	88.5283	70.2842	102.642	112.008	88.784	105.539	104.145	107.016	112.63	81.7864	103.685	78.4251	104.279	91.8867	99.6887	97.4509	84.5979	107.885	90.6709	61.9966	102.773	104.981
778	chr1	23321242	23321829	Intergenic	Intergenic	29834	NR_029717	723964		NR_029717	ENSMUSG00000065567	Mir30c-2	Mirn30c-2|mir-30c-2	microRNA 30c-2	ncRNA	0.022147	0.482993	-0.319864	0.931827	-0.309138	0.76519	0.253274	0.752824	0.264001	0.636064	49.1941	38.8531	27.4282	41.6301	22.6432	35.2451	41.2611	18.6257	18.246	31.7453	16.7053	34.7644	44.4796	40.4966	25.8201	60.1451	55.3181	38.9202	43.0015	44.5671	30.433	32.1837	50.5716	44.086
779	chr1	23323998	23324525	Intergenic	Intergenic	32560	NR_029717	723964		NR_029717	ENSMUSG00000065567	Mir30c-2	Mirn30c-2|mir-30c-2	microRNA 30c-2	ncRNA	0.020873	0.369318	-0.492696	0.841074	0.0188361	0.993981	-0.340894	0.698322	0.170638	0.812774	41.5686	36.0638	38.1887	55.287	21.8583	30.1983	58.9471	19.0174	26.7412	19.1531	10.8542	33.5594	22.7075	30.0715	33.1843	41.8705	28.8826	19.7051	22.8083	34.1283	28.6828	35.8478	31.2941	34.3737
780	chr1	23365460	23366113	TTS (NM_001081079)	TTS (NM_001081079)	17389	NM_001081079	70155	Mm.28013	NM_001081079	ENSMUSG00000026158	Ogfrl1	2210417C17Rik	opioid growth factor receptor-like 1	protein-coding	0.009188	0.38685	0.00825096	0.998199	-0.0327309	0.979675	-0.0867658	0.883886	-0.127748	0.713894	89.9689	121.077	107.87	87.7988	92.2741	102.36	99.9838	117.202	107.907	101.067	106.369	81.2518	84.966	122.862	67.8457	93.2641	71.4825	127.223	93.8771	100.157	77.8625	79.9041	64.402	79.2602
781	chr1	23382657	23383819	promoter-TSS (NM_001081079)	promoter-TSS (NM_001081079)	-63	NM_001081079	70155	Mm.28013	NM_001081079	ENSMUSG00000026158	Ogfrl1	2210417C17Rik	opioid growth factor receptor-like 1	protein-coding	0.095525	0.689596	0.0188055	0.996406	0.112548	0.850136	-0.00543996	0.993004	0.0883028	0.755779	358.198	259.733	254.599	182.799	202.08	182.154	364.31	212.487	281.852	211.148	206.049	223.619	209.715	234.408	286.954	271.929	232.29	225.208	214.125	230.765	201.04	257.031	265.404	293.972
782	chr1	23409801	23410543	Intergenic	Intergenic	-26997	NM_001081079	70155	Mm.28013	NM_001081079	ENSMUSG00000026158	Ogfrl1	2210417C17Rik	opioid growth factor receptor-like 1	protein-coding	0.004043	0.415882	0.0025917	0.999508	-0.0169769	0.988718	-0.00640536	0.993809	-0.025974	0.955615	60.3896	78.8913	71.8766	62.0675	56.1278	85.7925	74.5086	81.0419	64.5752	85.8056	55.0651	56.8381	61.5791	54.73	75.4205	70.1821	54.703	61.5799	72.8973	72.7182	88.895	69.1075	60.0112	53.4775
783	chr1	23433714	23433924	Intergenic	Intergenic	-50644	NM_001081079	70155	Mm.28013	NM_001081079	ENSMUSG00000026158	Ogfrl1	2210417C17Rik	opioid growth factor receptor-like 1	protein-coding	0.014286	0.440758	-0.076812	0.995156	1.16898	0.0518742	-0.696252	0.460456	0.549537	0.354295	52.1587	28.961	67.0848	53.7074	37.9758	60.6267	40.1164	26.0316	37.5803	66.5517	58.369	45.3482	51.8047	14.1497	11.1036	29.421	48.321	29.6703	34.3427	31.1439	45.8056	72.8256	54.9732	61.6154
784	chr1	23463828	23464685	Intergenic	Intergenic	-81081	NM_001081079	70155	Mm.28013	NM_001081079	ENSMUSG00000026158	Ogfrl1	2210417C17Rik	opioid growth factor receptor-like 1	protein-coding	0.005834	0.32634	0.033308	0.996406	-0.196802	0.831461	0.175957	0.786343	-0.0541535	0.921734	49.9621	34.596	43.4446	61.4157	62.0375	44.568	30.1048	60.5987	51.3056	63.4195	36.2337	55.5608	52.0465	71.6567	65.2999	56.6448	33.1537	53.3166	63.1153	47.6971	49.7074	36.7402	32.7145	45.2949
785	chr1	23490309	23491042	Intergenic	A-rich|Low_complexity|Low_complexity	-83912	NR_151529	105243890	Mm.383635	NR_151529		Gm28822	-	predicted gene 28822	ncRNA	0.024557	0.423706	0.108753	0.984449	-0.137824	0.890691	0.451346	0.342526	0.204769	0.599402	43.471	50.82	39.8116	42.3138	35.0573	47.7652	51.0006	57.1773	56.1397	54.0221	35.6743	38.976	34.136	64.8609	65.2127	49.3695	91.3682	42.5018	49.1949	53.5353	56.2415	40.5009	37.1238	62.3719
[truncated: 91,448 more rows]
[truncated: 5 more columns]
